# Supplementary material for: Wnt5a–Vangl1/2 signaling regulates the position and direction of lung branching through the cytoskeleton and focal adhesions
Source: PLoS Biol. 2022 Aug 26;20(8):e3001759. doi: 10.1371/journal.pbio.3001759 (PMC9469998; doi:10.1371/journal.pbio.3001759)
Supplement: S1 Data — (XLSX) [file pbio.3001759.s014.xlsx]

## Sheet: Main figures 
Figure 1J Quantification of the ratio of the distance of RMd–RCr to the distance of RMd–bifurcation in control and Wnt5a knockout lungs at 12.5 dpc
(Length of RMd–RCr) / (Length of RMd–bifurcation)
	Control	Wnt5a knockout
Replicate 1	0.302366	0.189102
Replicate 2	0.449585	0.134068
Replicate 3	0.326867	0.156988
Replicate 4	0.336035	0.127554
Replicate 5	0.355952	0.192211
Replicate 6	0.291697	0.100785
Replicate 7	0.392672	0.142744
Replicate 8	0.399203	0.116635
Replicate 9	0.443254	0.142278
Replicate 10	0.447449	0.14527
Replicate 11	0.368961	0.103389
Replicate 12	0.374193	0.0715473
Replicate 13	0.383898	0.1271
Replicate 14	0.442639	0.182337
Replicate 15	0.49337	0.193632
Replicate 16	0.384603	0.0872786
Replicate 17	0.357312	0.124437	P value	5.45107e-15
Figure 1K Quantification of the angle (in degrees) between RMd and RCd branches in control and Wnt5a knockout lungs at 12.5 dpc
Angle between RMd and RCd branches (degree )
	Control	Wnt5a knockout
Replicate 1	56.162	22.077
Replicate 2	66.256	29.457
Replicate 3	72.279	33.125
Replicate 4	74.851	36.224	P value	0.000527086
Replicate 5	55.347	116.467
Replicate 6	59.543	116.821
Replicate 7	61.826	119.346
Replicate 8	62.331	123.415
Replicate 9	63.678	126.453
Replicate 10	64.443	127.533
Replicate 11	69.136	127.835
Replicate 12	69.388	127.839
Replicate 13	71.433	133.683
Replicate 14	74.842	135.366
Replicate 15	77.007	135.456
Replicate 16	78.346	141.346
Replicate 17	81.478	146.346	P value	2.60071e-15
Figure 1L Quantification of the angle (in degrees) between RAc and RCd branches in control and Wnt5a knockout lungs at 12.5 dpc
Angle between RAc and RCd branches (degree)
	Control	Wnt5a knockout
Replicate 1	77.809	32.931
Replicate 2	57.773	29.297
Replicate 3	76.967	42.672
Replicate 4	71.948	36.782
Replicate 5	67.035	41.436
Replicate 6	66.399	52.642
Replicate 7	52.343	41.621
Replicate 8	74.465	63.454
Replicate 9	58.567	31.567
Replicate 10	61.468	48.245
Replicate 11	71.457	37.345
Replicate 12	51.369	22.563
Replicate 13	69.346	34.567
Replicate 14	77.234	28.567
Replicate 15	68.458	58.674
Replicate 16	51.578	37.567
Replicate 17	68.456	47.366	P value	2.19933e-08
Figure 1T Quantification of the cell proliferation rate in the epithelium of control and Wnt5a knockout lungs at 12.5 dpc
Epithelial cell proliferation rate (%)
	Control	Wnt5a knockout
Replicate 1	0.53545	0.51656
Replicate 2	0.55545	0.556454
Replicate 3	0.573454	0.54656	P value	0.410893
Figure 2P Quantification of the ratio of the distance of RMd–RCr to the distance of RMd–bifurcation in control and Vangl1/2 double knockout lungs at 12.5 dpc
(Length of RMd–RCr) / (Length of RMd–bifurcation)
	Control	Vangl1/2 knockout
Replicate 1	0.393231	0.396404
Replicate 2	0.452333	0.456432
Replicate 3	0.295082	0.098339
Replicate 4	0.367194	0.370633
Replicate 5	0.270069	0.372878
Replicate 6	0.358422	0.129952
Replicate 7	0.341888	0.368493
Replicate 8	0.370487	0.253841
Replicate 9	0.457504	0.34686
Replicate 10	0.359593	0.377544
Replicate 11	0.396884	0.111237
Replicate 12	0.368523	0.0977054	P value	0.0491847
Figure 2Q Quantification of the angle (in degrees) between RMd and RCd branches in control and Vangl1/2 double knockout lungs at 12.5 dpc
Angle between RMd and RCd branches (degree )
	Control	Vangl1/2 knockout
Replicate 1	72.134	78.856
Replicate 2	59.565	68.457
Replicate 3	67.347	122.567
Replicate 4	72.346	108.568
Replicate 5	60.267	73.679
Replicate 6	69.457	83.258
Replicate 7	71.678	69.765
Replicate 8	77.347	58.898
Replicate 9	60.456	116.457
Replicate 10	73.346	69.654
Replicate 11	68.236	97.759
Replicate 12	66.461	83.467	P value	0.0090299
Figure 2R Quantification of the angle (in degrees) between RAc and RCd branches in control and Vangl1/2 double knockout lungs at 12.5 dpc
Angle between RAc and RCd branches (degree)
	Control	Vangl1/2 knockout
Replicate 1	79.567	58.683
Replicate 2	58.482	70.347
Replicate 3	68.348	36.568
Replicate 4	52.579	41.447
Replicate 5	70.401	62.471
Replicate 6	64.287	59.582
Replicate 7	59.883	68.442
Replicate 8	70.383	28.563
Replicate 9	61.468	36.578
Replicate 10	73.669	45.332
Replicate 11	63.563	68.832
Replicate 12	70.226	70.442	P value	0.021788
Figure 2Y Quantification of the cell proliferation rate in the epithelium of control and Vangl1/2 double knockout lungs at 12.5 dpc
Epithelial cell proliferation rate (%)
	Control	Vangl1/2 knockout
Replicate 1	0.541977	0.526555
Replicate 2	0.530612	0.54698
Replicate 3	0.545354	0.536177	P value	0.730753
Figure 3K Quantification of FAK and p-FAK signal density per cell in control and Vangl1/2 double knockout lungs at 12.5 dpc
	Relative FAK signal density		Relative p-FAK signal density
	Control	Vangl1/2 knockout	Control	Vangl1/2 knockout
Replicate 1	1.12938	1.02061	1.02077	0.406517
Replicate 2	0.942426	1.12938	0.830143	0.457026
Replicate 3	1.0648	0.956023	1.13809	0.349694
Replicate 4	0.863395	1.02995	1.011	0.422811
	P value	0.643051	P value	0.00126602
Figure 3B' Quantification of normal and defective p-FAK in control and Vangl1/2 double knockout lung cell line
	Normal p-FAK distribution (%)		Defective p-FAK distribution (%)
	Control	Vangl1/2 knockout	Control	Vangl1/2 knockout
Replicate 1	0.95	0.03	0.05	0.97
Replicate 2	0.99	0.01	0.01	0.99
Replicate 3	0.98	0.07	0.02	0.93
	P value	5.86975e-06	P value	5.86975e-06
Figure 3C' Quantification of the ratio of p-FAK to FAK in control cells, Vangl1/2 knockout cells, and Vangl1/2 knockout cells expressing VANGL2 or VANGL2 (84A)
Normalized ratio of p-FAK to FAK expression level
	Control	Vangl1/2 knockout	Vangl1/2 knockout + FLAG-VANGL2	Vangl1/2 knockout + FLAG-VANGL2(84A)
Replicate 1	0.866438	0.45055	0.790003	0.689404
Replicate 2	0.986432	0.55659	0.847567	0.398641
Replicate 3	1.14713	0.413514	0.958687	0.540494
Tukey's Multiple Comparison Test	Mean Diff.	q	Significant P < 0.05	Summary
column B vs column C	0.5264	7.859	Yes	**
column B vs column D	0.1346	2.009	No	ns
column B vs column E	0.4572	6.825	Yes	**
column C vs column D	-0.3919	5.85	Yes	*
column C vs column E	-0.0693	1.035	No	ns
column D vs column E	0.3226	4.816	Yes	*

## Sheet: Supplementary figures
Figure S2G Quantification of the cell proliferation rate in the epithelium of control and Wnt5af/f; Sox9Cre/+ lungs at 13.5 dpc
Epithelial cell proliferation rate (%)
	Control	Wnt5af/f; Sox9Cre/+
Replicate 1	0.606482	0.583554
Replicate 2	0.544681	0.567282
Replicate 3	0.545226	0.546584	P value	0.989065
Figure S2N Quantification of the cell proliferation rate in the epithelium of control and Wnt5af/f; Dermo1Cre/+ lungs at 12.5 dpc
Epithelial cell proliferation rate (%)
	Control	Wnt5af/f; Dermo1Cre/+
Replicate 1	0.545455	0.543956
Replicate 2	0.513619	0.555556
Replicate 3	0.546296	0.55642	P value	0.253623
Figure S5G Quantification of VANGL2 signal density per cell in control and Wnt5a knockout lungs at 12.5 dpc
Relative VANGL2 signal density
	Control	Wnt5a knockout
Replicate 1	0.989154	0.981833
Replicate 2	0.939578	1.04625
Replicate 3	1.17532	1.1311
Replicate 4	0.895948	0.988761	P value	0.623532
Figure S6A qPCR analysis of Foxa2 transcript levels in control and Wnt5a knockout lungs at 12.5 and 13.5 dpc
Relative Foxa2 transcript levels
	12.5 dpc		13.5 dpc
	Control	Wnt5a knockout	Control	Wnt5a knockout
Replicate 1	1.07879	0.621131	1.07217	0.12342
Replicate 2	0.992042	0.630685	0.995494	0.555878
Replicate 3	0.929173	0.816597	0.932335	0.223222
	P value	0.0156967	P value	0.00693775
Figure S6B qPCR analysis of Foxa2 transcript levels in control and Vangl1/2 double knockout lungs at 12.5 and 13.5 dpc
Relative Foxa2 transcript levels
	12.5 dpc		13.5 dpc
	Control	Vangl1/2 knockout	Control	Vangl1/2 knockout
Replicate 1	1.2274	1.14336	1.1789	1.08943
Replicate 2	1.00845	0.839863	1.04818	0.766382
Replicate 3	0.764155	0.887417	0.772923	1.02849
	P value	0.805198	P value	0.816159
Figure S6C qPCR analysis of components of the major signaling pathways in control and Wnt5a knockout lungs at 12.5 dpc
Relative gene transcript levels
	Axin2		Lef1		Mmp9		Bmp4		Vegfa
	Control	Wnt5a knockout	Control	Wnt5a knockout	Control	Wnt5a knockout	Control	Wnt5a knockout	Control	Wnt5a knockout
Replicate 1	0.977451	0.48344	0.980108	0.546693	0.97438	0.508802	0.912471	0.433261	1.05434	0.217212
Replicate 2	0.890289	0.767208	0.96621	0.708283	0.866929	0.765732	1.05509	0.665798	1.06497	0.422712
Replicate 3	1.13226	0.613052	1.05368	0.597111	1.15869	0.437053	1.03244	0.643369	0.880682	0.232917
	P value	0.0258479	P value	0.0050534	P value	0.0318014	P value	0.0136268	P value	0.00140476
Figure S10M Quantification of the relative density of Cofilin and p-Cofilin
	Signal density of lung cells at the epithelial tip				Signal density of lung cells in the mesenchyme
	Relative density of Cofilin		Relative density of p-Cofilin		Relative density of Cofilin		Relative density of p-Cofilin
	Control	Vangl1/2 knockout	Control	Vangl1/2 knockout	Control	Vangl1/2 knockout	Control	Vangl1/2 knockout
Replicate 1	1.07831	1.09491	1.06028	1.28307	1.00621	1.05592	1.19353	1.31027
Replicate 2	0.955836	0.83414	0.866897	1.36353	1.14251	0.984566	1.02764	1.73681
Replicate 3	1.11909	1.06374	0.992939	1.60296	0.869914	1.17699	0.957703	1.97023
Replicate 4	0.846758	0.988711	1.07989	1.47669	0.981359	0.933253	0.821129	1.81371
	P value	0.9583	P value	0.00312595	P value	0.641857	P value	0.00830109
Figure S11Y Quantification of phalloidin signal in lung cells of control and Vangl1/2 double knockout lungs
Relative phalloidin signal density in Vangl1/2 mutant lungs
	Control	Vangl1/2 knockout
Replicate 1	1.08081	1.24004
Replicate 2	1.14597	0.97192
Replicate 3	0.923783	0.905288
Replicate 4	0.849435	0.719723	P value	0.76225
Figure S11Z Quantification of PMLC signal in lung cells of control and Vangl1/2 double knockout lungs
Relative PMLC signal density in Vangl1/2 mutant lungs
	Control	Vangl1/2 knockout
Replicate 1	1.21581	0.875601
Replicate 2	0.693074	1.12116
Replicate 3	0.937836	1.12163
Replicate 4	1.15328	0.694649	P value	0.77678
Figure S12Y Quantification of the relative density of FAK and p-FAK in lung cells treated with PF-573228
	Relative FAK signal density			Relative p-FAK signal density
	Control (with DMSO)	0.5µM PF-573228 48h	2µM PF-573228 48h	Control (with DMSO)	0.5µM PF-573228 48h	2µM PF-573228 48h
Replicate 1	0.792074	1.23371	1.06595	0.801671	0.681679	0.472197
Replicate 2	1.07149	0.869104	1.10666	0.99252	0.757285	0.523849
Replicate 3	0.867103	1.02201	0.803771	1.21201	0.553454	0.453956
Replicate 4	1.08488	0.804309	0.764448	0.884177	0.647783	0.542768
Replicate 5	1.18446	0.933128	0.995383	1.10962	0.714523	0.430571
For FAK	Tukey's Multiple Comparison Test	Mean Diff.	q	Significant? P < 0.05?	Summary
	Control vs + PF573228 0.5um	0.1783	1.119	No	ns
	Control vs + PF573228 2um	0.284	1.782	No	ns
	+ PF573228 0.5um vs + PF573228 2um	0.1057	0.6634	No	ns
For p-FAK	Tukey's Multiple Comparison Test	Mean Diff.	q	Significant? P < 0.05?	Summary
	Control vs + PF573228 0.5um	0.3291	6.752	Yes	**
	Control vs + PF573228 2um	0.5153	10.57	Yes	***
	+ PF573228 0.5um vs + PF573228 2um	0.1863	3.822	Yes	*
