# Supplementary material for: Wnt5a–Vangl1/2 signaling regulates the position and direction of lung branching through the cytoskeleton and focal adhesions
Source: PLoS Biol. 2022 Aug 26;20(8):e3001759. doi: 10.1371/journal.pbio.3001759 (PMC9469998; doi:10.1371/journal.pbio.3001759)
Supplement: S1 Table — (XLSX) [file pbio.3001759.s015.xlsx]

## Sheet: Raw data
Protein Group	Top	Accession	-10LgP	#Peptides	Area Control 1_1	Area Control 1_2	Area Control 2_1	Area Control 2_2	Area Control 3_1	Area Control 3_2	Area Vangl1/2 KO 1_1	Area Vangl1/2 KO 1_2	Area Vangl1/2 KO 2_1	Area Vangl1/2 KO 2_2	Area Vangl1/2 KO 3_1	Area Vangl1/2 KO 3_2	#Unique	Description
4355	TRUE	Q80U28|MADD_MOUSE	146.472	5													5	MAP kinase-activating death domain protein OS=Mus musculus OX=10090 GN=Madd PE=1 SV=2
7558	TRUE	P0CAX8|TGAP1_MOUSE	25.3284	1													1	T-cell activation GTPase-activating protein 1 OS=Mus musculus OX=10090 GN=Tagap1 PE=2 SV=1
5633	TRUE	Q99MD6|TRXR3_MOUSE	67.6148	3					168.284							673.879	3	Thioredoxin reductase 3 OS=Mus musculus OX=10090 GN=Txnrd3 PE=1 SV=3
7942	TRUE	Q9D3W4|GPN3_MOUSE	64.1288	1	377.133	229.481	215.991		172.442							709.188	1	GPN-loop GTPase 3 OS=Mus musculus OX=10090 GN=Gpn3 PE=2 SV=1
3250	TRUE	Q9WUZ9|ENTP5_MOUSE	152.938	8						71.3868		279.834	353.759				8	Ectonucleoside triphosphate diphosphohydrolase 5 OS=Mus musculus OX=10090 GN=Entpd5 PE=1 SV=1
6065	TRUE	P31532|SAA4_MOUSE	94.2339	2													2	Serum amyloid A-4 protein OS=Mus musculus OX=10090 GN=Saa4 PE=1 SV=2
3586	TRUE	Q3U9G9|LBR_MOUSE	166.121	6	20362.4	5131.39	22186.1	6417.04	27436.8	28580.6	19269.8	18906.2	4974.33	19480.4	28383.8	8801.71	6	Delta(14)-sterol reductase LBR OS=Mus musculus OX=10090 GN=Lbr PE=1 SV=2
4434	TRUE	O88939|ZBT7A_MOUSE	138.628	4		780.21	258.056				436.332		377.244	321.882	428.563		4	Zinc finger and BTB domain-containing protein 7A OS=Mus musculus OX=10090 GN=Zbtb7a PE=1 SV=2
7150	TRUE	Q8BIX3|AL14E_MOUSE	39.5055	1		230.16						138.423		168.038		277.624	1	ARL14 effector protein OS=Mus musculus OX=10090 GN=Arl14ep PE=1 SV=1
1520	TRUE	Q8CGA0|PPM1F_MOUSE	238.384	12	8555.28	8255.03	6392.75	6165.43	5440.09	5369.49	5778.09	5934.09	5843.77	7056.57	4180.36	6131.76	12	Protein phosphatase 1F OS=Mus musculus OX=10090 GN=Ppm1f PE=1 SV=1
4128	TRUE	Q8BZR9|NCBP3_MOUSE	137.303	6	5824.94	2294.65	1049.12	4395.28	1869.67	2126.15	2398.76	3215.11	3136.23	609.073	2648.74	3917.67	6	Nuclear cap-binding protein subunit 3 OS=Mus musculus OX=10090 GN=Ncbp3 PE=1 SV=1
4632	TRUE	Q8C0V9|FRMD6_MOUSE	105.658	4		404.034	304.064	297.608	410.438	458.409			372.209	594.686	535.06		4	FERM domain-containing protein 6 OS=Mus musculus OX=10090 GN=Frmd6 PE=1 SV=2
6565	TRUE	Q924Z6|XPO6_MOUSE	54.5431	2				592.231									2	Exportin-6 OS=Mus musculus OX=10090 GN=Xpo6 PE=1 SV=2
7705	TRUE	Q9JLY0|SOCS6_MOUSE	33.7475	1													1	Suppressor of cytokine signaling 6 OS=Mus musculus OX=10090 GN=Socs6 PE=1 SV=2
2142	TRUE	Q3TKY6|CWC27_MOUSE	196.283	11	5006.23	3497.07	5799.06	4249.99	5613.07	5941.4	3035.69	2127.94	5152.69	4660.21	7490.38	6780	11	Spliceosome-associated protein CWC27 homolog OS=Mus musculus OX=10090 GN=Cwc27 PE=1 SV=1
7707	TRUE	O35464|SEM6A_MOUSE	31.7594	1													1	Semaphorin-6A OS=Mus musculus OX=10090 GN=Sema6a PE=1 SV=2
2832	TRUE	Q3THW5|H2AV_MOUSE	200.06	10	114013	103833	108386	92156.1	145587	126996	82114.1	60497.2	77033.2	64588.7	96765.2	90297.8	10	Histone H2A.V OS=Mus musculus OX=10090 GN=H2az2 PE=1 SV=3
301	TRUE	Q6A065|CE170_MOUSE	283.078	37	24948.8	24633.1	20327.9	27218.5	26784.6	25646.9	17940.1	15409.3	17959	21000.4	28710.9	26462.6	35	Centrosomal protein of 170 kDa OS=Mus musculus OX=10090 GN=Cep170 PE=1 SV=2
2170	TRUE	P58404|STRN4_MOUSE	212.248	12	9245.63	6175.52	5125.77	13023.1	5171.71	11572.1	6352.9	3326.54	6067.37	16777.2	9473.92	5901.99	12	Striatin-4 OS=Mus musculus OX=10090 GN=Strn4 PE=1 SV=2
3323	TRUE	Q8BZH4|POGZ_MOUSE	153.316	7	3573.4	4342.58	3929.47	4825.82	3391.86	3672.01	2129.52	2353.29	2317.12	2894.91	3884.36	1417.43	7	Pogo transposable element with ZNF domain OS=Mus musculus OX=10090 GN=Pogz PE=1 SV=2
3223	TRUE	Q9DCS9|NDUBA_MOUSE	141.639	4	17181.2	4973.24	6304.67	9251.36	6346.48	5666.64	14091.1	5051.87	1645.93	9291.36	9818.94	14404.1	4	NADH dehydrogenase [ubiquinone] 1 beta subcomplex subunit 10 OS=Mus musculus OX=10090 GN=Ndufb10 PE=1 SV=3
2990	TRUE	Q9R1P1|PSB3_MOUSE	192.468	6	28574	27238.5	22968.2	30937	36657.9	38515.7	13637	22387.6	32814.9	30101.7	43654.9	38340.9	6	Proteasome subunit beta type-3 OS=Mus musculus OX=10090 GN=Psmb3 PE=1 SV=1
5499	TRUE	Q64FW2|RETST_MOUSE	82.6663	3													3	All-trans-retinol 13,14-reductase OS=Mus musculus OX=10090 GN=Retsat PE=1 SV=3
2234	TRUE	P59326|YTHD1_MOUSE	190.828	9	2535.25	5087.01	2927.48	1325.98	2258.91	6472.47	3613.95	2261.18	3562.11	2980.06	1476.6	2164.34	5	YTH domain-containing family protein 1 OS=Mus musculus OX=10090 GN=Ythdf1 PE=1 SV=1
2192	TRUE	Q9ESJ0|XPO4_MOUSE	161.411	11	2284.67	1717.35	1036.59	2908.01	6100.63	5685.96	2083.41	1559.78	3122.54	1371.44	3804.01	3876.74	11	Exportin-4 OS=Mus musculus OX=10090 GN=Xpo4 PE=1 SV=2
2912	TRUE	Q62245|SOS1_MOUSE	142.45	9	2258.15	1413.94	1358.89	560.511	1244.01	1231.95	1741.99	814.876	678.087	1129.7	1183.88	825.205	9	Son of sevenless homolog 1 OS=Mus musculus OX=10090 GN=Sos1 PE=1 SV=2
3682	TRUE	Q9CWI3|BCCIP_MOUSE	134.892	7	8113.46	9532.23	6843.73	10344.6	5798.13	6417.53	6333.8	5865.87	5856.55	4980.55	6574.55	6366.05	7	BRCA2 and CDKN1A-interacting protein OS=Mus musculus OX=10090 GN=Bccip PE=1 SV=1
3247	TRUE	Q9WVH9|FBLN5_MOUSE	155.905	6	786.259	689.795		571.108		834.415		572.265	1733.87	1641.9	1445.12	1034.26	6	Fibulin-5 OS=Mus musculus OX=10090 GN=Fbln5 PE=1 SV=1
1430	TRUE	Q9D2R0|AACS_MOUSE	241.109	15	87571.8	52774.6	59877.9	68320.6	74109.9	84094	82900.3	69729.4	86192	86158.5	63204.4	49237.2	15	Acetoacetyl-CoA synthetase OS=Mus musculus OX=10090 GN=Aacs PE=1 SV=1
1722	TRUE	P06909|CFAH_MOUSE	185.549	10													10	Complement factor H OS=Mus musculus OX=10090 GN=Cfh PE=1 SV=2
3288	TRUE	Q8BTY8|SCFD2_MOUSE	144.082	8			181.261	311.456		551.426		68.9891	457.802	265.637		691.516	8	Sec1 family domain-containing protein 2 OS=Mus musculus OX=10090 GN=Scfd2 PE=1 SV=1
5523	TRUE	Q9CX99|GRAP_MOUSE	79.47	3													3	GRB2-related adapter protein OS=Mus musculus OX=10090 GN=Grap PE=1 SV=1
4376	TRUE	O70161|PI51C_MOUSE	115.343	5	408.549												4	Phosphatidylinositol 4-phosphate 5-kinase type-1 gamma OS=Mus musculus OX=10090 GN=Pip5k1c PE=1 SV=2
6177	TRUE	Q5M8M2|ODF3B_MOUSE	48.4875	2													2	Outer dense fiber protein 3B OS=Mus musculus OX=10090 GN=Odf3b PE=2 SV=1
3387	TRUE	Q8C6G8|WDR26_MOUSE	138.744	7	577.878		930.952	1678.14	2189.81	1092.68	435.687		1976.42	884.441	2435	1515.29	7	WD repeat-containing protein 26 OS=Mus musculus OX=10090 GN=Wdr26 PE=1 SV=3
154	TRUE	Q78PY7|SND1_MOUSE	343.558	46	163430	165439	173242	170641	215858	194014	168713	174140	131822	126075	176300	174137	46	Staphylococcal nuclease domain-containing protein 1 OS=Mus musculus OX=10090 GN=Snd1 PE=1 SV=1
1754	TRUE	Q62130|PTN14_MOUSE	167.764	12	1987.29	2253.47	934.868	1538.87	1332.72	1418.86	1479.4	513.769	1391.07	3064.55	2777.63	1485	10	Tyrosine-protein phosphatase non-receptor type 14 OS=Mus musculus OX=10090 GN=Ptpn14 PE=1 SV=2
2580	TRUE	Q9CZA6|NDE1_MOUSE	167.208	8	2404.64	1129.47	1977.98	3003.76	2960.22	3419.41	1358.41	339.36	661.545	1519.54	2485.33	1238.5	5	Nuclear distribution protein nudE homolog 1 OS=Mus musculus OX=10090 GN=Nde1 PE=1 SV=1
7738	TRUE	P48302|EDNRB_MOUSE	42.2207	1													1	Endothelin receptor type B OS=Mus musculus OX=10090 GN=Ednrb PE=2 SV=1
5727	TRUE	Q78HU7|GLPC_MOUSE	108.685	2							927.286					122.461	2	Glycophorin-C OS=Mus musculus OX=10090 GN=Gypc PE=1 SV=2
6260	TRUE	P60840|ENSA_MOUSE	115.598	2	3310.64	3458.33	2390.03	3022.13	2896.35	3407.34	2363.41	2457.03	2384.64	2826.97	2850.39	2909.92	1	Alpha-endosulfine OS=Mus musculus OX=10090 GN=Ensa PE=1 SV=1
1826	TRUE	P47857|PFKAM_MOUSE	224.619	13	5153.32	4480.43	6838.72	5048.5	6052.51	5600.68	7164.47	4687.16	7842.9	8775.03	8301.82	4875.01	11	ATP-dependent 6-phosphofructokinase, muscle type OS=Mus musculus OX=10090 GN=Pfkm PE=1 SV=3
5630	FALSE	Q9CYZ8|SSBP2_MOUSE	77.0161	2				687.869		909.321				837.838	1096.94	1035.6	2	Single-stranded DNA-binding protein 2 OS=Mus musculus OX=10090 GN=Ssbp2 PE=1 SV=1
2429	TRUE	Q925E7|2ABD_MOUSE	185.503	10	1606.22	1553.71	720.963	680.455	354.796	1794.86	809.319	843.8	879.957	435.843	1373.36	996.885	3	Serine/threonine-protein phosphatase 2A 55 kDa regulatory subunit B delta isoform OS=Mus musculus OX=10090 GN=Ppp2r2d PE=1 SV=1
1508	TRUE	Q8R5C5|ACTY_MOUSE	231.928	13	21850.4	9392.4	7717.78	6534.94	12417	15367.2	20787.9	5812.19	11109.6	9778.29	24195.8	11019.2	5	Beta-centractin OS=Mus musculus OX=10090 GN=Actr1b PE=1 SV=1
6873	TRUE	O70348|DXO_MOUSE	42.2033	1													1	Decapping and exoribonuclease protein OS=Mus musculus OX=10090 GN=Dxo PE=1 SV=2
77	TRUE	Q63918|CAVN2_MOUSE	397.474	41	118422	137154	92023.7	108195	91861.2	101116	138630	140783	77315.7	86875.3	112735	89502	41	Caveolae-associated protein 2 OS=Mus musculus OX=10090 GN=Cavin2 PE=1 SV=3
5590	TRUE	Q9DBQ7|PACE1_MOUSE	66.4298	3											125.528		3	Protein-associating with the carboxyl-terminal domain of ezrin OS=Mus musculus OX=10090 GN=Scyl3 PE=1 SV=3
6343	TRUE	Q6PGG2|GMIP_MOUSE	72.942	2											280.962		2	GEM-interacting protein OS=Mus musculus OX=10090 GN=Gmip PE=1 SV=1
2204	TRUE	P46467|VPS4B_MOUSE	215.44	12	11354.2	20809.4	29981.2	38220.5	47673.7	53146.2	29040.6	32777.4	41229	36355.8	50408.6	47407.1	11	Vacuolar protein sorting-associated protein 4B OS=Mus musculus OX=10090 GN=Vps4b PE=1 SV=2
5039	TRUE	Q3UYC0|PPM1H_MOUSE	84.1485	4													3	Protein phosphatase 1H OS=Mus musculus OX=10090 GN=Ppm1h PE=1 SV=1
2072	TRUE	P97798|NEO1_MOUSE	205.638	12	3244.58	3606.3	1496.54	1375.32	1797.5	1750.56	4564.96	5165.73	8873.37	6802.48	5730.51	1840.03	12	Neogenin OS=Mus musculus OX=10090 GN=Neo1 PE=1 SV=1
6698	TRUE	Q6S5C2|GNPTG_MOUSE	51.446	2	118.202	140.114					62.4445						2	N-acetylglucosamine-1-phosphotransferase subunit gamma OS=Mus musculus OX=10090 GN=Gnptg PE=1 SV=1
7272	TRUE	Q921N8|GPS2_MOUSE	33.2304	1				266.957			247.692			226.81			1	G protein pathway suppressor 2 OS=Mus musculus OX=10090 GN=Gps2 PE=1 SV=1
7882	TRUE	Q9Z255|UBE2A_MOUSE	61.309	1		445.554	249.516		1601.9	1480.17				146.236	1239.88		1	Ubiquitin-conjugating enzyme E2 A OS=Mus musculus OX=10090 GN=Ube2a PE=1 SV=1
358	TRUE	Q8BFW7|LPP_MOUSE	307.276	18	197428	180688	143047	139625	143637	142391	151916	154454	146907	114528	135266	129941	18	Lipoma-preferred partner homolog OS=Mus musculus OX=10090 GN=Lpp PE=1 SV=1
496	TRUE	P42208|SEPT2_MOUSE	264.253	24	127257	109989	106199	94913.1	133182	133973	102348	98365.9	106465	111416	133818	119853	22	Septin-2 OS=Mus musculus OX=10090 GN=Septin2 PE=1 SV=2
4369	TRUE	P35761|TTK_MOUSE	134.414	5	1453.82	566.612			2243.47	3027.54			232.898		2050.93	2012.79	5	Dual specificity protein kinase TTK OS=Mus musculus OX=10090 GN=Ttk PE=1 SV=1
4062	TRUE	Q9D6K7|TTC33_MOUSE	112.335	4	1727.41	88.1143	617.007	1485.86	2099.12	1879.12	1010.54	806.235	673.497	22.8726	1369.66	128.94	4	Tetratricopeptide repeat protein 33 OS=Mus musculus OX=10090 GN=Ttc33 PE=1 SV=1
304	TRUE	Q8BFY9|TNPO1_MOUSE	257.785	22	73529.5	78473.8	65190.7	70612.7	75345.6	73596.5	52188.8	46849.6	51228.3	58828.7	73950.6	72245.2	16	Transportin-1 OS=Mus musculus OX=10090 GN=Tnpo1 PE=1 SV=2
4162	TRUE	P50446|K2C6A_MOUSE	126.803	6													1	Keratin, type II cytoskeletal 6A OS=Mus musculus OX=10090 GN=Krt6a PE=1 SV=3
4068	FALSE	P63318|KPCG_MOUSE	52.4903	1					231.489	13615.5	8711.2		8704.88			10501.4	1	Protein kinase C gamma type OS=Mus musculus OX=10090 GN=Prkcg PE=1 SV=1
1332	TRUE	P63242|IF5A1_MOUSE	233.912	10	132533	149411	132384	120860	162156	155608	101265	89905.3	101929	99406.7	165897	109481	10	Eukaryotic translation initiation factor 5A-1 OS=Mus musculus OX=10090 GN=Eif5a PE=1 SV=2
887	TRUE	Q99PT1|GDIR1_MOUSE	279.742	17	351332	363207	287372	322825	336285	410236	267339	306528	376685	356488	377962	312940	17	Rho GDP-dissociation inhibitor 1 OS=Mus musculus OX=10090 GN=Arhgdia PE=1 SV=3
5821	TRUE	Q9CX83|ARMX1_MOUSE	89.5149	3			338.778			128.399	436.565	139.768	509.04		140.484	163.609	3	Armadillo repeat-containing X-linked protein 1 OS=Mus musculus OX=10090 GN=Armcx1 PE=1 SV=1
5540	TRUE	Q8BIL5|HOOK1_MOUSE	66.4303	3													3	Protein Hook homolog 1 OS=Mus musculus OX=10090 GN=Hook1 PE=1 SV=2
5532	TRUE	Q8BWF2|GIMA5_MOUSE	99.324	3													3	GTPase IMAP family member 5 OS=Mus musculus OX=10090 GN=Gimap5 PE=1 SV=1
3916	TRUE	Q9DBP0|NPT2B_MOUSE	140.033	5													5	Sodium-dependent phosphate transport protein 2B OS=Mus musculus OX=10090 GN=Slc34a2 PE=1 SV=1
773	TRUE	Q61391|NEP_MOUSE	256.797	22	558.354	358.493	220.268	570.181	463.472	909.048	5821.42	6078.75	2254.75	1805.35	1336.15	221.805	22	Neprilysin OS=Mus musculus OX=10090 GN=Mme PE=1 SV=3
398	TRUE	P27612|PLAP_MOUSE	281.247	28	63761.4	62622.6	64062	56446.4	67515.8	55004.5	48580.6	38541.7	43354.4	42933.2	53491.1	56042.1	28	Phospholipase A-2-activating protein OS=Mus musculus OX=10090 GN=Plaa PE=1 SV=4
5949	TRUE	O35654|DPOD2_MOUSE	124.647	3	1857.47	1953.54	825.713	1673.99	2269.22	1147.36		334.233	1030.81	442.642	2233.27	1802.43	3	DNA polymerase delta subunit 2 OS=Mus musculus OX=10090 GN=Pold2 PE=1 SV=2
573	TRUE	Q8BIK4|DOCK9_MOUSE	261.329	30													28	Dedicator of cytokinesis protein 9 OS=Mus musculus OX=10090 GN=Dock9 PE=1 SV=2
1018	TRUE	Q99LG2|TNPO2_MOUSE	216.355	16	6944.08	6134.93	4827.69	2938.3	6583.16	4167.87	2861.17	4286.57	3677.3	4165.15	5876.78	5421.25	10	Transportin-2 OS=Mus musculus OX=10090 GN=Tnpo2 PE=1 SV=1
2479	TRUE	O35459|ECH1_MOUSE	219.565	8	6605.44	9308.61	4725.35		5294.18	2001.07	6865.86	6592	3684.14	4423.39	602.749	1838.47	8	Delta(3,5)-Delta(2,4)-dienoyl-CoA isomerase, mitochondrial OS=Mus musculus OX=10090 GN=Ech1 PE=1 SV=1
4914	TRUE	Q8R5K2|UBP33_MOUSE	94.0805	4	407.116	518.649	396.087	476.864	473.717	379.7	259.269	308.716	292.272	242.665	277.354	292.307	4	Ubiquitin carboxyl-terminal hydrolase 33 OS=Mus musculus OX=10090 GN=Usp33 PE=1 SV=2
6707	TRUE	Q9CY34|UB2FA_MOUSE	69.0405	2			1140.43	1271.76	886.378	1914.87					417.061		2	NEDD8-conjugating enzyme UBE2F OS=Mus musculus OX=10090 GN=Ube2f PE=1 SV=1
2173	TRUE	Q9JHS4|CLPX_MOUSE	221.556	12	14592.7	17094	9525.36	11135.6	16672.2	11399.1	5898.17	10266.9	9587.77	4703.51	9348.27	10933.2	12	ATP-dependent Clp protease ATP-binding subunit clpX-like, mitochondrial OS=Mus musculus OX=10090 GN=Clpx PE=1 SV=2
6968	TRUE	Q9D103|IFM1_MOUSE	58.2593	1													1	Interferon-induced transmembrane protein 1 OS=Mus musculus OX=10090 GN=Ifitm1 PE=2 SV=1
6405	TRUE	Q9D2X5|SCC4_MOUSE	62.769	2						153.458							2	MAU2 chromatid cohesion factor homolog OS=Mus musculus OX=10090 GN=Mau2 PE=1 SV=3
4697	FALSE	P41209|CETN1_MOUSE	47.3556	1					994.366	486.475							1	Centrin-1 OS=Mus musculus OX=10090 GN=Cetn1 PE=1 SV=1
5001	TRUE	Q03249|GALT_MOUSE	109.314	4													4	Galactose-1-phosphate uridylyltransferase OS=Mus musculus OX=10090 GN=Galt PE=1 SV=3
4163	TRUE	Q91XL3|UXS1_MOUSE	157.665	6	2549.5	692.088	779.706	1872.25	2127.08	3213.55	2376.27	2411.78	2132.3	1914.64	1922.72	2890.59	6	UDP-glucuronic acid decarboxylase 1 OS=Mus musculus OX=10090 GN=Uxs1 PE=1 SV=1
7690	TRUE	Q9QZS2|RNF4_MOUSE	36.7489	1			686.68		734.63	586.75			402.152				1	E3 ubiquitin-protein ligase RNF4 OS=Mus musculus OX=10090 GN=Rnf4 PE=1 SV=1
3909	TRUE	Q80UZ2|SDA1_MOUSE	144.911	7	1369.42	2071.66	2650.38	3731.36	4689.74	4821.19		1665.42	1180.85	541.292	3015.87	2951.75	7	Protein SDA1 homolog OS=Mus musculus OX=10090 GN=Sdad1 PE=1 SV=1
5757	FALSE	Q91XZ2|PCDB8_MOUSE	66.1035	2													1	Protocadherin beta-8 OS=Mus musculus OX=10090 GN=Pcdhb8 PE=1 SV=1
3102	TRUE	Q6ZQ93|UBP34_MOUSE	155.782	8	943.654	1716.22	828.332	785.028	1360.45	1781.9	305.228		915.063	1079.43	1591.55	1381.53	8	Ubiquitin carboxyl-terminal hydrolase 34 OS=Mus musculus OX=10090 GN=Usp34 PE=1 SV=3
5379	TRUE	Q9CWL2|CASZ1_MOUSE	95.8296	3													3	Zinc finger protein castor homolog 1 OS=Mus musculus OX=10090 GN=Casz1 PE=1 SV=3
5969	TRUE	Q922E6|FAKD2_MOUSE	76.0609	2	982.304	678.342	266.774	207.023	1195.62	809.492	357.892	332.008	486.023	578.358	1001.39	849.578	2	FAST kinase domain-containing protein 2, mitochondrial OS=Mus musculus OX=10090 GN=Fastkd2 PE=2 SV=2
528	TRUE	O55131|SEPT7_MOUSE	278.441	19	107234	96937	62909.7	91301.7	108328	109186	93319.3	97705.6	71004.9	104701	109287	113216	16	Septin-7 OS=Mus musculus OX=10090 GN=Septin7 PE=1 SV=1
7362	TRUE	Q8BQR4|KANL2_MOUSE	28.8772	1													1	KAT8 regulatory NSL complex subunit 2 OS=Mus musculus OX=10090 GN=Kansl2 PE=1 SV=1
76	TRUE	Q00897|A1AT4_MOUSE	382.524	43													7	Alpha-1-antitrypsin 1-4 OS=Mus musculus OX=10090 GN=Serpina1d PE=1 SV=1
6080	TRUE	Q5SVD0|RFLB_MOUSE	64.5089	2	709.97		364.871		1144.31	933.766	2671.05	2403.15		384.66	823.267	624.612	2	Refilin-B OS=Mus musculus OX=10090 GN=Rflnb PE=1 SV=1
4948	TRUE	Q8BP22|FA92A_MOUSE	114.376	3	2038.98	203.088	443.492	729.014	389.755	557.173	229.831	198.444	789.235	408.437	897.058	876.04	3	Protein FAM92A OS=Mus musculus OX=10090 GN=Fam92a PE=1 SV=1
3596	TRUE	O54983|CRYM_MOUSE	146.583	6													6	Ketimine reductase mu-crystallin OS=Mus musculus OX=10090 GN=Crym PE=1 SV=1
7704	TRUE	Q924L1|LTMD1_MOUSE	41.1157	1			65.3814										1	LETM1 domain-containing protein 1 OS=Mus musculus OX=10090 GN=Letmd1 PE=1 SV=1
418	TRUE	Q9EQJ9|MAGI3_MOUSE	276.406	25	82.7148										59.8843		25	Membrane-associated guanylate kinase, WW and PDZ domain-containing protein 3 OS=Mus musculus OX=10090 GN=Magi3 PE=1 SV=2
4378	TRUE	Q8R1M0|HMCES_MOUSE	98.2703	5	1621.19	1145.81	567.17	397.454		831.174	276.199	186.386			1377.52	490.762	5	Abasic site processing protein HMCES OS=Mus musculus OX=10090 GN=Hmces PE=1 SV=1
2726	TRUE	Q6PGB6|NAA50_MOUSE	167.522	8	16329.4	14314.2	19400.4	21125.2	19403.2	20911.6	14115.9	13632.7	17061.1	15451.3	24091.8	23518.2	8	N-alpha-acetyltransferase 50 OS=Mus musculus OX=10090 GN=Naa50 PE=1 SV=1
1631	FALSE	Q9QZ29|IGB1B_MOUSE	78.1889	1	167.836	314.733	436.19		291.971	280.676		156.622		118.204	119.252	140.769	1	Immunoglobulin-binding protein 1b OS=Mus musculus OX=10090 GN=Igbp1b PE=1 SV=1
6680	TRUE	Q6P6I6|GRL1A_MOUSE	46.5314	2						106.416							2	DNA-directed RNA polymerase II subunit GRINL1A OS=Mus musculus OX=10090 GN=Polr2m PE=2 SV=2
2914	TRUE	Q9WVF7|DPOE1_MOUSE	152.85	10	517.157		420.392	120.961	2099.75	3101.18				331.506	1599.93	1420.71	10	DNA polymerase epsilon catalytic subunit A OS=Mus musculus OX=10090 GN=Pole PE=1 SV=3
3834	TRUE	O35704|SPTC1_MOUSE	155.139	6	9019.01	7015.06	8471.39	7737.68	10577.6	6468.59	8728.36	8087.29	2527.67	7585.82	10150.1	9314.72	6	Serine palmitoyltransferase 1 OS=Mus musculus OX=10090 GN=Sptlc1 PE=1 SV=2
7666	TRUE	Q64277|BST1_MOUSE	61.5641	1													1	ADP-ribosyl cyclase/cyclic ADP-ribose hydrolase 2 OS=Mus musculus OX=10090 GN=Bst1 PE=1 SV=1
7110	TRUE	Q566J8|COQ8B_MOUSE	34.5786	1				180.326			621.438		332.762	392.777	435.407	425.754	1	Atypical kinase COQ8B, mitochondrial OS=Mus musculus OX=10090 GN=Coq8b PE=1 SV=1
7823	TRUE	P56394|COX17_MOUSE	84.5776	1		9375.33			10321.1	10739.9	7136.99	7497.81	7124.12	7107.94			1	Cytochrome c oxidase copper chaperone OS=Mus musculus OX=10090 GN=Cox17 PE=1 SV=2
4011	TRUE	Q60862|ORC2_MOUSE	131.803	6	947.469	928.979	817.648	3453.86	2260.56	2242.47		1105.27	1200.53	1302.65	998.004	2861.84	6	Origin recognition complex subunit 2 OS=Mus musculus OX=10090 GN=Orc2 PE=1 SV=1
3202	TRUE	Q8BY89|CTL2_MOUSE	161.451	9										52.9002			9	Choline transporter-like protein 2 OS=Mus musculus OX=10090 GN=Slc44a2 PE=1 SV=2
5674	TRUE	Q9CZI9|AEN_MOUSE	110.852	3	1025.92	956.794	369.654	549.954	521.847	490.783	619.392	394.364	339.406	354.976	628.044	541.588	3	Apoptosis-enhancing nuclease OS=Mus musculus OX=10090 GN=Aen PE=2 SV=1
1719	TRUE	Q9CZR2|NALD2_MOUSE	215.685	13													13	N-acetylated-alpha-linked acidic dipeptidase 2 OS=Mus musculus OX=10090 GN=Naalad2 PE=1 SV=2
6787	TRUE	F7BWT7|TSN15_MOUSE	68.1713	1										483.35			1	Tetraspanin-15 OS=Mus musculus OX=10090 GN=Tspan15 PE=1 SV=2
7958	TRUE	Q8BFX1|RN187_MOUSE	32.7666	1						94.2527							1	E3 ubiquitin-protein ligase RNF187 OS=Mus musculus OX=10090 GN=Rnf187 PE=1 SV=2
360	TRUE	Q64523|H2A2C_MOUSE	284.347	27													3	Histone H2A type 2-C OS=Mus musculus OX=10090 GN=H2ac20 PE=1 SV=3
6960	TRUE	Q8BGT6|MILK1_MOUSE	50.5179	1													1	MICAL-like protein 1 OS=Mus musculus OX=10090 GN=Micall1 PE=1 SV=3
5024	TRUE	Q9CQ20|M1IP1_MOUSE	103.88	4	1123.5	524.759	19007.5	734.584	23035.8						19240.2		4	Mid1-interacting protein 1 OS=Mus musculus OX=10090 GN=Mid1ip1 PE=1 SV=1
327	TRUE	P06151|LDHA_MOUSE	276.834	30	1.33153e+06	1.29194e+06	1.03726e+06	987604	1108823	1.07978e+06	945815	1.07456e+06	1.11291e+06	1.03041e+06	1146885	1.08832e+06	30	L-lactate dehydrogenase A chain OS=Mus musculus OX=10090 GN=Ldha PE=1 SV=3
7966	TRUE	Q9D975|SRXN1_MOUSE	41.7306	1													1	Sulfiredoxin-1 OS=Mus musculus OX=10090 GN=Srxn1 PE=2 SV=1
2916	TRUE	Q00262|STX2_MOUSE	188.065	9	2283.92	3649.67	1449.63	1067.48	2923.9	2041.73	2093.09	2053.54	2102.21	1944.51	2307.21	2883.66	9	Syntaxin-2 OS=Mus musculus OX=10090 GN=Stx2 PE=1 SV=1
5609	TRUE	Q7TMV3|FAKD5_MOUSE	89.4969	2	775.326	914.377	657.388	713.134	686.222	959.066	531.907	488.223		200.847	690.941	624.725	2	FAST kinase domain-containing protein 5, mitochondrial OS=Mus musculus OX=10090 GN=Fastkd5 PE=2 SV=1
1267	TRUE	Q7TPM1|PRC2B_MOUSE	238.187	18	10795.4	11724.1	6895.34	7395.53	6517.21	5057.52	3232.89	4170.04	3733.64	5369.81	8597.59	5116.58	17	Protein PRRC2B OS=Mus musculus OX=10090 GN=Prrc2b PE=1 SV=1
2875	TRUE	P23591|FCL_MOUSE	181.576	6	12748.1	17794.5	15094	13943.9	18944.5	18500.6	12873.6	13574.5	14665.6	13941.9	14243.3	15356.9	6	GDP-L-fucose synthase OS=Mus musculus OX=10090 GN=Gfus PE=1 SV=3
297	TRUE	Q8BMJ2|SYLC_MOUSE	297.449	37	209565	166794	152288	161551	196585	214697	138412	125726	183557	165036	188224	175791	37	Leucine--tRNA ligase, cytoplasmic OS=Mus musculus OX=10090 GN=Lars1 PE=1 SV=2
2053	TRUE	Q9EQG9|CERT_MOUSE	177.541	11	4328.8	3272.54	3952.03	3281.82	3059.99	11102.8	3830.81	1658.5	7738.16	2335.41	7232.19	6187.69	11	Ceramide transfer protein OS=Mus musculus OX=10090 GN=Cert1 PE=1 SV=1
7591	TRUE	Q8K1K4|CENPI_MOUSE	26.697	1		257.212											1	Centromere protein I OS=Mus musculus OX=10090 GN=Cenpi PE=2 SV=1
2687	TRUE	Q61081|CDC37_MOUSE	214.763	7	118487	137334	113898	111124	162519	127602	91952.8	106345	97610.3	55577.9	128369	102765	7	Hsp90 co-chaperone Cdc37 OS=Mus musculus OX=10090 GN=Cdc37 PE=1 SV=1
1698	TRUE	P12265|BGLR_MOUSE	207.969	14	4704.62	4049.16	4389.58	3856.56	4129.2	4286.03	2299.02	1697.62	3322.75	2120.9	4540.6	3155.28	14	Beta-glucuronidase OS=Mus musculus OX=10090 GN=Gusb PE=1 SV=2
3316	TRUE	Q8BG07|PLD4_MOUSE	174.354	7													7	5'-3' exonuclease PLD4 OS=Mus musculus OX=10090 GN=Pld4 PE=1 SV=1
5451	TRUE	Q3V1D3|AMPD1_MOUSE	78.4765	3								924.548					1	AMP deaminase 1 OS=Mus musculus OX=10090 GN=Ampd1 PE=1 SV=2
7649	TRUE	Q6NZB1|ANM6_MOUSE	44.4027	1		950.955	707.662						522.431				1	Protein arginine N-methyltransferase 6 OS=Mus musculus OX=10090 GN=Prmt6 PE=1 SV=2
7846	TRUE	Q8CGI1|F193A_MOUSE	26.4171	1													1	Protein FAM193A OS=Mus musculus OX=10090 GN=Fam193a PE=1 SV=2
7036	TRUE	Q9DB43|ZFPL1_MOUSE	53.8482	1					211.886								1	Zinc finger protein-like 1 OS=Mus musculus OX=10090 GN=Zfpl1 PE=1 SV=1
4024	TRUE	P51175|PPOX_MOUSE	126.253	5	371.438				344.595			243.613			358.189		5	Protoporphyrinogen oxidase OS=Mus musculus OX=10090 GN=Ppox PE=1 SV=1
7509	TRUE	O70401|TSN6_MOUSE	41.6141	1			4360.99				5437.6	5168.86		4494.99	4486.99		1	Tetraspanin-6 OS=Mus musculus OX=10090 GN=Tspan6 PE=1 SV=1
445	TRUE	Q3V3R4|ITA1_MOUSE	290.48	25							968.782	330.3	1220.49	2036.39			25	Integrin alpha-1 OS=Mus musculus OX=10090 GN=Itga1 PE=1 SV=2
3421	TRUE	P10404|ENV1_MOUSE	142.911	6	4325.97	3217.1	3072.38	3462.69	7134.53	3952.9	4583.53	3861.89	2905.95	4012.27	4620.67	3667.52	6	MLV-related proviral Env polyprotein OS=Mus musculus OX=10090 PE=1 SV=3
4405	TRUE	Q8R138|TM119_MOUSE	126.315	4						604.19						127.122	4	Transmembrane protein 119 OS=Mus musculus OX=10090 GN=Tmem119 PE=1 SV=1
3175	TRUE	Q9CYH6|RRS1_MOUSE	166.085	7	46283.5	32595	29843.2	29791.9	41804.1	31188.9	21247.5	21471.9	17847.9	11320.8	31113.2	28235	7	Ribosome biogenesis regulatory protein homolog OS=Mus musculus OX=10090 GN=Rrs1 PE=1 SV=1
1657	TRUE	Q05BC3|EMAL1_MOUSE	205.44	15								353.344					14	Echinoderm microtubule-associated protein-like 1 OS=Mus musculus OX=10090 GN=Eml1 PE=1 SV=1
6169	TRUE	Q9ET66|PI16_MOUSE	55.2412	2													2	Peptidase inhibitor 16 OS=Mus musculus OX=10090 GN=Pi16 PE=1 SV=2
3186	TRUE	Q9QUM9|PSA6_MOUSE	192.472	9	54656.7	70915.4	67007.5	70436.1	87428.4	81935.1	59621.9	57701.5	58941.5	68240.1	82445	74127.6	9	Proteasome subunit alpha type-6 OS=Mus musculus OX=10090 GN=Psma6 PE=1 SV=1
1553	TRUE	Q61146|OCLN_MOUSE	201.555	11													11	Occludin OS=Mus musculus OX=10090 GN=Ocln PE=1 SV=1
5929	TRUE	Q64374|RGN_MOUSE	118.601	3	17932.6	18010.3	12027.2	11959.8	7704.2	8022.62	20812.3	22822.6	30697.3	29840.7	6448.33	5580.58	3	Regucalcin OS=Mus musculus OX=10090 GN=Rgn PE=1 SV=1
6161	TRUE	Q9D7R2|PMEPA_MOUSE	43.9349	1		94.9953	230.619		840.425	470.012			434.604	689.232	363.824	24.6672	1	Protein TMEPAI OS=Mus musculus OX=10090 GN=Pmepa1 PE=1 SV=1
3377	TRUE	Q6PCP5|MFF_MOUSE	128.046	7	1847.49	1446.25	1676.08	1103.55	1328.16		2116.8	1815.73		1663.09	1351.09	1051.77	7	Mitochondrial fission factor OS=Mus musculus OX=10090 GN=Mff PE=1 SV=1
5642	TRUE	Q8BM85|TBCK_MOUSE	50.1728	3													3	TBC domain-containing protein kinase-like protein OS=Mus musculus OX=10090 GN=Tbck PE=1 SV=1
6082	TRUE	Q3TTL0|CC038_MOUSE	60.0277	2	389.083												2	Uncharacterized protein C3orf38 homolog OS=Mus musculus OX=10090 PE=2 SV=1
7921	TRUE	Q9CR48|DRAM2_MOUSE	55.1329	1													1	DNA damage-regulated autophagy modulator protein 2 OS=Mus musculus OX=10090 GN=Dram2 PE=2 SV=1
2508	TRUE	P63024|VAMP3_MOUSE	207.37	6	16222.1	17969.8	13085	13185.9	13924	14685.9	13925.9	14676.1	17767.5	15828.9	15240	14599.6	3	Vesicle-associated membrane protein 3 OS=Mus musculus OX=10090 GN=Vamp3 PE=1 SV=1
1402	TRUE	Q9JHJ0|TMOD3_MOUSE	222.029	12	69929.2	74675.7	46914	51542.9	49005.7	54935.8	52323.3	60068	49401	43649.5	70688.3	53244.6	12	Tropomodulin-3 OS=Mus musculus OX=10090 GN=Tmod3 PE=1 SV=1
1964	TRUE	Q9Z1M8|RED_MOUSE	219.795	14	15653.6	14719.9	18575.3	12568	7908.94	24307.1	10720.1	10520.8	9468.97	10523.2	22023.6	18966	14	Protein Red OS=Mus musculus OX=10090 GN=Ik PE=1 SV=2
1936	TRUE	O70145|NCF2_MOUSE	182.371	11													11	Neutrophil cytosol factor 2 OS=Mus musculus OX=10090 GN=Ncf2 PE=1 SV=1
1120	TRUE	Q91Z98|CHIL4_MOUSE	226.453	13													3	Chitinase-like protein 4 OS=Mus musculus OX=10090 GN=Chil4 PE=1 SV=2
1441	TRUE	Q6R891|NEB2_MOUSE	206.5	16	3297.61	5585.76	5245.61	6379.43	6550.08	8646.72	7195.77	4725.41	6193.46	5845.54	6251.55	6209.78	16	Neurabin-2 OS=Mus musculus OX=10090 GN=Ppp1r9b PE=1 SV=1
4153	TRUE	Q9D1G2|PMVK_MOUSE	128.704	4	1135.76	1423.81	1230.74	1200.57	1954.11	1741.67	623.039	1146.38	2446.2	2329.38	2193.69	1834.97	4	Phosphomevalonate kinase OS=Mus musculus OX=10090 GN=Pmvk PE=1 SV=3
3498	TRUE	P05977|MYL1_MOUSE	136.185	5													3	Myosin light chain 1/3, skeletal muscle isoform OS=Mus musculus OX=10090 GN=Myl1 PE=1 SV=2
2554	TRUE	O89017|LGMN_MOUSE	194.28	9	3454.31	3979.87	1555.15	1707.23	4965.6	1742.3	3721.36	4211.44	5908.77	7112.64	2202.82	1744.64	9	Legumain OS=Mus musculus OX=10090 GN=Lgmn PE=1 SV=1
1965	TRUE	P70318|TIAR_MOUSE	199.186	11	55388.2	7680.98	6603.46	6098.39	8738.97	11225.7	4829.44	6258.45	7128.88	8458.17	18132.3	47815.7	8	Nucleolysin TIAR OS=Mus musculus OX=10090 GN=Tial1 PE=1 SV=1
7421	TRUE	Q3TT38|ILRUN_MOUSE	65.0584	1			463.018		435.745				343.649		441.539	471.462	1	Protein ILRUN OS=Mus musculus OX=10090 GN=Ilrun PE=2 SV=2
1852	TRUE	P08226|APOE_MOUSE	213.066	13			394.179				422.731		912.966	1146.02			13	Apolipoprotein E OS=Mus musculus OX=10090 GN=Apoe PE=1 SV=2
7372	TRUE	Q9JJA9|GRASP_MOUSE	49.1603	1													1	General receptor for phosphoinositides 1-associated scaffold protein OS=Mus musculus OX=10090 GN=Tamalin PE=1 SV=2
3350	TRUE	Q8BVU0|LRCH3_MOUSE	170.671	6	1464.33	2403.6	1848.16	1224.69	3321.67	2068.84	1068.93	2574.44	1546.46	2940.19	1384.6	2109.79	6	DISP complex protein LRCH3 OS=Mus musculus OX=10090 GN=Lrch3 PE=1 SV=3
3579	TRUE	P97797|SHPS1_MOUSE	190.741	8	1143.23	1102.43	635.263	678.133		722.23	789.072	716.035	1320.5	1637.57	704.732	742.101	8	Tyrosine-protein phosphatase non-receptor type substrate 1 OS=Mus musculus OX=10090 GN=Sirpa PE=1 SV=2
7429	TRUE	Q4G5Y1|KLDC2_MOUSE	44.8175	1					220.016							57.995	1	Kelch domain-containing protein 2 OS=Mus musculus OX=10090 GN=Klhdc2 PE=2 SV=3
2033	TRUE	Q3UQ28|PXDN_MOUSE	163.929	10	795.188	744.554	1134.21	2979.88	3528.34	5146.27	1809.24	1981.16	1315.84	413.418	3146.01	2248.71	10	Peroxidasin homolog OS=Mus musculus OX=10090 GN=Pxdn PE=1 SV=2
4445	TRUE	Q8N9S3|AHSA2_MOUSE	107.386	4		796.398	1151.14		484.113	1564.61	1348.12	2419.88	1595.02	943.721	3106.19	2149.48	4	Activator of 90 kDa heat shock protein ATPase homolog 2 OS=Mus musculus OX=10090 GN=Ahsa2 PE=1 SV=2
2457	TRUE	Q9EPB4|ASC_MOUSE	182.543	7													7	Apoptosis-associated speck-like protein containing a CARD OS=Mus musculus OX=10090 GN=Pycard PE=1 SV=1
7632	TRUE	Q8R191|SNG3_MOUSE	34.6733	1									331.962				1	Synaptogyrin-3 OS=Mus musculus OX=10090 GN=Syngr3 PE=1 SV=1
2727	TRUE	Q8VDG3|PARN_MOUSE	135.394	10	4582.3	4454.32	1715.21	2216.4	1124.11	468.541		1520.31	493.147	424.118	745.311	1130	10	Poly(A)-specific ribonuclease PARN OS=Mus musculus OX=10090 GN=Parn PE=1 SV=1
7775	TRUE	Q80UF4|SDCG8_MOUSE	26.9234	1													1	Serologically defined colon cancer antigen 8 homolog OS=Mus musculus OX=10090 GN=Sdccag8 PE=1 SV=1
5062	TRUE	Q9JJ00|PLS1_MOUSE	82.4715	2	2330.4	2190.06					1847.19						2	Phospholipid scramblase 1 OS=Mus musculus OX=10090 GN=Plscr1 PE=1 SV=1
3105	FALSE	Q80YP0|CDK3_MOUSE	99.6219	2	1559.79	852.297		251.591	1266.29	1319.98	591.416		700.853	845.68	371.15	1871.36	1	Cyclin-dependent kinase 3 OS=Mus musculus OX=10090 GN=Cdk3 PE=1 SV=2
3873	TRUE	Q9WVB4|SLIT3_MOUSE	133.82	5	1374.07	2942.01	1639.8	1050.01	1021.01	378.535	313.752	356.573	1142.31	465.832			5	Slit homolog 3 protein OS=Mus musculus OX=10090 GN=Slit3 PE=2 SV=2
5096	TRUE	Q80TQ2|CYLD_MOUSE	99.9491	4	185.437	422.112	131.468		2331.77	823.957	430.389	596.852	297.087		877.607	793.717	4	Ubiquitin carboxyl-terminal hydrolase CYLD OS=Mus musculus OX=10090 GN=Cyld PE=1 SV=2
5266	TRUE	Q9CY73|RM44_MOUSE	99.3818	2	1484.31	1446.25	2722.73	2496.4	2992.36	3417.56	2761.26	2704.76	2731.28	1612.93	2894.56	3628.61	2	39S ribosomal protein L44, mitochondrial OS=Mus musculus OX=10090 GN=Mrpl44 PE=1 SV=3
611	TRUE	Q6ZQ58|LARP1_MOUSE	284.632	27	97860.4	96834.7	36941.5	86776.3	109951	115064	16859.5	74143.8	66485.4	73507.5	116438	97431.1	27	La-related protein 1 OS=Mus musculus OX=10090 GN=Larp1 PE=1 SV=3
163	FALSE	P28666|MUG2_MOUSE	278.475	19													18	Murinoglobulin-2 OS=Mus musculus OX=10090 GN=Mug2 PE=1 SV=2
3160	TRUE	Q8CES0|NAA30_MOUSE	177.276	7	828.779	883.79	2929.88	3547.08	2459.44	3705.85	1317.16	1696.09	151.934	4025.01	2186.55	3420.03	7	N-alpha-acetyltransferase 30 OS=Mus musculus OX=10090 GN=Naa30 PE=1 SV=2
7493	TRUE	Q62507|COCH_MOUSE	46.7455	1			98.7946		265.148					126.025		342.528	1	Cochlin OS=Mus musculus OX=10090 GN=Coch PE=1 SV=2
4075	TRUE	P59235|NUP43_MOUSE	166.491	5	12753.4	19390.5	16831.9	14279.4	13161.5	21757.7	12671.8	13192.5	12297.6	15058.8	15859	15498.8	5	Nucleoporin Nup43 OS=Mus musculus OX=10090 GN=Nup43 PE=1 SV=2
7228	TRUE	Q8BYN3|ITPK1_MOUSE	34.736	1													1	Inositol-tetrakisphosphate 1-kinase OS=Mus musculus OX=10090 GN=Itpk1 PE=2 SV=1
4684	TRUE	Q61602|GLI3_MOUSE	111.921	5	260.541	426.12		83.4758			232.688	98.7791		141.359	423.073	532.193	5	Transcriptional activator GLI3 OS=Mus musculus OX=10090 GN=Gli3 PE=1 SV=2
4312	TRUE	Q6PD19|ARMD3_MOUSE	103.366	5		494.739	267.466		906.608	842.086			324.067			534.447	5	Armadillo-like helical domain-containing protein 3 OS=Mus musculus OX=10090 GN=Armh3 PE=1 SV=2
6030	TRUE	O70274|TP4A2_MOUSE	79.5738	2	1434.91	1218.87	914.61	1636.44	1049.92	1006.65	887.289	1520.28	1044.16	967.737	1062.66	777.689	2	Protein tyrosine phosphatase type IVA 2 OS=Mus musculus OX=10090 GN=Ptp4a2 PE=1 SV=1
7198	TRUE	Q8R3U1|PLAT3_MOUSE	75.9039	1	691.204					1135.69		1232.37	610.964				1	Phospholipase A and acyltransferase 3 OS=Mus musculus OX=10090 GN=Plaat3 PE=1 SV=2
4021	FALSE	Q1RLL3|CPNE9_MOUSE	74.6003	2							367.825	237.946				289.49	1	Copine-9 OS=Mus musculus OX=10090 GN=Cpne9 PE=1 SV=1
1378	TRUE	P70698|PYRG1_MOUSE	252.052	16	75962.5	73868.2	73203.4	76030.3	78541.7	68366.9	68890.1	56213.8	51665.4	71386.3	89110.8	75737.7	14	CTP synthase 1 OS=Mus musculus OX=10090 GN=Ctps1 PE=1 SV=2
7930	TRUE	Q64327|MEA1_MOUSE	54.4983	1	2987.83	2770.54	2725.17	2558.85		3167.56	2135.62	2362.81		2157.81	2841.55		1	Male-enhanced antigen 1 OS=Mus musculus OX=10090 GN=Mea1 PE=1 SV=1
6365	TRUE	Q9JKC6|CEND_MOUSE	58.4108	2							197.767						2	Cell cycle exit and neuronal differentiation protein 1 OS=Mus musculus OX=10090 GN=Cend1 PE=1 SV=1
3157	TRUE	P50431|GLYC_MOUSE	159.485	9	10247	15700.5	10440	11037.1	19534.9	14323.9	3255.18	8339.81	5805.97	5654.06	15959.9	13605.3	8	Serine hydroxymethyltransferase, cytosolic OS=Mus musculus OX=10090 GN=Shmt1 PE=1 SV=3
4893	TRUE	P47955|RLA1_MOUSE	136.591	4	212057	176445	152441	135954	214285	196918	137903	121480	111160	105519	193372	171051	4	60S acidic ribosomal protein P1 OS=Mus musculus OX=10090 GN=Rplp1 PE=1 SV=1
5291	TRUE	Q9Z2C4|MTMR1_MOUSE	90.3207	4													4	Myotubularin-related protein 1 OS=Mus musculus OX=10090 GN=Mtmr1 PE=1 SV=1
6078	TRUE	Q6P1G0|HEAT6_MOUSE	66.4768	2					235						247.348	542.581	2	HEAT repeat-containing protein 6 OS=Mus musculus OX=10090 GN=Heatr6 PE=1 SV=1
225	TRUE	Q9ERK4|XPO2_MOUSE	294.372	32	156662	140632	148855	136537	162405	165094	106115	84002.3	120580	113972	151085	168527	32	Exportin-2 OS=Mus musculus OX=10090 GN=Cse1l PE=1 SV=1
2239	TRUE	P45591|COF2_MOUSE	226.571	10	52929.3	49518.4	33503.9	36373.4	45929.8	40260.8	33452.2	30418.2	32586.2	35429.1	36963.3	25302.1	8	Cofilin-2 OS=Mus musculus OX=10090 GN=Cfl2 PE=1 SV=1
4423	TRUE	Q6DFX2|ANTR2_MOUSE	114.955	5	420.465	1699.53	900.628			885.087	587.178	616.559	952.093				5	Anthrax toxin receptor 2 OS=Mus musculus OX=10090 GN=Antxr2 PE=1 SV=1
1448	TRUE	O35841|API5_MOUSE	218.829	11	85070.5	75133.8	71040.7	79201.7	84008.5	62506.7	53290	59932.8	46594.7	57984.7	74378.5	82748.6	11	Apoptosis inhibitor 5 OS=Mus musculus OX=10090 GN=Api5 PE=1 SV=2
2920	FALSE	Q64291|K1C12_MOUSE	29.2368	1													1	Keratin, type I cytoskeletal 12 OS=Mus musculus OX=10090 GN=Krt12 PE=1 SV=2
1524	TRUE	P41216|ACSL1_MOUSE	229.127	15	1214.82	40.8296	744.419	795.573		1219.45	1901.02	1200.51	1337.65	1314.07	921.735	1190.69	13	Long-chain-fatty-acid--CoA ligase 1 OS=Mus musculus OX=10090 GN=Acsl1 PE=1 SV=2
3276	TRUE	Q61136|PRP4B_MOUSE	169.159	9	7539.03	7438.08	6826.07	6467.19	9661.07	8042.85	5500.6	4799.87	5319.33	5014.47	8187.01	12990.7	9	Serine/threonine-protein kinase PRP4 homolog OS=Mus musculus OX=10090 GN=Prpf4b PE=1 SV=3
6321	TRUE	Q91WQ5|TAF5L_MOUSE	67.913	2			213.515		329.143	196.691		71.6756	151.18		237.228	108.529	2	TAF5-like RNA polymerase II p300/CBP-associated factor-associated factor 65 kDa subunit 5L OS=Mus musculus OX=10090 GN=Taf5l PE=2 SV=1
3898	TRUE	Q8R310|TMCC3_MOUSE	138.304	6	919.04	814.591	426.017	166.76				51.4596					6	Transmembrane and coiled-coil domain protein 3 OS=Mus musculus OX=10090 GN=Tmcc3 PE=1 SV=2
764	TRUE	Q8K2B3|SDHA_MOUSE	264.749	19	83591.2	72455.9	68129.5	49103.3	91606	77294.5	65542.7	67593.1	71013.2	66198.6	78065.6	78792.9	19	Succinate dehydrogenase [ubiquinone] flavoprotein subunit, mitochondrial OS=Mus musculus OX=10090 GN=Sdha PE=1 SV=1
5164	TRUE	Q8R2Q4|RRF2M_MOUSE	111.5	4	355.111		234.639		442.648	399.161			166.105		102.789	356.067	4	Ribosome-releasing factor 2, mitochondrial OS=Mus musculus OX=10090 GN=Gfm2 PE=1 SV=2
5431	TRUE	Q3KNM2|MARH5_MOUSE	116.837	3	114.33	849.287	1026.36	130.142	435.863	1129.85		393.856	333.448	962.121	1943.86	1040.27	3	E3 ubiquitin-protein ligase MARCHF5 OS=Mus musculus OX=10090 GN=Marchf5 PE=1 SV=1
6040	TRUE	Q921R8|S41A3_MOUSE	40.4387	2												52.3034	2	Solute carrier family 41 member 3 OS=Mus musculus OX=10090 GN=Slc41a3 PE=1 SV=1
577	TRUE	Q921M4|GOGA2_MOUSE	253.192	22	18097.8	20957.8	18617.2	13862.3	24744.5	18514.9	19640.7	20231.8	20338.4	11400.3	22920.8	18210.4	22	Golgin subfamily A member 2 OS=Mus musculus OX=10090 GN=Golga2 PE=1 SV=3
1842	TRUE	P01898|HA10_MOUSE	234.723	14													7	H-2 class I histocompatibility antigen, Q10 alpha chain OS=Mus musculus OX=10090 GN=H2-Q10 PE=1 SV=3
2518	TRUE	Q9D898|ARP5L_MOUSE	164.686	7	4450.9	8096.98	3950.85	9482.97	5980.04	8824.58	6399.91	7860.22	4802.34	5815.41	5093.88	4969.65	7	Actin-related protein 2/3 complex subunit 5-like protein OS=Mus musculus OX=10090 GN=Arpc5l PE=1 SV=1
4666	TRUE	Q8C3X8|LMF2_MOUSE	125.417	4	637.883	780.371	751.273	1159.04	1520.44	1122.52	1155.48	883.323	2454.14	2415.87	3137.01	2991.18	4	Lipase maturation factor 2 OS=Mus musculus OX=10090 GN=Lmf2 PE=1 SV=1
8014	TRUE	P61460|DEPD5_MOUSE	52.0695	1													1	GATOR complex protein DEPDC5 OS=Mus musculus OX=10090 GN=Depdc5 PE=1 SV=2
4635	TRUE	D3YXG0|HMCN1_MOUSE	119.717	5													5	Hemicentin-1 OS=Mus musculus OX=10090 GN=Hmcn1 PE=1 SV=1
4748	TRUE	Q6VNB8|WDFY3_MOUSE	88.7924	5				1331.72			596.126				198.27	1429.08	5	WD repeat and FYVE domain-containing protein 3 OS=Mus musculus OX=10090 GN=Wdfy3 PE=1 SV=1
6472	TRUE	O88310|ITL1A_MOUSE	67.9007	2													2	Intelectin-1a OS=Mus musculus OX=10090 GN=Itln1 PE=1 SV=1
2747	TRUE	Q8R3G1|PP1R8_MOUSE	198.282	8	3775.95	4324.17	2438.02	1938.01	1685.86	12859.2	3029.7	2453.14	3791.16	9775.22	3559.6	4220.61	8	Nuclear inhibitor of protein phosphatase 1 OS=Mus musculus OX=10090 GN=Ppp1r8 PE=1 SV=1
2653	TRUE	Q6P8X1|SNX6_MOUSE	158.603	10	8452.27	9717.78	4167.36	12996.2	4396.25	9486.82	7279.44	8312.98	9664.07	11038.9	12125.3	6511.17	10	Sorting nexin-6 OS=Mus musculus OX=10090 GN=Snx6 PE=1 SV=2
3502	TRUE	P51830|ADCY9_MOUSE	121.881	7													7	Adenylate cyclase type 9 OS=Mus musculus OX=10090 GN=Adcy9 PE=1 SV=1
5059	TRUE	Q9CZ62|CEP97_MOUSE	82.2287	4		436.314				71.625		128.536	121.276	22.4294	161.032		4	Centrosomal protein of 97 kDa OS=Mus musculus OX=10090 GN=Cep97 PE=1 SV=1
5041	TRUE	Q0P5W1|VPS8_MOUSE	58.232	4													4	Vacuolar protein sorting-associated protein 8 homolog OS=Mus musculus OX=10090 GN=Vps8 PE=1 SV=1
6915	TRUE	O08604|RAE1C_MOUSE	52.0527	1		2091.37	1633.21	1554.17	1485.04		1866.18	1647.91	2183.97	2065.79	1696.51	1573.34	1	Retinoic acid early-inducible protein 1-gamma OS=Mus musculus OX=10090 GN=Raet1c PE=1 SV=1
4559	TRUE	O70494|SP3_MOUSE	123.04	3	1762.89	2077.29	355.279	1269.39	1697.63	1751.62	1160.67	931.744	1015.96	1276.17	1649.68	1676.86	3	Transcription factor Sp3 OS=Mus musculus OX=10090 GN=Sp3 PE=1 SV=2
1565	FALSE	Q8BG02|2ABG_MOUSE	63.4077	1	6714.39	6535.7	6298	6491.13	7061.04	6960.04	5099.52	5116.95	5458.37	5642.98	6734	6753.51	1	Serine/threonine-protein phosphatase 2A 55 kDa regulatory subunit B gamma isoform OS=Mus musculus OX=10090 GN=Ppp2r2c PE=1 SV=1
1765	TRUE	Q9CQ22|LTOR1_MOUSE	190.103	8	26580.3	31305.3	20726.4	17399.4	14478.3	15254.2	30409.2	26703.2	25871.4	23741.4	21982.3	21923	8	Ragulator complex protein LAMTOR1 OS=Mus musculus OX=10090 GN=Lamtor1 PE=1 SV=1
1088	TRUE	P60122|RUVB1_MOUSE	279.481	17	103095	94822.4	79476.1	76424.5	100400	104114	58736.7	64357	72538.8	69971.7	99146.9	77907.1	17	RuvB-like 1 OS=Mus musculus OX=10090 GN=Ruvbl1 PE=1 SV=1
5483	TRUE	Q3THJ3|EIF1A_MOUSE	113.825	3	1424.82			1711.84	2536.69	1851.75		911.352	905.515	21.1392			3	Probable RNA-binding protein EIF1AD OS=Mus musculus OX=10090 GN=Eif1ad PE=1 SV=2
6192	TRUE	Q9WUH1|TM115_MOUSE	93.1133	2	2103.72	1807.51				1542.46	1492.36		1376.75		99.1638	1541.33	2	Transmembrane protein 115 OS=Mus musculus OX=10090 GN=Tmem115 PE=1 SV=1
551	TRUE	Q8CHU3|EPN2_MOUSE	264.282	20	2500.01	4347.53	3314.88	2128.15	5253.56	3178.31	2142.43	2759.9	1706.09	1806.26	4101.09	1984.77	18	Epsin-2 OS=Mus musculus OX=10090 GN=Epn2 PE=1 SV=1
6076	TRUE	P53612|PGTB2_MOUSE	98.5859	2	4421.77	4109.5	3160.92	3778.73	3703.02	1391.16	1028.8	3087.92	2839.96	2870.42	3313.03	701.223	2	Geranylgeranyl transferase type-2 subunit beta OS=Mus musculus OX=10090 GN=Rabggtb PE=1 SV=2
5140	TRUE	Q91VX9|TM168_MOUSE	110.433	3	2001.62	1803.17	906.455	443.213	747.44	1279.81	1471.74	1121.01	1769.03	1839.36	863.803	163.515	3	Transmembrane protein 168 OS=Mus musculus OX=10090 GN=Tmem168 PE=1 SV=1
6044	TRUE	P97431|IRF6_MOUSE	70.9086	2													2	Interferon regulatory factor 6 OS=Mus musculus OX=10090 GN=Irf6 PE=1 SV=2
999	TRUE	Q922D4|PP6R3_MOUSE	234.752	19	13251.9	9325.83	9908.64	13155.3	18449.1	21320	5331.37	11658.5	3037.72	11976.8	14544.4	14845.6	19	Serine/threonine-protein phosphatase 6 regulatory subunit 3 OS=Mus musculus OX=10090 GN=Ppp6r3 PE=1 SV=1
4481	TRUE	P46412|GPX3_MOUSE	118.817	4													4	Glutathione peroxidase 3 OS=Mus musculus OX=10090 GN=Gpx3 PE=1 SV=2
6455	TRUE	Q8K358|PIGU_MOUSE	63.5408	1	96.0965		47.705	28.6481	83.0335	54.2581					167.075		1	Phosphatidylinositol glycan anchor biosynthesis class U protein OS=Mus musculus OX=10090 GN=Pigu PE=1 SV=4
2153	TRUE	P30275|KCRU_MOUSE	203.136	12										555.8			10	Creatine kinase U-type, mitochondrial OS=Mus musculus OX=10090 GN=Ckmt1 PE=1 SV=1
3942	TRUE	Q80YV4|PANK4_MOUSE	123.588	5		992.565	1387.28	3789.15	1071.19	818.337	1729.17	4882.2	703.783	574.261	5597.17	1749.04	5	4'-phosphopantetheine phosphatase OS=Mus musculus OX=10090 GN=Pank4 PE=1 SV=2
7803	TRUE	Q8R5A6|TB22A_MOUSE	27.6463	1													1	TBC1 domain family member 22A OS=Mus musculus OX=10090 GN=Tbc1d22a PE=1 SV=3
7498	TRUE	Q91ZP3|LPIN1_MOUSE	32.0489	1													1	Phosphatidate phosphatase LPIN1 OS=Mus musculus OX=10090 GN=Lpin1 PE=1 SV=1
5645	TRUE	O70480|VAMP4_MOUSE	132.263	3	2551.9	3046.65			4032.29	4246.88	2450.23	2614.19	3162.1	2497.36	4297.53	4372.18	3	Vesicle-associated membrane protein 4 OS=Mus musculus OX=10090 GN=Vamp4 PE=1 SV=1
513	TRUE	Q3UW53|NIBA1_MOUSE	280.226	22	6880.59	6598.44	1434.28				17731.9	18003.4	13890.3	19055.5	5682.93	4293.39	22	Protein Niban 1 OS=Mus musculus OX=10090 GN=Niban1 PE=1 SV=2
2631	TRUE	P31938|MP2K1_MOUSE	188.012	9	28191.8	26274.3	10952.6	11760.1	19672.2	15335.3	8442.55	12606.3	14150.5	6077.72	12707.1	7419.4	7	Dual specificity mitogen-activated protein kinase kinase 1 OS=Mus musculus OX=10090 GN=Map2k1 PE=1 SV=2
7414	TRUE	Q9QY33|TSN3_MOUSE	56.3633	1		1097.23										1118.17	1	Tetraspanin-3 OS=Mus musculus OX=10090 GN=Tspan3 PE=1 SV=1
4740	TRUE	Q80ZK0|RT10_MOUSE	139.316	4	2919.1	4685.9	3046.42	4217.05	6616.78	4576.46	3898.23	3699.44	3819.36	4674.6	4624.3	4263.3	4	28S ribosomal protein S10, mitochondrial OS=Mus musculus OX=10090 GN=Mrps10 PE=1 SV=1
389	TRUE	Q58A65|JIP4_MOUSE	306.292	36	33529.8	32858.4	16118.5	19695.5	24742	18901.5	18192.1	18944.8	22669.9	24592.1	17879.2	16607.9	33	C-Jun-amino-terminal kinase-interacting protein 4 OS=Mus musculus OX=10090 GN=Spag9 PE=1 SV=2
4671	TRUE	Q9CPV5|PMF1_MOUSE	136.341	5	879.743	2550.57	1716.87	2020.72	3346.29	2074.43	490.487	512.698	280.19	835.853	2304.59	2192.12	5	Polyamine-modulated factor 1 OS=Mus musculus OX=10090 GN=Pmf1 PE=1 SV=1
5791	TRUE	P54763|EPHB2_MOUSE	82.8866	3	5182.81												2	Ephrin type-B receptor 2 OS=Mus musculus OX=10090 GN=Ephb2 PE=1 SV=3
2026	TRUE	B2RY04|DOCK5_MOUSE	174.136	13	2382.66	1219.52	1037.85	1183.21	1660.46	3215.65	1257.96	680.594	1338.78	1410.3	1162.38	3735.59	12	Dedicator of cytokinesis protein 5 OS=Mus musculus OX=10090 GN=Dock5 PE=1 SV=2
7734	TRUE	Q9ET43|CLD12_MOUSE	54.5336	1			867.29	511.444	1014.18	974.41				527.034			1	Claudin-12 OS=Mus musculus OX=10090 GN=Cldn12 PE=1 SV=2
4669	TRUE	Q9JJW5|MYOZ2_MOUSE	114.221	4													4	Myozenin-2 OS=Mus musculus OX=10090 GN=Myoz2 PE=1 SV=1
2092	TRUE	P97792|CXAR_MOUSE	199.841	10	3083.1	2764.18	1273.84	1038.15	1948.78	5569.59	2015.36	1750.65	437.488	1242.3		498.17	10	Coxsackievirus and adenovirus receptor homolog OS=Mus musculus OX=10090 GN=Cxadr PE=1 SV=1
4152	TRUE	Q9DBU6|RSRC1_MOUSE	118.608	4	4032.06	3189.6	3131.58	2628.29	3383.35	1854.61	615.938	860.643	946.586	1498.32	4534.75	3139.27	4	Serine/Arginine-related protein 53 OS=Mus musculus OX=10090 GN=Rsrc1 PE=1 SV=1
3369	TRUE	B1ARD6|SLFN9_MOUSE	158.671	7	5259.68	4453.74	3608.89	3407.26	4570.23	3525.88	770.295	996.757	5964.68	3577.64	5455.67	4892.59	7	Schlafen family member 9 OS=Mus musculus OX=10090 GN=Slfn9 PE=2 SV=1
5757	TRUE	Q91XZ4|PCDB6_MOUSE	74.5987	3			269.731							553.651			2	Protocadherin beta-6 OS=Mus musculus OX=10090 GN=Pcdhb6 PE=1 SV=1
6301	TRUE	Q3TIR1|TPC13_MOUSE	47.2522	2	228.991	476.314	184.328					467.691		462.294			2	Trafficking protein particle complex subunit 13 OS=Mus musculus OX=10090 GN=Trappc13 PE=2 SV=1
8003	TRUE	Q8C092|TAF5_MOUSE	41.8414	1				301.514	255.049						321.336	353.527	1	Transcription initiation factor TFIID subunit 5 OS=Mus musculus OX=10090 GN=Taf5 PE=1 SV=1
235	TRUE	P27546|MAP4_MOUSE	337.772	35	331184	360713	274629	275608	295446	337366	316248	327728	329250	299386	353577	302694	35	Microtubule-associated protein 4 OS=Mus musculus OX=10090 GN=Map4 PE=1 SV=3
5922	TRUE	Q8R395|COMD5_MOUSE	95.5986	3	386.155	728.634	488.448	628.884	282.189	664.259	874.077	763.678	244.299	469.876	726.068	673.196	3	COMM domain-containing protein 5 OS=Mus musculus OX=10090 GN=Commd5 PE=1 SV=1
1416	TRUE	Q8C0I1|ADAS_MOUSE	216.172	16	31586.5	27832.5	15408.7	24836.2	14880.9	19171.3	14379.2	20242.9	17905.8	27189	29655.6	29609.6	16	Alkyldihydroxyacetonephosphate synthase, peroxisomal OS=Mus musculus OX=10090 GN=Agps PE=1 SV=1
3943	TRUE	Q00899|TYY1_MOUSE	155.374	5	2519.34		1651.87	1732.22	1734.21	1626.9	1164.65	937.88	1039.55	1268.99	1832.59	2296.94	5	Transcriptional repressor protein YY1 OS=Mus musculus OX=10090 GN=Yy1 PE=1 SV=1
3862	TRUE	Q8C3I8|HGH1_MOUSE	171.696	7	2802.74	6989.43	4637.51	6455.7	3631.47	2955.85	1201.77	1365.22	1843.31	2593.34	1043.36	2486.18	7	Protein HGH1 homolog OS=Mus musculus OX=10090 GN=Hgh1 PE=1 SV=1
450	TRUE	Q8CGB6|TNS2_MOUSE	277.075	32	888.002	500.582			884.653	578.135	358.339	933.776	227.17	622.871	1355.02	387.909	29	Tensin-2 OS=Mus musculus OX=10090 GN=Tns2 PE=1 SV=1
5367	TRUE	Q9CWQ0|DPH5_MOUSE	114.57	3	2573.11	1145.9	1085.53	660.068	1993.81	1164.46	708.934	1020.12	469.338	354.289	908.897		3	Diphthine methyl ester synthase OS=Mus musculus OX=10090 GN=Dph5 PE=1 SV=2
2736	TRUE	Q8BK72|RT27_MOUSE	168.178	9	10252.2	6188.99	9393.37	8449.97	9483.2	10588.9	3354.28	4153.07	9162.01	6824.28	9549.94	6229.9	9	28S ribosomal protein S27, mitochondrial OS=Mus musculus OX=10090 GN=Mrps27 PE=1 SV=2
3564	TRUE	Q9CZX0|ELP3_MOUSE	151.429	8	854.086	1678.29	1370.5	2032.43	2636.86	3637.39	635.279	582.754	1548.89	1178.23	2572.79	3019.28	8	Elongator complex protein 3 OS=Mus musculus OX=10090 GN=Elp3 PE=1 SV=1
2783	TRUE	Q99JT2|STK26_MOUSE	180.81	10								93.8288					3	Serine/threonine-protein kinase 26 OS=Mus musculus OX=10090 GN=Stk26 PE=1 SV=1
7914	TRUE	P20067|ID1_MOUSE	48.6553	1		425.736											1	DNA-binding protein inhibitor ID-1 OS=Mus musculus OX=10090 GN=Id1 PE=1 SV=3
3881	TRUE	Q91X43|SH319_MOUSE	119.363	6	115.848				186.788						92.1786		6	SH3 domain-containing protein 19 OS=Mus musculus OX=10090 GN=Sh3d19 PE=1 SV=2
4193	TRUE	Q99LB7|SARDH_MOUSE	82.7185	6													6	Sarcosine dehydrogenase, mitochondrial OS=Mus musculus OX=10090 GN=Sardh PE=1 SV=1
6139	TRUE	P29595|NEDD8_MOUSE	90.4533	2	2788.08	16945.7	1168.07	14798.9	2351.11	16580.8	1239.83	15271.5	15906.4	16075.5	14898.5	16403.3	2	NEDD8 OS=Mus musculus OX=10090 GN=Nedd8 PE=1 SV=2
5332	TRUE	Q9JJF3|RIOX1_MOUSE	110.607	4			286.751		212.688	340.314					405.213	266.544	3	Ribosomal oxygenase 1 OS=Mus musculus OX=10090 GN=Riox1 PE=1 SV=2
3787	TRUE	P35285|RB22A_MOUSE	178.341	6	1417.66	1271.91	804.692	751.706	1181.09	964.49	1125.86	810.969	1231.07	1132.8	1070.43	1226.03	5	Ras-related protein Rab-22A OS=Mus musculus OX=10090 GN=Rab22a PE=1 SV=2
2593	TRUE	Q8BG81|PDIP3_MOUSE	178.568	7	6348.95	6882.29	11449.9	11293.6	10552.1	12680.2	7964.41	7810.03	6006.6	3517.87	12325.7	5014.24	7	Polymerase delta-interacting protein 3 OS=Mus musculus OX=10090 GN=Poldip3 PE=1 SV=1
7219	TRUE	Q9WVL1|AP4S1_MOUSE	54.2254	1	355.074		279.41	249.379	290.14	319.434	152.777	104.188	147.884		375.403		1	AP-4 complex subunit sigma-1 OS=Mus musculus OX=10090 GN=Ap4s1 PE=2 SV=1
4346	TRUE	Q60649|CLPB_MOUSE	122.123	5	2162.91	2048.93		1801.94		3186.17	1320.39	1486.97	1215.82	1368.68	2733.3	2585.16	5	Caseinolytic peptidase B protein homolog OS=Mus musculus OX=10090 GN=Clpb PE=1 SV=1
1606	TRUE	P21278|GNA11_MOUSE	225.054	13	12130.4	7582.3	9242.54	11530.3	10602.7	9876.83	9135.63	12436.6	10659.8	9323.79	9649.69	7132.18	8	Guanine nucleotide-binding protein subunit alpha-11 OS=Mus musculus OX=10090 GN=Gna11 PE=1 SV=1
5051	TRUE	A2CG63|ARI4B_MOUSE	64.8825	4					253.961							182.898	4	AT-rich interactive domain-containing protein 4B OS=Mus musculus OX=10090 GN=Arid4b PE=1 SV=1
3901	TRUE	Q791T5|MTCH1_MOUSE	154.211	7		747.718		763.049	1377.93	2617.11	895.375	517.187	1262.23	1074.23	2136.37	1607.7	7	Mitochondrial carrier homolog 1 OS=Mus musculus OX=10090 GN=Mtch1 PE=1 SV=1
2574	TRUE	P49182|HEP2_MOUSE	165.178	7													7	Heparin cofactor 2 OS=Mus musculus OX=10090 GN=Serpind1 PE=1 SV=1
7252	TRUE	Q9R1S0|B9D1_MOUSE	37.1775	1													1	B9 domain-containing protein 1 OS=Mus musculus OX=10090 GN=B9d1 PE=1 SV=1
6030	TRUE	Q63739|TP4A1_MOUSE	79.5738	2	1434.91	1218.87	914.61	1636.44	1049.92	1006.65	887.289	1520.28	1044.16	967.737	1062.66	777.689	2	Protein tyrosine phosphatase type IVA 1 OS=Mus musculus OX=10090 GN=Ptp4a1 PE=1 SV=1
1848	TRUE	P0C605|KGP1_MOUSE	214.686	15		101.26						227.124					15	cGMP-dependent protein kinase 1 OS=Mus musculus OX=10090 GN=Prkg1 PE=1 SV=1
1221	TRUE	O08739|AMPD3_MOUSE	207.419	17									45.1764				15	AMP deaminase 3 OS=Mus musculus OX=10090 GN=Ampd3 PE=1 SV=2
3647	TRUE	P60904|DNJC5_MOUSE	144.574	4	3824.49	3450.6	2598.82	959.502	2932.13	2822.01	2198.36	2401.67	3023.24	2573.48	2311.83	2112.63	4	DnaJ homolog subfamily C member 5 OS=Mus musculus OX=10090 GN=Dnajc5 PE=1 SV=1
4446	TRUE	P01647|KV5AE_MOUSE	123.87	4													1	Ig kappa chain V-V region HP 124E1 OS=Mus musculus OX=10090 PE=1 SV=1
2165	TRUE	P29416|HEXA_MOUSE	199.538	10	12417.7	10024	3210.53	5253.41	3833.75	5149.31	4379.23	7755.44	11007.8	8055.09	4294.16	5497.83	10	Beta-hexosaminidase subunit alpha OS=Mus musculus OX=10090 GN=Hexa PE=1 SV=2
5508	TRUE	P45700|MA1A1_MOUSE	69.2244	3													3	Mannosyl-oligosaccharide 1,2-alpha-mannosidase IA OS=Mus musculus OX=10090 GN=Man1a1 PE=1 SV=1
6427	TRUE	Q99N84|RT18B_MOUSE	70.2789	2		1366.69	1086.38	939.839	1221.74	1183.22		853.019	825.827	904.964	1056.68	497.239	2	28S ribosomal protein S18b, mitochondrial OS=Mus musculus OX=10090 GN=Mrps18b PE=1 SV=1
7305	TRUE	Q8VDY9|CAAP1_MOUSE	34.8392	1													1	Caspase activity and apoptosis inhibitor 1 OS=Mus musculus OX=10090 GN=Caap1 PE=1 SV=2
6640	TRUE	P01630|KV2A6_MOUSE	92.1933	2													1	Ig kappa chain V-II region 7S34.1 OS=Mus musculus OX=10090 PE=1 SV=1
2824	TRUE	Q9JMC3|DNJA4_MOUSE	148.062	8	1763.96	1347	874.245	960.601	1024.5		511.564	219.293	1284.62	564.769	784.508	648.863	8	DnaJ homolog subfamily A member 4 OS=Mus musculus OX=10090 GN=Dnaja4 PE=1 SV=1
1237	TRUE	P28828|PTPRM_MOUSE	226.266	19		36.8191		675.79				684.17	526.686	1270.44			18	Receptor-type tyrosine-protein phosphatase mu OS=Mus musculus OX=10090 GN=Ptprm PE=1 SV=2
7422	TRUE	P58544|BTBD1_MOUSE	39.9237	1													1	BTB/POZ domain-containing protein 1 OS=Mus musculus OX=10090 GN=Btbd1 PE=1 SV=3
5175	TRUE	Q8R059|GALE_MOUSE	148.745	4	663.473		2242.92	1204.11	369.346	2718.95	951.502	1485.15	3548.27	3759.63	3658.98	3198.55	4	UDP-glucose 4-epimerase OS=Mus musculus OX=10090 GN=Gale PE=1 SV=1
3529	TRUE	P70696|H2B1A_MOUSE	179.233	7													1	Histone H2B type 1-A OS=Mus musculus OX=10090 GN=H2bc1 PE=1 SV=3
1052	TRUE	P21271|MYO5B_MOUSE	184.361	17													14	Unconventional myosin-Vb OS=Mus musculus OX=10090 GN=Myo5b PE=1 SV=2
4409	TRUE	Q6IR34|GPSM1_MOUSE	123.983	5	1204.74	855.959	1111.66	809.749	406.619	846.732	2395.94	846.919	525.145	697.535	1202.46	673.658	5	G-protein-signaling modulator 1 OS=Mus musculus OX=10090 GN=Gpsm1 PE=1 SV=3
4589	TRUE	Q8BG60|TXNIP_MOUSE	119.598	3													3	Thioredoxin-interacting protein OS=Mus musculus OX=10090 GN=Txnip PE=1 SV=1
3300	TRUE	Q9DBH0|WWP2_MOUSE	127.706	7	538.392	1090.93			164.112	431.046	210.206	464.992	573.858	360.623	507.144	98.9337	6	NEDD4-like E3 ubiquitin-protein ligase WWP2 OS=Mus musculus OX=10090 GN=Wwp2 PE=1 SV=1
2607	TRUE	Q8VDL4|ADPGK_MOUSE	197.212	8	8816.93	14400.4	13732.4	12297.3	9814.19	13970.5	12239.2	10819.9	14502.6	11598.7	9208.31	14765.5	8	ADP-dependent glucokinase OS=Mus musculus OX=10090 GN=Adpgk PE=1 SV=2
1437	TRUE	P97351|RS3A_MOUSE	228.436	12	189609	227435	150172	153249	167696	174114	159054	169702	69521.2	31822.8	156581	105872	12	40S ribosomal protein S3a OS=Mus musculus OX=10090 GN=Rps3a PE=1 SV=3
996	TRUE	Q9DAR7|DCPS_MOUSE	254.314	15	32501.3	30010.1	24404.1	30984.4	49183.9	48105	17122.2	15929.1	26443.6	34511.9	31447.7	33907.4	15	m7GpppX diphosphatase OS=Mus musculus OX=10090 GN=Dcps PE=1 SV=1
2516	TRUE	P12815|PDCD6_MOUSE	171.771	7	22467.9	19877.9	15759.8	14605.9	10892	18373	15325.2	13389.7	9373.01	13473.7	15908.3	16164.5	7	Programmed cell death protein 6 OS=Mus musculus OX=10090 GN=Pdcd6 PE=1 SV=2
6747	TRUE	Q6NS82|RETR2_MOUSE	77.1154	2	1567.81	1307.24	1192.53	1098.69	1256.77	1232.3		988.671	1205.41	992.64			2	Reticulophagy regulator 2 OS=Mus musculus OX=10090 GN=Retreg2 PE=1 SV=2
2435	TRUE	Q810V0|MPP10_MOUSE	165.249	10	8223	5880.39	7772.55	6863.29	35974.1	9515.59	4091.25	2903.41	4621.93	5094.3	8755.47	7596.84	10	U3 small nucleolar ribonucleoprotein protein MPP10 OS=Mus musculus OX=10090 GN=Mphosph10 PE=1 SV=2
2431	TRUE	Q5PSV9|MDC1_MOUSE	185.513	11	2788.04	2645.44	1237.37	2662.95	1129.28	3632.7	1248.75	1528.71	2484.48	2679.67	3896.7	2450.33	11	Mediator of DNA damage checkpoint protein 1 OS=Mus musculus OX=10090 GN=Mdc1 PE=1 SV=1
1084	TRUE	Q61166|MARE1_MOUSE	235.136	9	70288.5	82563.6	67202.7	60112.9	76365.7	67843.8	60032.4	45595.6	49974.3	42634.5	66105.9	62847	7	Microtubule-associated protein RP/EB family member 1 OS=Mus musculus OX=10090 GN=Mapre1 PE=1 SV=3
1640	TRUE	Q921F2|TADBP_MOUSE	228.163	11	95289	94854.9	95470.8	91903.7	118445	100025	65219	67477.1	309785	328223	119134	108995	11	TAR DNA-binding protein 43 OS=Mus musculus OX=10090 GN=Tardbp PE=1 SV=1
7201	TRUE	Q8BJM7|TYW1_MOUSE	35.8047	1					465.822								1	S-adenosyl-L-methionine-dependent tRNA 4-demethylwyosine synthase TYW1 OS=Mus musculus OX=10090 GN=Tyw1 PE=1 SV=1
4722	TRUE	Q8VBT0|TMX1_MOUSE	126.108	4	12498.9	21198.3	19122	17763.3	12111.6	20816	19963	17196.7	18125	17643.7	21606.1	22289.9	4	Thioredoxin-related transmembrane protein 1 OS=Mus musculus OX=10090 GN=Tmx1 PE=1 SV=1
4695	TRUE	Q9DC29|ABCB6_MOUSE	114.238	3												283.583	3	ATP-binding cassette sub-family B member 6, mitochondrial OS=Mus musculus OX=10090 GN=Abcb6 PE=1 SV=1
3728	TRUE	Q9CXE7|TMED5_MOUSE	135.632	7	14138.5	10554.6	13545.9	9090.17	13534.1	12526.1	8100.53	10780.5	11472	10578.3	12219.5	11039.3	7	Transmembrane emp24 domain-containing protein 5 OS=Mus musculus OX=10090 GN=Tmed5 PE=1 SV=1
5137	TRUE	Q80UY2|KCMF1_MOUSE	136.719	3	620.763	275.096	360.49	386.662	651.915	638.71	43.9377	115.605	456.514	375.067	714.14	596.83	3	E3 ubiquitin-protein ligase KCMF1 OS=Mus musculus OX=10090 GN=Kcmf1 PE=1 SV=1
7158	TRUE	P10598|CASB_MOUSE	26.2833	1													1	Beta-casein OS=Mus musculus OX=10090 GN=Csn2 PE=2 SV=1
272	TRUE	Q6PDI5|ECM29_MOUSE	303.656	40	55974.4	42007.5	40434.5	37713.6	39698.5	44648.4	31696.4	29308.7	28593.9	35334.1	42622.1	34235.9	40	Proteasome adapter and scaffold protein ECM29 OS=Mus musculus OX=10090 GN=Ecpas PE=1 SV=3
5666	TRUE	Q62187|TTF1_MOUSE	60.5887	3						272.028					274.201		3	Transcription termination factor 1 OS=Mus musculus OX=10090 GN=Ttf1 PE=1 SV=2
4762	TRUE	Q9DC50|OCTC_MOUSE	144.695	5	238.624	239.456	766.38	576.867	906.878	908.444	162.856	469.989	578.735	517.81	2639.72	1012.71	5	Peroxisomal carnitine O-octanoyltransferase OS=Mus musculus OX=10090 GN=Crot PE=1 SV=1
5040	TRUE	Q9D7W5|MED8_MOUSE	73.1543	4	675.976	764.573	317.498	773.358		1409.25					819.876	636.136	4	Mediator of RNA polymerase II transcription subunit 8 OS=Mus musculus OX=10090 GN=Med8 PE=1 SV=1
7974	TRUE	Q8BQ89|LIX1L_MOUSE	39.0238	1							154.423						1	LIX1-like protein OS=Mus musculus OX=10090 GN=Lix1l PE=2 SV=2
2323	TRUE	Q9QYH6|MAGD1_MOUSE	196.689	7	6864.67	5130.66	4239.03	6020.76	7439.45	6712.35	7284.96	7816.74	5619.48	5149.06	6916.8	8239.64	7	Melanoma-associated antigen D1 OS=Mus musculus OX=10090 GN=Maged1 PE=1 SV=1
5225	TRUE	Q5ND29|RILP_MOUSE	107.021	3													3	Rab-interacting lysosomal protein OS=Mus musculus OX=10090 GN=Rilp PE=1 SV=1
1241	TRUE	Q9QUJ7|ACSL4_MOUSE	233.252	17	10081.5	9929.47	6078.47	7855.27	11302.6	11533.4	7180.33	6392.78	4079.74	6517.77	5102.39	2946.1	16	Long-chain-fatty-acid--CoA ligase 4 OS=Mus musculus OX=10090 GN=Acsl4 PE=1 SV=2
789	TRUE	Q922R8|PDIA6_MOUSE	288.918	16	377222	365118	335044	320210	380010	298500	379336	359639	326036	316974	396157	361847	16	Protein disulfide-isomerase A6 OS=Mus musculus OX=10090 GN=Pdia6 PE=1 SV=3
1727	TRUE	P51885|LUM_MOUSE	201.096	10													10	Lumican OS=Mus musculus OX=10090 GN=Lum PE=1 SV=2
7897	TRUE	Q6ZQJ5|DNA2_MOUSE	38.5029	1				35.9188	129.819						106.527		1	DNA replication ATP-dependent helicase/nuclease DNA2 OS=Mus musculus OX=10090 GN=Dna2 PE=1 SV=2
4799	TRUE	A2ABV5|MED14_MOUSE	81.2221	4	1304.04		990.159	1229.91	1658.98	1027.52		745.818		523.705		825.112	4	Mediator of RNA polymerase II transcription subunit 14 OS=Mus musculus OX=10090 GN=Med14 PE=1 SV=1
3556	TRUE	Q8K157|GALM_MOUSE	137.583	6	7882.93	8447.18	4780.24	2599.47	2420.44	2402.94	3549.25	6193.05	4339.54	8032.72	2842	2872.41	6	Galactose mutarotase OS=Mus musculus OX=10090 GN=Galm PE=1 SV=1
1192	TRUE	Q3B7Z2|OSBP1_MOUSE	223.082	17	13875.6	15423.9	7452.47	8536.41	12106.1	12085.5	6800.74	5667.09	10110.5	8116.98	8531.41	10474	17	Oxysterol-binding protein 1 OS=Mus musculus OX=10090 GN=Osbp PE=1 SV=3
778	TRUE	Q61584|FXR1_MOUSE	288.574	22	41793.8	35567.7	50530	44283.8	68276.8	53335.9	28475.2	24971	30786	39224.8	46499.8	57140.9	20	Fragile X mental retardation syndrome-related protein 1 OS=Mus musculus OX=10090 GN=Fxr1 PE=1 SV=2
1122	TRUE	Q8BZN6|DOC10_MOUSE	215.33	20													19	Dedicator of cytokinesis protein 10 OS=Mus musculus OX=10090 GN=Dock10 PE=1 SV=3
7986	TRUE	O88513|GEMI_MOUSE	60.3911	1	189.014	152.343		88.6394		279.093					239.952	182.319	1	Geminin OS=Mus musculus OX=10090 GN=Gmnn PE=1 SV=1
3230	TRUE	Q61315|APC_MOUSE	136.868	7					37.0587								7	Adenomatous polyposis coli protein OS=Mus musculus OX=10090 GN=Apc PE=1 SV=1
6782	TRUE	Q61772|EPHA7_MOUSE	46.3037	2								69.0149		101.938			2	Ephrin type-A receptor 7 OS=Mus musculus OX=10090 GN=Epha7 PE=1 SV=2
697	TRUE	P08121|CO3A1_MOUSE	251.908	21	8456.02	9743.03	7713.43	6553.36	3838.19	4841.81	39146.4	44150.7	43457.4	30986.1	16975.7	17115.9	20	Collagen alpha-1(III) chain OS=Mus musculus OX=10090 GN=Col3a1 PE=1 SV=4
400	TRUE	G5E829|AT2B1_MOUSE	310.448	31	19535.8	19325.5	17009.7	14047.9	8897.17	14978.9	20688.1	17134.2	18424.5	19857.3	25462.5	16728.5	17	Plasma membrane calcium-transporting ATPase 1 OS=Mus musculus OX=10090 GN=Atp2b1 PE=1 SV=1
2464	TRUE	Q9CQT1|MTNA_MOUSE	172.249	9	5419.68	2000.7	5428.49	4018.89	6656.23	5120.38	4208.32	7060.37	5250.76	5126.19	7934.08	3649.74	9	Methylthioribose-1-phosphate isomerase OS=Mus musculus OX=10090 GN=Mri1 PE=1 SV=1
5942	TRUE	Q60961|LAP4A_MOUSE	61.2126	2	685.245	712.546	1511.15	1337.12	1488.45	977.988	1217.58	2012.84	3387.59	3321.11	1231.75	492.7	2	Lysosomal-associated transmembrane protein 4A OS=Mus musculus OX=10090 GN=Laptm4a PE=1 SV=1
6459	TRUE	Q80XN0|BDH_MOUSE	48.137	1		299.693				283.103							1	D-beta-hydroxybutyrate dehydrogenase, mitochondrial OS=Mus musculus OX=10090 GN=Bdh1 PE=1 SV=2
4015	TRUE	P48024|EIF1_MOUSE	170.179	5	107281	101501	59342.2	84296.9	109919	104561	79698.4	74192.6	73456.5	62474.4	84474.1	88994.7	5	Eukaryotic translation initiation factor 1 OS=Mus musculus OX=10090 GN=Eif1 PE=1 SV=2
8001	TRUE	Q9Z2I2|FKB1B_MOUSE	48.575	1													1	Peptidyl-prolyl cis-trans isomerase FKBP1B OS=Mus musculus OX=10090 GN=Fkbp1b PE=1 SV=3
6428	TRUE	Q922R0|PRKX_MOUSE	56.2409	1		353.529	62.6812								174.815		1	cAMP-dependent protein kinase catalytic subunit PRKX OS=Mus musculus OX=10090 GN=Prkx PE=1 SV=1
3533	TRUE	Q9CXZ1|NDUS4_MOUSE	142.292	7	2854.88	3942.77	1564.41		3455.47	5592.27	2185.63	3194.71	1564.66	3563.45	2081.14	979.173	7	NADH dehydrogenase [ubiquinone] iron-sulfur protein 4, mitochondrial OS=Mus musculus OX=10090 GN=Ndufs4 PE=1 SV=3
3177	TRUE	P06797|CATL1_MOUSE	184.968	7	65675.9	70823	26500.1	44217.4	44339.2	47151.1	67217.4	61125.7	68783.4	66096.7	46622.5	42981.3	7	Procathepsin L OS=Mus musculus OX=10090 GN=Ctsl PE=1 SV=2
913	TRUE	Q569Z6|TR150_MOUSE	252.681	23	45688.6	59384.7	40490.1	49741.7	50566.7	41607.2	40297.2	25563.8	37065.5	35998.7	43741.7	35917.1	22	Thyroid hormone receptor-associated protein 3 OS=Mus musculus OX=10090 GN=Thrap3 PE=1 SV=1
2828	TRUE	Q9QZ88|VPS29_MOUSE	184.982	7	27171.6	32614.1	31499.9	29139.3	29333.5	14432.8	27292.5	26098.7	35021.1	34562.1	19001.8	17435.2	7	Vacuolar protein sorting-associated protein 29 OS=Mus musculus OX=10090 GN=Vps29 PE=1 SV=1
2394	TRUE	Q68FH0|PKP4_MOUSE	151.955	8									187.682			141.451	7	Plakophilin-4 OS=Mus musculus OX=10090 GN=Pkp4 PE=1 SV=1
4678	TRUE	Q9CQR6|PPP6_MOUSE	116.293	4	2034.8	2218.97	2777	3447.71	2702.42	2972.1	2475.94	2247.07	3375.67	3185.66	4432.45	4588.51	4	Serine/threonine-protein phosphatase 6 catalytic subunit OS=Mus musculus OX=10090 GN=Ppp6c PE=1 SV=1
1073	TRUE	Q8VCW8|ACSF2_MOUSE	238.368	15	3859.23	3154.36	3153.58	2251.66	3801.61	3837.69	2829.76	2607.42	3522.66	6692.39	5043.07	5190.17	15	Medium-chain acyl-CoA ligase ACSF2, mitochondrial OS=Mus musculus OX=10090 GN=Acsf2 PE=1 SV=1
373	TRUE	Q99MD9|NASP_MOUSE	302.921	27	111481	105454	110052	105342	131998	136176	83104.4	67922.3	65910.2	71551.2	116167	114303	27	Nuclear autoantigenic sperm protein OS=Mus musculus OX=10090 GN=Nasp PE=1 SV=2
2424	TRUE	P18872|GNAO_MOUSE	216.437	12			762.289						818.966		753.366		9	Guanine nucleotide-binding protein G(o) subunit alpha OS=Mus musculus OX=10090 GN=Gnao1 PE=1 SV=3
5106	TRUE	Q9JI46|NUDT3_MOUSE	133.416	4	1141.51	457.373	2423.43	2677.05	4814.79	3526.67	468.975	2222.84	3799.58	4710.48	5201.61	1698	4	Diphosphoinositol polyphosphate phosphohydrolase 1 OS=Mus musculus OX=10090 GN=Nudt3 PE=1 SV=1
5691	TRUE	E9Q4P1|WDFY1_MOUSE	94.7316	3													3	WD repeat and FYVE domain-containing protein 1 OS=Mus musculus OX=10090 GN=Wdfy1 PE=1 SV=1
1251	TRUE	Q8BGS1|E41L5_MOUSE	236.994	18	262.728				402.587	351.559							16	Band 4.1-like protein 5 OS=Mus musculus OX=10090 GN=Epb41l5 PE=1 SV=1
2285	TRUE	Q80WW9|DDRGK_MOUSE	205.666	12	108.267	3328.3	1945.66	3068.67	4864.34	3405.77	378.479	2184.4	3564.26	3009.63	4275.54	14419.4	12	DDRGK domain-containing protein 1 OS=Mus musculus OX=10090 GN=Ddrgk1 PE=1 SV=2
490	TRUE	O88544|CSN4_MOUSE	263.317	18	60503.5	44556.1	49081.1	46617.2	60350.6	43913.4	39024.1	49205.4	27343	50241.3	40883.6	45974.2	18	COP9 signalosome complex subunit 4 OS=Mus musculus OX=10090 GN=Cops4 PE=1 SV=1
132	TRUE	Q99NB9|SF3B1_MOUSE	331.344	49	102349	96767.4	85877	88971.9	104953	105446	67760.6	68387	71279.6	88221.6	103152	98879.3	49	Splicing factor 3B subunit 1 OS=Mus musculus OX=10090 GN=Sf3b1 PE=1 SV=1
6105	TRUE	Q8VD31|TPSNR_MOUSE	54.5687	2													2	Tapasin-related protein OS=Mus musculus OX=10090 GN=Tapbpl PE=1 SV=2
1487	TRUE	Q9CQA3|SDHB_MOUSE	191.9	11	45269.8	46846.3	34448.7	30883.4	42202.1	43187.1	34274.4	36630.1	32339.6	24134.8	41544.2	42307.2	11	Succinate dehydrogenase [ubiquinone] iron-sulfur subunit, mitochondrial OS=Mus musculus OX=10090 GN=Sdhb PE=1 SV=1
4572	TRUE	Q3U186|SYRM_MOUSE	90.6266	5	1060.19	264.839			955.915			214.598	454.358	897.249		634.421	5	Probable arginine--tRNA ligase, mitochondrial OS=Mus musculus OX=10090 GN=Rars2 PE=1 SV=1
5274	TRUE	Q8C3Q9|CASP9_MOUSE	91.5563	4	737.007		205.029		435.221	742.4	276.123		177.757		172.118		4	Caspase-9 OS=Mus musculus OX=10090 GN=Casp9 PE=1 SV=1
1668	TRUE	Q5SRX1|TM1L2_MOUSE	199.556	14	5599.04	5833.94	3657.13	4378.75	3248.57	4055.96	4393.88	5053.08	5126.43	5875.17	1269.63	2644.64	14	TOM1-like protein 2 OS=Mus musculus OX=10090 GN=Tom1l2 PE=1 SV=1
7831	TRUE	Q78RX3|SIM12_MOUSE	64.4267	1	1116.64	1148.02	915.756	906.199	1065.18	1037.55	850.639	804.379			1031.71	910.043	1	Small integral membrane protein 12 OS=Mus musculus OX=10090 GN=Smim12 PE=3 SV=1
3989	TRUE	Q67FY2|BCL9L_MOUSE	93.9982	5					1338.72	536.009		276.173		908.974		334.055	5	B-cell CLL/lymphoma 9-like protein OS=Mus musculus OX=10090 GN=Bcl9l PE=1 SV=1
3379	TRUE	Q8BGA5|KRR1_MOUSE	146.759	8	4317.84	3614.99	5803.65	3727.33	4124.17	7201.16	2391.39	2358.12	3693.51	3486.48	3281.73	2544.56	8	KRR1 small subunit processome component homolog OS=Mus musculus OX=10090 GN=Krr1 PE=2 SV=1
2263	TRUE	Q9ER00|STX12_MOUSE	188.52	7	46705.2	47176.6	34585.2	31841.9	42859.9	40395	34552	29441.7	34092.8	35050.4	37207.4	33405.3	7	Syntaxin-12 OS=Mus musculus OX=10090 GN=Stx12 PE=1 SV=1
2282	TRUE	Q6P5E6|GGA2_MOUSE	167.935	9	10754.4	10272.7	3628.2	5878.6	8687.23	8641.35	7911.44	8535.08	6074.92	9040.88	10431.4	8255.37	9	ADP-ribosylation factor-binding protein GGA2 OS=Mus musculus OX=10090 GN=Gga2 PE=1 SV=1
706	TRUE	Q9CVB6|ARPC2_MOUSE	269.666	21	104835	98579.8	90511.5	98986.4	112810	106809	89493.3	90368.8	97853.2	90120.3	109322	103500	21	Actin-related protein 2/3 complex subunit 2 OS=Mus musculus OX=10090 GN=Arpc2 PE=1 SV=3
5743	TRUE	Q9D4J7|PHF6_MOUSE	82.2152	2							774.011	757.568	1051.72	1177.05			2	PHD finger protein 6 OS=Mus musculus OX=10090 GN=Phf6 PE=1 SV=1
6273	TRUE	Q8VCB2|MED25_MOUSE	51.9587	2				1315.07		836.58				665.077		812.551	2	Mediator of RNA polymerase II transcription subunit 25 OS=Mus musculus OX=10090 GN=Med25 PE=1 SV=1
1134	TRUE	Q99ME9|NOG1_MOUSE	201.653	16	23536.9	11048.2	27891.6	22611.2	24200.9	17144.4	17002.8	12980.9	17656.7	17428.6	16066	31068.2	16	Nucleolar GTP-binding protein 1 OS=Mus musculus OX=10090 GN=Gtpbp4 PE=1 SV=3
3961	TRUE	P97823|LYPA1_MOUSE	132.569	5	10915.8	10348.6	8642.91	7865.66	9368.08	9332.32	8686.5	8001.25	9869.11	8143.93	9130.6	8495.51	5	Acyl-protein thioesterase 1 OS=Mus musculus OX=10090 GN=Lypla1 PE=1 SV=1
2832	TRUE	P0C0S6|H2AZ_MOUSE	200.06	10	114013	103833	108386	92156.1	145587	126996	82114.1	60497.2	77033.2	64588.7	96765.2	90297.8	10	Histone H2A.Z OS=Mus musculus OX=10090 GN=H2az1 PE=1 SV=2
1097	TRUE	Q9D906|ATG7_MOUSE	210.243	18	2661.42	1920.58	1989.94	1420.01	1934.9	3757.68	1592.28	2165.03	3296.1	2942.68	4469.47	3872.79	18	Ubiquitin-like modifier-activating enzyme ATG7 OS=Mus musculus OX=10090 GN=Atg7 PE=1 SV=1
4827	TRUE	Q8K1N1|PLPL8_MOUSE	98.3748	4													4	Calcium-independent phospholipase A2-gamma OS=Mus musculus OX=10090 GN=Pnpla8 PE=1 SV=1
6310	TRUE	C0HK79|ARXS1_MOUSE	72.5192	2							969.188		360.695				2	Adipocyte-related X-chromosome expressed sequence 1 OS=Mus musculus OX=10090 GN=Arxes1 PE=1 SV=1
6833	TRUE	Q60954|MEIS1_MOUSE	42.4406	1					375.646	358.463							1	Homeobox protein Meis1 OS=Mus musculus OX=10090 GN=Meis1 PE=1 SV=1
292	TRUE	Q1HFZ0|NSUN2_MOUSE	304.673	29	443098	86308	88173.9	372499	82586.2	388669	52964.7	48960.3	70499.6	350732	445321	84796.2	29	RNA cytosine C(5)-methyltransferase NSUN2 OS=Mus musculus OX=10090 GN=Nsun2 PE=1 SV=2
3183	TRUE	Q3TXU5|DHYS_MOUSE	158.738	8	3833.22	3807.53	2988.41	3070.79	4205.86	3435.15	971.344	1165.25	2295.75	2469.57	3527.51	3327.76	8	Deoxyhypusine synthase OS=Mus musculus OX=10090 GN=Dhps PE=1 SV=2
4475	TRUE	Q9DB85|RRP8_MOUSE	145.208	5	4075.05	31246	3785.37	3081.47	3233.16	3266.22	1839.67	2037.34	2720.19	2229.75	788.24	2576.5	5	Ribosomal RNA-processing protein 8 OS=Mus musculus OX=10090 GN=Rrp8 PE=1 SV=1
4961	TRUE	Q8BWS5|GRIN3_MOUSE	74.7075	4													4	G protein-regulated inducer of neurite outgrowth 3 OS=Mus musculus OX=10090 GN=Gprin3 PE=1 SV=1
6539	TRUE	Q8VDZ4|ZDHC5_MOUSE	99.9934	2	441.3	662.706	684.536	463.741		1408.25			646.097	1293.74	847.54	641.521	2	Palmitoyltransferase ZDHHC5 OS=Mus musculus OX=10090 GN=Zdhhc5 PE=1 SV=1
7388	TRUE	Q3U3D7|T131L_MOUSE	25.9704	1													1	Transmembrane protein 131-like OS=Mus musculus OX=10090 GN=Tmem131l PE=1 SV=1
1370	FALSE	Q3UYK3|TBCD9_MOUSE	29.9086	1													1	TBC1 domain family member 9 OS=Mus musculus OX=10090 GN=Tbc1d9 PE=2 SV=2
4757	TRUE	G3X9J0|SI1L3_MOUSE	103.47	5	152.325	130.424	63.0221	67.3661	82.306	99.2467					13.2906		5	Signal-induced proliferation-associated 1-like protein 3 OS=Mus musculus OX=10090 GN=Sipa1l3 PE=1 SV=1
7760	TRUE	Q505F1|NR2C1_MOUSE	40.8897	1			379.871	225.163					257.106		402.9	309.051	1	Nuclear receptor subfamily 2 group C member 1 OS=Mus musculus OX=10090 GN=Nr2c1 PE=1 SV=3
7716	TRUE	P17665|COX7C_MOUSE	46.3292	1	513.036	2907.85	2994.87							4853.81	3852.18	5333.41	1	Cytochrome c oxidase subunit 7C, mitochondrial OS=Mus musculus OX=10090 GN=Cox7c PE=1 SV=1
4426	TRUE	Q9CQN7|RM41_MOUSE	136.72	5	5276.69	3907.12	6567.85	5228.78	2634.89	6663.96	4729.5	1387.63	4942.08	1576.42	6521.52	5885.54	5	39S ribosomal protein L41, mitochondrial OS=Mus musculus OX=10090 GN=Mrpl41 PE=1 SV=1
3031	TRUE	Q80V26|IMPA3_MOUSE	152.243	7	6351.53	8546.12	1845.76	415.174	10184.9	7168.85	6674.62	6534.97	9764.44	6417.87	11515.8	9891.05	7	Golgi-resident adenosine 3',5'-bisphosphate 3'-phosphatase OS=Mus musculus OX=10090 GN=Bpnt2 PE=1 SV=1
5472	TRUE	Q7TMY4|THOC7_MOUSE	85.7505	3	887.988	2837.3	2731.08	3276	2401.06		2119.42	1644.8	292.248	2374.29	2344.98	889.449	3	THO complex subunit 7 homolog OS=Mus musculus OX=10090 GN=Thoc7 PE=1 SV=2
3827	TRUE	Q6ZPR5|NSMA3_MOUSE	140.778	5	1710.96	2601.29	2186.37	1778.72	1322.01	388.541	270.161	102.191	663.781	1674.5	107369	1581.47	5	Sphingomyelin phosphodiesterase 4 OS=Mus musculus OX=10090 GN=Smpd4 PE=1 SV=2
1177	TRUE	Q6ZQ88|KDM1A_MOUSE	213.787	15	4688.2	8900.32	6476.24	4338.65	8614.31	6966.53	3890.2	5203.92	3501.49	4174.33	9728.34	6832.02	15	Lysine-specific histone demethylase 1A OS=Mus musculus OX=10090 GN=Kdm1a PE=1 SV=2
5843	TRUE	Q91ZV8|AGRA2_MOUSE	87.7481	3	762.995		252.674	514.865	236.524	468.056	250.806	254.571	547.319	377.134	314.266	306.051	3	Adhesion G protein-coupled receptor A2 OS=Mus musculus OX=10090 GN=Adgra2 PE=1 SV=2
3278	TRUE	Q9WUK4|RFC2_MOUSE	175.644	8	4219.45	988.611	3744.55	5924.61	4737.86	6306.68	413.283	450.688	1059.45	620.937	8467.2	1347.35	8	Replication factor C subunit 2 OS=Mus musculus OX=10090 GN=Rfc2 PE=1 SV=1
4240	TRUE	Q920P5|KAD5_MOUSE	118.092	6	1398.95	906.719	638.959		252.929	753.67	704.247	1258.24	571.47	1379.23	720.175	1422.88	6	Adenylate kinase isoenzyme 5 OS=Mus musculus OX=10090 GN=Ak5 PE=1 SV=2
5816	TRUE	Q64446|ATP7B_MOUSE	97.9603	3													2	Copper-transporting ATPase 2 OS=Mus musculus OX=10090 GN=Atp7b PE=1 SV=2
2904	TRUE	Q91XI1|DUS3L_MOUSE	148.438	6	2618.11	3800.56	1693.03	1964.09	2589.54	1287.13	1371.23	1076.57	1475.02	1228.25	3315.25	2467.17	6	tRNA-dihydrouridine(47) synthase [NAD(P)(+)]-like OS=Mus musculus OX=10090 GN=Dus3l PE=1 SV=1
7761	TRUE	Q80V94|AP4E1_MOUSE	33.6769	1								89.805					1	AP-4 complex subunit epsilon-1 OS=Mus musculus OX=10090 GN=Ap4e1 PE=1 SV=3
1057	TRUE	Q91YR1|TWF1_MOUSE	244.514	17	58657.4	36570.7	41415.1	43256	49829.7	49295.1	47013.6	42729.2	42477.4	36900.4	49323.3	43110.6	16	Twinfilin-1 OS=Mus musculus OX=10090 GN=Twf1 PE=1 SV=2
2459	TRUE	P17439|GLCM_MOUSE	195.116	10	38987.7	33321.6	28242.5	20421.6	23342.9	17434.4	29726.7	32293.9	26652.6	34502	23888.4	16696.5	10	Lysosomal acid glucosylceramidase OS=Mus musculus OX=10090 GN=Gba PE=1 SV=1
463	TRUE	P97333|NRP1_MOUSE	272.014	22	9080.74	4106.51	5759.53	8855.73	28558.5	22752.8	13005	16772.6	13101.5	17408.1	10364.1	11756.3	22	Neuropilin-1 OS=Mus musculus OX=10090 GN=Nrp1 PE=1 SV=2
4940	TRUE	Q9Z138|ROR2_MOUSE	104.87	3		373.305	102.181	271.978			233.341	407.815	331.286		127.125	334.412	3	Tyrosine-protein kinase transmembrane receptor ROR2 OS=Mus musculus OX=10090 GN=Ror2 PE=1 SV=2
2890	TRUE	P35822|PTPRK_MOUSE	155.376	8	1247.71	705.504	209840	2392.79	850.742	1432.44	1867.56	202902	1075.29	295.046	426.366		7	Receptor-type tyrosine-protein phosphatase kappa OS=Mus musculus OX=10090 GN=Ptprk PE=1 SV=1
4719	TRUE	Q60872|IF1A_MOUSE	128.578	4	177.853		610.067					193.932	321.502	189.75	1056.35		2	Eukaryotic translation initiation factor 1A OS=Mus musculus OX=10090 GN=Eif1a PE=2 SV=3
1875	TRUE	P19536|COX5B_MOUSE	200.677	11	124496	128824	114522	115053	115871	118239	118568	107573	115243	112515	120148	117496	11	Cytochrome c oxidase subunit 5B, mitochondrial OS=Mus musculus OX=10090 GN=Cox5b PE=1 SV=1
1821	TRUE	P61027|RAB10_MOUSE	227.631	10	44995.9	34616.8	29840.3	29065.7	34471.9	31355.2	27041.3	26435.7	45980.7	33910.4	34671.1	30707.5	8	Ras-related protein Rab-10 OS=Mus musculus OX=10090 GN=Rab10 PE=1 SV=1
2167	TRUE	P47791|GSHR_MOUSE	215.201	9	15912.2	11792.7	14567.4	13108.8	16885.6	11671.7	8881.66	8124.09	10645.7	10548	18651.4	16549.2	9	Glutathione reductase, mitochondrial OS=Mus musculus OX=10090 GN=Gsr PE=1 SV=3
6779	TRUE	Q9WUB4|DCTN6_MOUSE	95.2114	2	2236.64	2038.36		1165.04	603.546	1603.22	1513.88	1207.73		483.804	1358.6		2	Dynactin subunit 6 OS=Mus musculus OX=10090 GN=Dctn6 PE=1 SV=1
5852	TRUE	Q7TSI1|PKHM1_MOUSE	77.2093	3				179.09			496.634						3	Pleckstrin homology domain-containing family M member 1 OS=Mus musculus OX=10090 GN=Plekhm1 PE=1 SV=1
4815	TRUE	Q3USH5|SFSWA_MOUSE	98.6349	5	1047.16	674.776	549.354		722.586	1150.75	382.354	388.177	379.018	384.433	1173.66	969.054	5	Splicing factor, suppressor of white-apricot homolog OS=Mus musculus OX=10090 GN=Sfswap PE=1 SV=2
3896	TRUE	Q01237|HMDH_MOUSE	122.659	7	1331.16	1059.92	364.224	519.936	519.5	820.28	1720.43	1689.16	966.919	1294.98		746.252	7	3-hydroxy-3-methylglutaryl-coenzyme A reductase OS=Mus musculus OX=10090 GN=Hmgcr PE=1 SV=3
2648	TRUE	Q8BHF7|PGPS1_MOUSE	162.357	8	17474	17618.2	16736.1	12901	19362.9	2195.25	3286.13	997.47	2955.05	14763.8	1699.78	17401.6	8	CDP-diacylglycerol--glycerol-3-phosphate 3-phosphatidyltransferase, mitochondrial OS=Mus musculus OX=10090 GN=Pgs1 PE=1 SV=1
1511	TRUE	Q60953|PML_MOUSE	193.872	11	8161.88	5468.71	6303.6	9140.44	3960.42	4013.35	3392.43	1680.76	9502.37	11565.6	6334.49	8144.81	11	Protein PML OS=Mus musculus OX=10090 GN=Pml PE=1 SV=3
4073	TRUE	O08738|CASP6_MOUSE	135.009	6	444.278				466.983	514.75	57.5009	140.447	622.871	449.11	459.627	1447.47	6	Caspase-6 OS=Mus musculus OX=10090 GN=Casp6 PE=1 SV=1
530	TRUE	Q9Z1T1|AP3B1_MOUSE	252.536	23	30448.1	26835.9	20933.8	21887	23604.7	25099.3	24794.8	22525.6	24538.4	18738.1	26599.8	23424.6	21	AP-3 complex subunit beta-1 OS=Mus musculus OX=10090 GN=Ap3b1 PE=1 SV=2
1696	TRUE	Q9D8U8|SNX5_MOUSE	216.996	15	39731.8	32168.4	27841.3	33425.4	32314.6	25424.6	29079.9	19899.9	32024.3	32028.2	29733.6	25912.9	15	Sorting nexin-5 OS=Mus musculus OX=10090 GN=Snx5 PE=1 SV=1
3144	TRUE	Q9D710|TMX2_MOUSE	153.192	7	9225.54	9994.13	6127.89	7813.05	9671.58	10477.7	6253.14	4126.57	9571.61	6962.49	7713.73	11359	7	Thioredoxin-related transmembrane protein 2 OS=Mus musculus OX=10090 GN=Tmx2 PE=1 SV=1
5405	TRUE	Q8BFY6|PEF1_MOUSE	77.2134	2	3665.4	8124.07	6293.38	2653.34	8052.78	7642.03	3318.11	5854.45	6426.75	6065.06	6990.67	3829.09	2	Peflin OS=Mus musculus OX=10090 GN=Pef1 PE=1 SV=1
4054	TRUE	Q91YT8|CSCL1_MOUSE	129.931	5	1907.44	2643.48	3032.6	3811.06	2929.65	2181.3	4029.9	2430.04	4065.5	4955.42	1039.47	3448.13	5	CSC1-like protein 1 OS=Mus musculus OX=10090 GN=Tmem63a PE=1 SV=1
4911	TRUE	Q32Q92|ACOT6_MOUSE	122.358	4													2	Acyl-coenzyme A thioesterase 6 OS=Mus musculus OX=10090 GN=Acot6 PE=1 SV=1
5173	TRUE	Q8CFI2|UB2R1_MOUSE	107.09	4	4572.98	4939.1	2670.43	3456.87	4366.98	2903.27	3589.55	3082.25	2326.95	6303.6	1117.92	3881.74	3	Ubiquitin-conjugating enzyme E2 R1 OS=Mus musculus OX=10090 GN=Cdc34 PE=1 SV=1
109	TRUE	P14824|ANXA6_MOUSE	353.99	44	492775	402303	383531	343735	443033	434146	491976	490140	363960	377571	496233	433002	44	Annexin A6 OS=Mus musculus OX=10090 GN=Anxa6 PE=1 SV=3
2698	TRUE	Q9R0A0|PEX14_MOUSE	172.066	7	19283.8	14114.7	6451.45	14377.4	15809.5	11155.3	12000.5	11678.2	14624.1	14059.4	11273.6	13634.4	7	Peroxisomal membrane protein PEX14 OS=Mus musculus OX=10090 GN=Pex14 PE=1 SV=1
5070	TRUE	Q91W29|COX42_MOUSE	76.3436	3													3	Cytochrome c oxidase subunit 4 isoform 2, mitochondrial OS=Mus musculus OX=10090 GN=Cox4i2 PE=1 SV=1
1855	FALSE	Q812C9|AOC2_MOUSE	101.56	3													3	Retina-specific copper amine oxidase OS=Mus musculus OX=10090 GN=Aoc2 PE=2 SV=2
7019	TRUE	Q8VBU8|BANP_MOUSE	26.3474	1					106.811								1	Protein BANP OS=Mus musculus OX=10090 GN=Banp PE=1 SV=1
5131	TRUE	O55060|TPMT_MOUSE	93.4655	4	1526.51	587.636	2037.77	2091.94	3436.04	1284.76	622.464	1332.46	927.856	1119.4	1077.92	2127	4	Thiopurine S-methyltransferase OS=Mus musculus OX=10090 GN=Tpmt PE=1 SV=1
7004	TRUE	P38585|TTL_MOUSE	55.6738	1													1	Tubulin--tyrosine ligase OS=Mus musculus OX=10090 GN=Ttl PE=1 SV=2
7737	TRUE	Q80Z37|TOPRS_MOUSE	27.823	1													1	E3 ubiquitin-protein ligase Topors OS=Mus musculus OX=10090 GN=Topors PE=1 SV=1
942	TRUE	Q8R3N6|THOC1_MOUSE	232.871	17	28759.1	22125.3	21980.6	19448.3	23157.2	21147.5	13295.3	11791.9	11862	15316	18356.1	15692.4	17	THO complex subunit 1 OS=Mus musculus OX=10090 GN=Thoc1 PE=1 SV=1
1900	TRUE	P21958|TAP1_MOUSE	193.063	9													9	Antigen peptide transporter 1 OS=Mus musculus OX=10090 GN=Tap1 PE=1 SV=3
1312	TRUE	Q8VCT3|AMPB_MOUSE	235.971	14	13568.3	15095.8	13285.2	11737.2	11681.4	6623.97	15135	13962.6	14352.4	15140.1	18181.6	16999.7	14	Aminopeptidase B OS=Mus musculus OX=10090 GN=Rnpep PE=1 SV=2
3152	FALSE	Q3ULB5|PAK6_MOUSE	26.955	1													1	Serine/threonine-protein kinase PAK 6 OS=Mus musculus OX=10090 GN=Pak6 PE=2 SV=1
7841	TRUE	P97762|RP9_MOUSE	35.2222	1		349.2											1	Retinitis pigmentosa 9 protein homolog OS=Mus musculus OX=10090 GN=rp9 PE=1 SV=1
5554	TRUE	P24638|PPAL_MOUSE	70.6211	2		1208.18			513.45								2	Lysosomal acid phosphatase OS=Mus musculus OX=10090 GN=Acp2 PE=1 SV=2
3438	TRUE	Q3TMH2|SCRN3_MOUSE	154.14	7	714.999	840.158		202.997			329.413	205.361	272.83	406.928	221.383	301.236	7	Secernin-3 OS=Mus musculus OX=10090 GN=Scrn3 PE=1 SV=1
3123	TRUE	Q8CJ19|MICA3_MOUSE	123.815	8													5	[F-actin]-monooxygenase MICAL3 OS=Mus musculus OX=10090 GN=Mical3 PE=1 SV=2
7234	TRUE	Q7TPD6|RAVR2_MOUSE	40.9066	1													1	Ribonucleoprotein PTB-binding 2 OS=Mus musculus OX=10090 GN=Raver2 PE=1 SV=1
6660	TRUE	Q4QY64|ATAD5_MOUSE	40.2895	2						245.895					222.356		2	ATPase family AAA domain-containing protein 5 OS=Mus musculus OX=10090 GN=Atad5 PE=1 SV=1
2918	FALSE	P13705|MSH3_MOUSE	32.1855	1													1	DNA mismatch repair protein Msh3 OS=Mus musculus OX=10090 GN=Msh3 PE=2 SV=3
7516	TRUE	Q8CE64|ZN276_MOUSE	43.5607	1													1	Zinc finger protein 276 OS=Mus musculus OX=10090 GN=Znf276 PE=1 SV=3
7085	TRUE	Q8BIG4|FBX28_MOUSE	46.7156	1	548.167			381.281								526.61	1	F-box only protein 28 OS=Mus musculus OX=10090 GN=Fbxo28 PE=1 SV=1
3257	TRUE	Q8R1U1|COG4_MOUSE	155.922	7	771.37	1915.98	3664.35	563.879	3431.99	2517.22	4828.87	5118.06	3581.15	2356.99	2081.98	1234.58	7	Conserved oligomeric Golgi complex subunit 4 OS=Mus musculus OX=10090 GN=Cog4 PE=1 SV=1
3274	TRUE	L0N7N1|KIF14_MOUSE	159.796	9	68.5482	855.529	60.5095	529.406	1175.78	1209.35			524.37	51.5199	286.498		8	Kinesin-like protein KIF14 OS=Mus musculus OX=10090 GN=Kif14 PE=1 SV=1
5719	TRUE	Q9DCB1|HMGN3_MOUSE	109.72	2		220.495	8791.15	1359.05	411.889	1120.2	1548.47	848.096	839.809	1063.24	1087.64	991.539	2	High mobility group nucleosome-binding domain-containing protein 3 OS=Mus musculus OX=10090 GN=Hmgn3 PE=1 SV=1
1132	TRUE	Q62384|ZPR1_MOUSE	242.991	16	22095.2	21534.3	20373.1	27932.4	30329.2	34491.2	18836	16257.4	18704	12554	28186.6	22718.4	16	Zinc finger protein ZPR1 OS=Mus musculus OX=10090 GN=Zpr1 PE=1 SV=1
861	TRUE	P22892|AP1G1_MOUSE	210.543	14	5033.68	4079.68	4510.52	5179.22	5533.84	5870.34	3616.87	3902.48	4054.52	3942.83	4582.37	6935.32	14	AP-1 complex subunit gamma-1 OS=Mus musculus OX=10090 GN=Ap1g1 PE=1 SV=3
5265	TRUE	Q8CG50|RAB43_MOUSE	108.016	3	720.81												2	Ras-related protein Rab-43 OS=Mus musculus OX=10090 GN=Rab43 PE=1 SV=1
3053	TRUE	Q8BT60|CPNE3_MOUSE	153.375	8	11024.9	21781.6	9821.17	15244.4	27586.3	24777.1	75325.9	17222.9	8928.56	19698.2	105720	20368.9	6	Copine-3 OS=Mus musculus OX=10090 GN=Cpne3 PE=1 SV=2
1679	TRUE	Q9CQR2|RS21_MOUSE	192.048	8	160703	159645	146206	136807	166453	164590	124056	122779	106900	113799	159663	147007	8	40S ribosomal protein S21 OS=Mus musculus OX=10090 GN=Rps21 PE=1 SV=1
7211	TRUE	P56485|ACKR3_MOUSE	65.6641	1	1535.22	1509.49	1144.56	1281.72	1594.28	1719.02	3526.39	3675.96		2563.81	1523.51	1570.41	1	Atypical chemokine receptor 3 OS=Mus musculus OX=10090 GN=Ackr3 PE=1 SV=2
5800	TRUE	Q69ZR9|TASOR_MOUSE	82.3946	3			340.607			494.863					455.722		3	Protein TASOR OS=Mus musculus OX=10090 GN=Tasor PE=1 SV=2
3476	TRUE	Q9D338|RM19_MOUSE	169.847	8	4791.69	49.7923	7969.22	6020.52	6496.55	3379.68	1486.46	2450.46	4403.07	1647.01	7042.12	2411.4	8	39S ribosomal protein L19, mitochondrial OS=Mus musculus OX=10090 GN=Mrpl19 PE=1 SV=1
7398	TRUE	P58022|LOXL2_MOUSE	36.6579	1						649.456						212.249	1	Lysyl oxidase homolog 2 OS=Mus musculus OX=10090 GN=Loxl2 PE=1 SV=2
1528	TRUE	P48725|PCNT_MOUSE	176.394	16	962.967	475.335	376.336	305.986	159.81	986.835	485.991			259.269	440.074	575.43	16	Pericentrin OS=Mus musculus OX=10090 GN=Pcnt PE=1 SV=2
5485	TRUE	Q9CY52|THG1_MOUSE	107.544	3	1840.94	1276.96		3909.11	3518.19	2966.08	2821.87	1759.22			2451.43	2885.69	3	Probable tRNA(His) guanylyltransferase OS=Mus musculus OX=10090 GN=Thg1l PE=1 SV=1
4050	TRUE	Q9WTU6|MK09_MOUSE	142.545	6	3011.59		2023.49	2204.05	109.565	2097.28	2072.05	2134.1	2161.97		1960.46	2020.04	5	Mitogen-activated protein kinase 9 OS=Mus musculus OX=10090 GN=Mapk9 PE=1 SV=2
4884	TRUE	Q7TT15|GLT17_MOUSE	74.4497	4		514.46					92.1331						4	Polypeptide N-acetylgalactosaminyltransferase 17 OS=Mus musculus OX=10090 GN=Galnt17 PE=1 SV=1
6167	TRUE	Q9WUE3|C56D2_MOUSE	38.7762	2												199.42	2	Cytochrome b561 domain-containing protein 2 OS=Mus musculus OX=10090 GN=Cyb561d2 PE=1 SV=1
6682	TRUE	Q3TQI7|TLS1_MOUSE	84.2963	2	1322.43			5773.72	1301.85	1277.87	7166.99	764.71	826.635	779.48	1057.47	6841.34	2	Telomere length and silencing protein 1 homolog OS=Mus musculus OX=10090 PE=1 SV=2
1275	TRUE	Q6PIP5|NUDC1_MOUSE	185.328	13	7183.33	2400.33	8706.05	8601.77	13628.9	8768.72	1672.97	2866.8	4445.45	4840.54	6685.21	8039.14	13	NudC domain-containing protein 1 OS=Mus musculus OX=10090 GN=Nudcd1 PE=1 SV=2
5010	FALSE	P01796|HVM27_MOUSE	89.7179	2													2	Ig heavy chain V-III region A4 OS=Mus musculus OX=10090 PE=1 SV=1
6639	TRUE	P97360|ETV6_MOUSE	61.821	2				348.864						177.014			2	Transcription factor ETV6 OS=Mus musculus OX=10090 GN=Etv6 PE=1 SV=1
5961	TRUE	Q61846|MELK_MOUSE	105.266	3	787.825	848.108	829.981	847.807	936.356	914.807	498.462	521.005	505.405	880.645	1393.64	1394.63	3	Maternal embryonic leucine zipper kinase OS=Mus musculus OX=10090 GN=Melk PE=1 SV=2
3405	TRUE	Q9WU40|MAN1_MOUSE	196.641	8	3990	3892.28	3903.62	2335.12	5505.51	2455.79	1297.32	2691.13	2286.96	3028.64	3581.57	5306.59	8	Inner nuclear membrane protein Man1 OS=Mus musculus OX=10090 GN=Lemd3 PE=1 SV=2
1209	TRUE	Q61490|CD166_MOUSE	236.996	15	6098.48	5268.57	6714.56	3362.35	17390.1	17071.9	18826	11962.1	17938.3	17514.4	14414.5	18419.3	15	CD166 antigen OS=Mus musculus OX=10090 GN=Alcam PE=1 SV=3
3343	TRUE	Q80SY4|MIB1_MOUSE	163.999	7	509.21	1219.33	1092.2	963.085	1124.59	1026.89	767.195	53.4062	1733.5	1342.01	999.351	315.501	7	E3 ubiquitin-protein ligase MIB1 OS=Mus musculus OX=10090 GN=Mib1 PE=1 SV=1
2075	TRUE	Q6PA06|ATLA2_MOUSE	202.948	11	10775.6	4138.34	7287.73	7645.55	9363.99	7206.29	5319.08	4581.15	3762.9	4130.46	5893.07	7816.22	9	Atlastin-2 OS=Mus musculus OX=10090 GN=Atl2 PE=1 SV=1
1811	TRUE	Q9ERB0|SNP29_MOUSE	193.753	13	12807.9	5545.77	11050	8329.09	8603.05	9844.22	7031.64	4932.24	9264.37	10757.3	7464.56	10568.8	13	Synaptosomal-associated protein 29 OS=Mus musculus OX=10090 GN=Snap29 PE=1 SV=1
783	TRUE	Q6DFW4|NOP58_MOUSE	294.439	22	58946.6	66032.8	53462.1	62190.7	75239.5	83622.6	54128.1	34318.4	50226.9	53666.8	49169.2	62567.8	22	Nucleolar protein 58 OS=Mus musculus OX=10090 GN=Nop58 PE=1 SV=1
1296	TRUE	O35864|CSN5_MOUSE	210.985	11	40891.3	41242.2	35929.5	24525.8	41131.6	45731.6	29424	28727.7	31542.2	37278.8	48245.2	44563.7	11	COP9 signalosome complex subunit 5 OS=Mus musculus OX=10090 GN=Cops5 PE=1 SV=3
5035	TRUE	Q6PGA0|RCOR3_MOUSE	107.892	3	279.6	430.879			217.563	294.472	227.929						1	REST corepressor 3 OS=Mus musculus OX=10090 GN=Rcor3 PE=1 SV=2
5138	TRUE	Q4VAE3|TMM65_MOUSE	108.28	4	725.807		795.328	374.303		1247.94	398.937	361.156	837.388	861.757	1399.64		4	Transmembrane protein 65 OS=Mus musculus OX=10090 GN=Tmem65 PE=1 SV=1
3310	TRUE	Q8BGR9|UBCP1_MOUSE	141.646	8	4419.25	2719.26	5779.4	5974.52	6228.3	3239.59	1373.08	2328.4	4173.84		4771.77	4465.33	8	Ubiquitin-like domain-containing CTD phosphatase 1 OS=Mus musculus OX=10090 GN=Ublcp1 PE=1 SV=1
5711	TRUE	Q9DD02|HIKES_MOUSE	91.9417	2		1767.5	2021.65	1624.53	1606.15	1401.92	1899.92	782.203	1233.91	1786.16	1843.02		2	Protein Hikeshi OS=Mus musculus OX=10090 GN=Hikeshi PE=1 SV=1
856	FALSE	E9PX95|ABCAH_MOUSE	58.7211	2													2	ATP-binding cassette sub-family A member 17 OS=Mus musculus OX=10090 GN=Abca17 PE=1 SV=1
6406	TRUE	P82349|SGCB_MOUSE	80.3217	2													2	Beta-sarcoglycan OS=Mus musculus OX=10090 GN=Sgcb PE=1 SV=1
3032	TRUE	Q9QVP9|FAK2_MOUSE	142.267	9													9	Protein-tyrosine kinase 2-beta OS=Mus musculus OX=10090 GN=Ptk2b PE=1 SV=2
1864	TRUE	P57759|ERP29_MOUSE	209.994	10	103910	85007.4	84332.9	75384.5	92955.1	88420.1	90588.7	89809.4	77154.8	78149.6	82878.3	76513.9	10	Endoplasmic reticulum resident protein 29 OS=Mus musculus OX=10090 GN=Erp29 PE=1 SV=2
3626	TRUE	P49615|CDK5_MOUSE	124.587	7	7114.28		3555.79	3421.12	3928.48		3721.84	3500.37	5453.75	3619.44	3632.71	3414.4	6	Cyclin-dependent-like kinase 5 OS=Mus musculus OX=10090 GN=Cdk5 PE=1 SV=1
3994	TRUE	O88947|FA10_MOUSE	142.883	5									522.093				5	Coagulation factor X OS=Mus musculus OX=10090 GN=F10 PE=1 SV=1
2012	TRUE	O54834|RHG06_MOUSE	232.882	13													13	Rho GTPase-activating protein 6 OS=Mus musculus OX=10090 GN=Arhgap6 PE=1 SV=3
3613	TRUE	Q8BPB0|MOB1B_MOUSE	170.977	6	26952.5	30238.3	28981.3	23041.4	37720.2	32279.2	26777.4	21067.8	23880.6	23308.8	24360.1	27191.1	6	MOB kinase activator 1B OS=Mus musculus OX=10090 GN=Mob1b PE=1 SV=3
6221	TRUE	Q3UHK8|TNR6A_MOUSE	62.0242	2								169.88			178.918	155.478	2	Trinucleotide repeat-containing gene 6A protein OS=Mus musculus OX=10090 GN=Tnrc6a PE=1 SV=2
6476	TRUE	Q9JHJ8|ICOSL_MOUSE	67.8178	2													2	ICOS ligand OS=Mus musculus OX=10090 GN=Icoslg PE=1 SV=1
7962	TRUE	O54775|CCN4_MOUSE	33.6591	1													1	CCN family member 4 OS=Mus musculus OX=10090 GN=Ccn4 PE=2 SV=1
2997	TRUE	Q9EPT5|SO2A1_MOUSE	148.367	9		2169.56	775.516	762.086	1592.68						1075.04	376.7	9	Solute carrier organic anion transporter family member 2A1 OS=Mus musculus OX=10090 GN=Slco2a1 PE=1 SV=2
393	TRUE	P25206|MCM3_MOUSE	307.333	29	140888	117591	120748	114682	129406	146395	98428.2	103406	105876	121705	142671	129267	29	DNA replication licensing factor MCM3 OS=Mus musculus OX=10090 GN=Mcm3 PE=1 SV=2
851	TRUE	Q7M6Y3|PICAL_MOUSE	268.39	20	62529.7	40874.8	35709.7	42126.8	34925.3	40127	52604.7	36102.6	30587.9	47357.7	37544.7	48239.9	20	Phosphatidylinositol-binding clathrin assembly protein OS=Mus musculus OX=10090 GN=Picalm PE=1 SV=1
2256	TRUE	Q8BY71|HAT1_MOUSE	177.774	8	28832.9	22096	27419.1	28980.7	39402	31163.4	14195.6	15406	25503.4	24019.8	14913.8	31357.3	8	Histone acetyltransferase type B catalytic subunit OS=Mus musculus OX=10090 GN=Hat1 PE=1 SV=1
5724	TRUE	Q71FD7|FBLI1_MOUSE	98.3315	2	275.4	293.173			73.0301		686.24			51.6498	414.708		2	Filamin-binding LIM protein 1 OS=Mus musculus OX=10090 GN=Fblim1 PE=1 SV=2
3953	TRUE	O88968|TCO2_MOUSE	113.029	4													4	Transcobalamin-2 OS=Mus musculus OX=10090 GN=Tcn2 PE=1 SV=1
5998	TRUE	Q8BKH7|SIN1_MOUSE	70.866	2	1618.6	564.528			704.869	586.336		1110.13	489.32	398.112	900.828	1176.13	2	Target of rapamycin complex 2 subunit MAPKAP1 OS=Mus musculus OX=10090 GN=Mapkap1 PE=1 SV=1
6313	TRUE	Q921Z5|TFIP8_MOUSE	82.6817	2		626.404		673.426	793.606	941.478		887.541	832.759	682.962	1159.04	978.542	2	Tumor necrosis factor alpha-induced protein 8 OS=Mus musculus OX=10090 GN=Tnfaip8 PE=1 SV=1
3088	TRUE	Q8K2C7|OS9_MOUSE	138.766	8	114.753	247.146	1369.87	1503.78	1785.84	1393.58	615.663	641.841	242.469	1054.93	1592.83	1122.01	8	Protein OS-9 OS=Mus musculus OX=10090 GN=Os9 PE=1 SV=2
3401	TRUE	Q9D1C1|UBE2C_MOUSE	161.11	7	13900.8	11171	17141.9	13901.5	70675.9	22535.9	2303.89	6059.43	7986.21	6157.75	19815.9	18418.7	7	Ubiquitin-conjugating enzyme E2 C OS=Mus musculus OX=10090 GN=Ube2c PE=1 SV=1
6657	TRUE	P0C0A3|CHMP6_MOUSE	101.949	2	2397.66	2488.42	2748.19	2625.8	3026.85	2996.24	2011.3	1890.25	2774.46	2678.28	3271.08	2514.26	2	Charged multivesicular body protein 6 OS=Mus musculus OX=10090 GN=Chmp6 PE=1 SV=2
5602	TRUE	Q8C119|NDNF_MOUSE	76.6728	3													3	Protein NDNF OS=Mus musculus OX=10090 GN=Ndnf PE=1 SV=2
520	TRUE	Q9CZ13|QCR1_MOUSE	247.953	17	53371.2	32458.6	54688.9	36005	52746.5	44234.7	44957.1	26278.6	29132.5	35704.9	37682.7	42288.8	17	Cytochrome b-c1 complex subunit 1, mitochondrial OS=Mus musculus OX=10090 GN=Uqcrc1 PE=1 SV=2
5261	TRUE	Q923E4|SIR1_MOUSE	104.279	3			30207.7	109.455	998.292	1166.4		23244.5	2000.44		910.486		3	NAD-dependent protein deacetylase sirtuin-1 OS=Mus musculus OX=10090 GN=Sirt1 PE=1 SV=2
6726	TRUE	Q9CPW9|MAP12_MOUSE	51.4158	2										69.9043		181.537	2	Methionine aminopeptidase 1D, mitochondrial OS=Mus musculus OX=10090 GN=Metap1d PE=2 SV=1
416	TRUE	P50396|GDIA_MOUSE	298.508	25	38057.5	38558.1	38889.3	31185.4	49136.2	43073.4	41943.4	37830.9	42173.7	43802.7	42873.3	39615.9	20	Rab GDP dissociation inhibitor alpha OS=Mus musculus OX=10090 GN=Gdi1 PE=1 SV=3
6166	TRUE	Q6NVG1|LPCT4_MOUSE	49.7182	2		408.595			405.868	392.455			221.222	143.397			2	Lysophospholipid acyltransferase LPCAT4 OS=Mus musculus OX=10090 GN=Lpcat4 PE=1 SV=1
6694	TRUE	Q9CPX7|RT16_MOUSE	83.3934	1	3669.07	3320.35	3319.59		4286.49	588.512			2818.81		3761.24	3426.3	1	28S ribosomal protein S16, mitochondrial OS=Mus musculus OX=10090 GN=Mrps16 PE=1 SV=1
1180	TRUE	Q61140|BCAR1_MOUSE	231.898	13	6758.11	9117.98	7165.84	6507.01	10317.8	11568.2	7558.86	8071.77	3821.33	4847.8	7810.91	8606.89	13	Breast cancer anti-estrogen resistance protein 1 OS=Mus musculus OX=10090 GN=Bcar1 PE=1 SV=2
1660	TRUE	Q8CGF1|RHG29_MOUSE	210.312	13	159.487	139.878	221.955	661.324	688.507	814.597	451.149	568.692			1029.01	462.62	13	Rho GTPase-activating protein 29 OS=Mus musculus OX=10090 GN=Arhgap29 PE=1 SV=1
4437	TRUE	Q91W40|KLC3_MOUSE	119.038	5	1277.38	1455.46	781.565	1282.54	482.015	1151.76		1047.36	828.762	283.131	1185.34	942.835	4	Kinesin light chain 3 OS=Mus musculus OX=10090 GN=Klc3 PE=1 SV=1
7294	TRUE	Q9DB70|FUND1_MOUSE	39.0246	1													1	FUN14 domain-containing protein 1 OS=Mus musculus OX=10090 GN=Fundc1 PE=1 SV=1
5737	TRUE	Q9DAI2|IFT22_MOUSE	64.7127	2	475.953	145.703	390.506				1092.23	633.251	210.471		305.412		2	Intraflagellar transport protein 22 homolog OS=Mus musculus OX=10090 GN=Ift22 PE=1 SV=1
6569	TRUE	Q8C407|YIPF4_MOUSE	67.5013	2	2794.05	2819.29	2143.23	2147.46		2319.72	2107.66	2294.6	2459.17	3645.13	2011.01	2167.35	2	Protein YIPF4 OS=Mus musculus OX=10090 GN=Yipf4 PE=1 SV=1
5097	TRUE	P62069|UBP46_MOUSE	85.8186	3			225.75	220.618	355.872	360.572			209.121		286.755	256.233	3	Ubiquitin carboxyl-terminal hydrolase 46 OS=Mus musculus OX=10090 GN=Usp46 PE=1 SV=1
5971	TRUE	P97454|SMAD5_MOUSE	85.689	3													1	Mothers against decapentaplegic homolog 5 OS=Mus musculus OX=10090 GN=Smad5 PE=1 SV=2
2994	TRUE	Q9CQC9|SAR1B_MOUSE	162.432	7	18358.9	16771.5	17024.2	16367.7	11518.5	18669.1	15037.4	10780.5	16601.9	13790.8	17632.3	15502	6	GTP-binding protein SAR1b OS=Mus musculus OX=10090 GN=Sar1b PE=1 SV=1
6658	TRUE	Q8CJH3|PLXB1_MOUSE	71.6724	2													2	Plexin-B1 OS=Mus musculus OX=10090 GN=Plxnb1 PE=1 SV=2
2078	TRUE	Q3UHX2|HAP28_MOUSE	238.499	10	86461.7	75916.2	77333.8	69781.3	89347.5	84766.4	56529	54562.7	36164.6	60101.8	81844.1	72805.6	10	28 kDa heat- and acid-stable phosphoprotein OS=Mus musculus OX=10090 GN=Pdap1 PE=1 SV=1
553	TRUE	Q8BMD8|SCMC1_MOUSE	226.074	17	68263.7	57950.5	52969.7	36617.7	36029.3	43357.7	27968.1	41516.5	34788.4	33559.6	40062.1	39145.2	17	Calcium-binding mitochondrial carrier protein SCaMC-1 OS=Mus musculus OX=10090 GN=Slc25a24 PE=1 SV=1
4541	TRUE	P04184|KITH_MOUSE	115.906	4	173.378	636.988	620.928	655.796	1019.54	615.245			117.741	42.151	1208.16	1200.46	4	Thymidine kinase, cytosolic OS=Mus musculus OX=10090 GN=Tk1 PE=1 SV=3
5507	TRUE	Q61818|RAI1_MOUSE	83.3718	2		275.232	236.566				168.055		140.378		205.752	43.3159	2	Retinoic acid-induced protein 1 OS=Mus musculus OX=10090 GN=Rai1 PE=1 SV=3
5465	TRUE	E9Q5K9|YTDC1_MOUSE	58.8814	2	830.915	673.353	445.652		496.201			116.121			558.003		2	YTH domain-containing protein 1 OS=Mus musculus OX=10090 GN=Ythdc1 PE=1 SV=2
2189	TRUE	Q8C0D5|EFL1_MOUSE	208.454	13	5107.27	6550.55	3301.56	5369.52	3789.45	2923.84	4829.06	3473.72	2368.46	1648.48	3816.63	4385.51	13	Elongation factor-like GTPase 1 OS=Mus musculus OX=10090 GN=Efl1 PE=1 SV=1
3710	TRUE	Q8R409|HEXI1_MOUSE	180.082	6	3334.58	4108.88	5671.47	4814.83	4424.07	6584.05	2625.83	3105.66	3795.53	4585.54	6817.85	6197.22	6	Protein HEXIM1 OS=Mus musculus OX=10090 GN=Hexim1 PE=1 SV=1
613	TRUE	Q6P9P6|KIF11_MOUSE	256.488	26	15771	9956.57	13614.9	12360	10804	19596.3	6478.18	5769.33	6956.02	6481.43	16914.9	13613.7	26	Kinesin-like protein KIF11 OS=Mus musculus OX=10090 GN=Kif11 PE=1 SV=1
5811	TRUE	Q7TQ62|PODN_MOUSE	61.3837	3				3051.18							2722.32		3	Podocan OS=Mus musculus OX=10090 GN=Podn PE=2 SV=1
3460	TRUE	Q9D0F6|RFC5_MOUSE	147.905	6	8795.48	11400.6	6049.09	9567.52	13802.4	6879.27	5072.45	6971.53	8085.63	3817.19	13286.6	11554.8	6	Replication factor C subunit 5 OS=Mus musculus OX=10090 GN=Rfc5 PE=1 SV=1
4941	TRUE	Q7TSS2|UB2Q1_MOUSE	110.907	4	3794.56	2588.88	1712.27	2411.67	3789.21	2678.59	2504.96	2276.58	2554.38	1405.28	3430.14	3525.67	4	Ubiquitin-conjugating enzyme E2 Q1 OS=Mus musculus OX=10090 GN=Ube2q1 PE=1 SV=2
1605	TRUE	Q99JI4|PSMD6_MOUSE	216.537	15	109993	113741	94231.7	102415	115666	124643	98374.5	87139.2	96179.6	92536.1	118243	113407	15	26S proteasome non-ATPase regulatory subunit 6 OS=Mus musculus OX=10090 GN=Psmd6 PE=1 SV=1
6674	TRUE	Q922T2|MFAP3_MOUSE	83.1057	2	539.141	426.099			566.861	438.119	351.795		109.721	286.155			2	Microfibril-associated glycoprotein 3 OS=Mus musculus OX=10090 GN=Mfap3 PE=2 SV=1
19	TRUE	Q68FD5|CLH1_MOUSE	421.775	80	859221	597861	679172	681979	827113	800748	561167	502809	782279	576141	731646	732585	80	Clathrin heavy chain 1 OS=Mus musculus OX=10090 GN=Cltc PE=1 SV=3
1584	TRUE	Q921U8|SMTN_MOUSE	204.68	16	1431.3	3423.03	4292.06	4681.79	1968.44	4319.5	3864.74	4699.09	1723.8	2235.6	4597.03	7033.23	16	Smoothelin OS=Mus musculus OX=10090 GN=Smtn PE=1 SV=2
1643	TRUE	Q91VM5|RMXL1_MOUSE	257.578	16	7574.08	12944.2	7015.63	7619.5	8649.11	9767.77	5705.94	6696.72	4557.03	6509.69	7159.69	8012.85	4	RNA binding motif protein, X-linked-like-1 OS=Mus musculus OX=10090 GN=Rbmxl1 PE=2 SV=1
1834	TRUE	P10852|4F2_MOUSE	244.333	14	101078	111386	85314.1	91328.5	105348	86489.5	86661.5	84196.2	101251	104466	83821.5	71825.8	14	4F2 cell-surface antigen heavy chain OS=Mus musculus OX=10090 GN=Slc3a2 PE=1 SV=1
4885	TRUE	Q9D0C4|TRM5_MOUSE	92.0643	3	405.29	482.154	3268.85	201.61	2668.72	4812.16	1151.85		244.677		953.141	243.708	3	tRNA (guanine(37)-N1)-methyltransferase OS=Mus musculus OX=10090 GN=Trmt5 PE=1 SV=1
6874	TRUE	Q8R2K4|TAF6L_MOUSE	34.7065	1													1	TAF6-like RNA polymerase II p300/CBP-associated factor-associated factor 65 kDa subunit 6L OS=Mus musculus OX=10090 GN=Taf6l PE=1 SV=1
620	TRUE	Q9D0E1|HNRPM_MOUSE	269.097	20	358059	272259	315821	303745	382481	371715	232387	241901	258746	247028	367320	322451	20	Heterogeneous nuclear ribonucleoprotein M OS=Mus musculus OX=10090 GN=Hnrnpm PE=1 SV=3
4615	TRUE	Q8BLU0|FLRT2_MOUSE	123.032	5	5579.62	4903.02	1643.68	1548.49			5756.74	5443.94	2230.03	1626.5			5	Leucine-rich repeat transmembrane protein FLRT2 OS=Mus musculus OX=10090 GN=Flrt2 PE=1 SV=1
844	TRUE	Q9ESE1|LRBA_MOUSE	268.104	22	142.28	154.85	354.693	92.9665	970.194	552.711	15.2069	63.8221	495.855	336.021	227.79	47.995	20	Lipopolysaccharide-responsive and beige-like anchor protein OS=Mus musculus OX=10090 GN=Lrba PE=1 SV=1
3694	TRUE	P27870|VAV_MOUSE	139.964	7													7	Proto-oncogene vav OS=Mus musculus OX=10090 GN=Vav1 PE=1 SV=1
4274	TRUE	Q9D9V3|ECHD1_MOUSE	120.486	6		730.27	459.664			750.857	829.706	425.045	140.483	672.25		595.242	6	Ethylmalonyl-CoA decarboxylase OS=Mus musculus OX=10090 GN=Echdc1 PE=1 SV=2
4602	TRUE	Q4VBE4|EGFLA_MOUSE	139.241	5													5	Pikachurin OS=Mus musculus OX=10090 GN=Egflam PE=1 SV=1
1638	TRUE	Q9QZL0|RIPK3_MOUSE	250.9	14	33737.6	33120.5	14063.8	26335.1	23716.5	20242.2	22478.3	20503.6	21359.8	22135.6	24660.9	28018.8	14	Receptor-interacting serine/threonine-protein kinase 3 OS=Mus musculus OX=10090 GN=Ripk3 PE=1 SV=2
7071	TRUE	Q922G0|S2536_MOUSE	27.602	1													1	Solute carrier family 25 member 36 OS=Mus musculus OX=10090 GN=Slc25a36 PE=2 SV=1
3747	TRUE	Q9DBD5|PELP1_MOUSE	169.147	7	5456.33	1481.35	3913.16	127.656	1221.97	5404.71	2876.71	3340.45	2938.75	3026.52	2684.03	2120.12	7	Proline-, glutamic acid- and leucine-rich protein 1 OS=Mus musculus OX=10090 GN=Pelp1 PE=1 SV=2
6976	TRUE	O70546|KDM6A_MOUSE	31.7565	1													1	Lysine-specific demethylase 6A OS=Mus musculus OX=10090 GN=Kdm6a PE=1 SV=2
3370	TRUE	Q922Q4|P5CR2_MOUSE	204.394	8	22211	19014.2	29892.3	26311.1	27184	32653	14571.9	18703.5	16791.2	12436	13342.3	18327.7	7	Pyrroline-5-carboxylate reductase 2 OS=Mus musculus OX=10090 GN=Pycr2 PE=1 SV=1
7892	TRUE	Q8BGK6|YLAT2_MOUSE	67.0817	1	1646.25	1645.08	1275.99	1421.69	1694.45	1682.28	1417.8	1226.44	1301.45				1	Y+L amino acid transporter 2 OS=Mus musculus OX=10090 GN=Slc7a6 PE=1 SV=1
3122	TRUE	Q9WU28|PFD5_MOUSE	169.557	5	26139.5	28826.1	18415.8	16417.2	16123.2	23362.8	25309.7	21730.9	21936	13373.3	19531.7	20191.8	5	Prefoldin subunit 5 OS=Mus musculus OX=10090 GN=Pfdn5 PE=1 SV=1
7752	TRUE	O88895|HDAC3_MOUSE	31.9437	1													1	Histone deacetylase 3 OS=Mus musculus OX=10090 GN=Hdac3 PE=1 SV=1
7809	TRUE	Q4VAA7|SNX33_MOUSE	31.7402	1													1	Sorting nexin-33 OS=Mus musculus OX=10090 GN=Snx33 PE=1 SV=1
1260	TRUE	Q9D1Q6|ERP44_MOUSE	228.122	13	47667.4	40685.3	40772.8	37518.1	44531.3	47144.4	42469.4	31913	39987.7	39550.1	47618.2	43161.8	13	Endoplasmic reticulum resident protein 44 OS=Mus musculus OX=10090 GN=Erp44 PE=1 SV=1
5467	TRUE	Q91VV4|DEN2D_MOUSE	93.1662	2													2	DENN domain-containing protein 2D OS=Mus musculus OX=10090 GN=Dennd2d PE=1 SV=1
3662	TRUE	Q9D1G5|LRC57_MOUSE	153.272	6	906.6	1587.02	984.167	537.656	993.369	1893.88	425.254	1235.65	1896.33	1433.24		541.632	6	Leucine-rich repeat-containing protein 57 OS=Mus musculus OX=10090 GN=Lrrc57 PE=1 SV=1
4276	TRUE	Q8BSK8|KS6B1_MOUSE	164.607	5	3426.35	2667.95	1857.81	3205.68	4572.11	4419.43	2233.31	3681.27	3573.67	2813.56	3800.65	4242.33	5	Ribosomal protein S6 kinase beta-1 OS=Mus musculus OX=10090 GN=Rps6kb1 PE=1 SV=2
2647	TRUE	P13808|B3A2_MOUSE	158.474	9	2744.84	756.868	1814.54	1572.83	967.232	1472.38	3590.85	2382.11	4347.72	2569.66	1616.8	1430.65	9	Anion exchange protein 2 OS=Mus musculus OX=10090 GN=Slc4a2 PE=1 SV=1
1089	TRUE	Q9Z1D1|EIF3G_MOUSE	256.841	14	67449.6	67140.5	72490.2	73447.2	79721.4	89027.6	54821	45159.7	64357.8	68127.1	80255	63697.7	14	Eukaryotic translation initiation factor 3 subunit G OS=Mus musculus OX=10090 GN=Eif3g PE=1 SV=2
6324	TRUE	Q8BL99|DOP1_MOUSE	74.1694	2	651.168							169.024				622.204	2	Protein dopey-1 OS=Mus musculus OX=10090 GN=Dop1a PE=1 SV=2
6401	TRUE	A2ALS5|RPGP1_MOUSE	73.4427	2													2	Rap1 GTPase-activating protein 1 OS=Mus musculus OX=10090 GN=Rap1gap PE=1 SV=2
7154	TRUE	P58929|GMEB2_MOUSE	45.811	1													1	Glucocorticoid modulatory element-binding protein 2 OS=Mus musculus OX=10090 GN=Gmeb2 PE=2 SV=2
3209	TRUE	P35288|RAB23_MOUSE	176.726	7	9670.3	17631.2	7146.91	7575.98	15038.7	18494.1	8681.22	12219.7	16163.9	15098.2	15260.4	8269.7	7	Ras-related protein Rab-23 OS=Mus musculus OX=10090 GN=Rab23 PE=1 SV=2
2194	TRUE	B2RRE7|OTUD4_MOUSE	223.083	13	4149.56	3670.93	3817.84	4277.89	3909.74	4491.22	1093.34	1150.75	3750.07	3409.79	3338.29	3752.21	13	OTU domain-containing protein 4 OS=Mus musculus OX=10090 GN=Otud4 PE=1 SV=1
4418	TRUE	Q9D0M0|EXOS7_MOUSE	152.027	5		1784.22	3854.78	1066.95	719.727	5453.78		339.193	651.155	1352.78	5003.24	4530.46	5	Exosome complex exonuclease RRP42 OS=Mus musculus OX=10090 GN=Exosc7 PE=1 SV=2
4149	TRUE	Q9DBB9|CPN2_MOUSE	168.31	6													6	Carboxypeptidase N subunit 2 OS=Mus musculus OX=10090 GN=Cpn2 PE=1 SV=2
7307	TRUE	Q9D023|MPC2_MOUSE	54.1666	1	1863.95	1676.18	1725.24	1658.49	2246.88	2170.26	1498	1213.92	1777.35	1658.83	2060.04	2079.51	1	Mitochondrial pyruvate carrier 2 OS=Mus musculus OX=10090 GN=Mpc2 PE=1 SV=1
7934	TRUE	Q9R0B7|ZN346_MOUSE	66.541	1	373.963	396.375	288.403	293.431	319.276	352.332		223.282	282.394		305.019	325.024	1	Zinc finger protein 346 OS=Mus musculus OX=10090 GN=Znf346 PE=1 SV=1
2586	TRUE	Q9QYI4|DJB12_MOUSE	174.222	8	5149.99	4934.49	3406.46	3902.06	7086.23	3540.11	4886.36	6346.24	3068.89	3643.87	2996.22	2772.52	8	DnaJ homolog subfamily B member 12 OS=Mus musculus OX=10090 GN=Dnajb12 PE=1 SV=2
935	TRUE	P25976|UBF1_MOUSE	236.025	17	31758	33567.8	29050.8	27841.9	21415.4	29519	13260.5	24937.1	24167.8	20090.4	32347.8	28151.9	17	Nucleolar transcription factor 1 OS=Mus musculus OX=10090 GN=Ubtf PE=1 SV=1
743	TRUE	Q05186|RCN1_MOUSE	258.747	20	71177.1	63369.2	42474.9	51678.9	57487.9	37655.8	90417.8	80980.5	71356.3	58899.7	58714.2	73121.6	20	Reticulocalbin-1 OS=Mus musculus OX=10090 GN=Rcn1 PE=1 SV=1
2295	TRUE	Q922V4|PLRG1_MOUSE	196.137	7	13612.1	9811.28	3890.46	8394.07	12745.3	13289.9	2612.33	6227.61	7627.99	3158.17	10495.9	8812.6	7	Pleiotropic regulator 1 OS=Mus musculus OX=10090 GN=Plrg1 PE=1 SV=1
3894	TRUE	Q3V300|KIF22_MOUSE	169.367	7	1418.54	209.52	211.954	434.007	2516.01	729.61	759.302	69.4963	284.352	76.2078	1129.95	522.043	7	Kinesin-like protein KIF22 OS=Mus musculus OX=10090 GN=Kif22 PE=2 SV=2
42	TRUE	Q9R269|PEPL_MOUSE	353.563	85													85	Periplakin OS=Mus musculus OX=10090 GN=Ppl PE=1 SV=1
4887	TRUE	Q8BGB7|ENOPH_MOUSE	116.972	4	6676.29	6833.34	3384.27	2446.46	4430.31	7443.65	1167.45	1467.61	2928.75	2461.75	4649.71	4143.13	4	Enolase-phosphatase E1 OS=Mus musculus OX=10090 GN=Enoph1 PE=1 SV=1
1265	TRUE	P35585|AP1M1_MOUSE	233.818	14	14855.4	11219.1	11546.2	12278.1	16728.1	13212.6	13920.6	13652	11340.8	9909.71	11060.6	11188.9	11	AP-1 complex subunit mu-1 OS=Mus musculus OX=10090 GN=Ap1m1 PE=1 SV=3
893	TRUE	Q6NV83|SR140_MOUSE	272.679	20	31300	30338.1	21276.8	19545	27204.8	33228.8	20260.2	15606.1	20156.8	17288.5	28722.6	22964.2	20	U2 snRNP-associated SURP motif-containing protein OS=Mus musculus OX=10090 GN=U2surp PE=1 SV=3
1519	TRUE	Q9QZS3|NUMB_MOUSE	198.422	13	1158.8	1561.71	54.4015	1630.93	1422.71	2001.5	474.549	1150.26	2121.51	1884.75	2943.56	1002.53	12	Protein numb homolog OS=Mus musculus OX=10090 GN=Numb PE=1 SV=1
3630	TRUE	P58468|F207A_MOUSE	136.826	7	5287.79	5537.25	2073.12	4569.25	6598.36	5033.62	3155.79	235.097	2712.43	2524.84	5103.67	4332.4	7	Protein FAM207A OS=Mus musculus OX=10090 GN=Fam207a PE=1 SV=1
2079	TRUE	P35486|ODPA_MOUSE	194.794	10	35461.5	32456.1	31964.3	34892.6	36437.5	31883.2	28109.5	32651.8	36687.9	37434.8	44092.5	38914.3	10	Pyruvate dehydrogenase E1 component subunit alpha, somatic form, mitochondrial OS=Mus musculus OX=10090 GN=Pdha1 PE=1 SV=1
1759	TRUE	Q9CSU0|RPR1B_MOUSE	196.461	10	11862.4	10181.3	9461.6	12521.3	9910.73	13585.4	4735.72	11621.1	8807.01	11491.6	11431.8	12422.3	8	Regulation of nuclear pre-mRNA domain-containing protein 1B OS=Mus musculus OX=10090 GN=Rprd1b PE=1 SV=2
5779	TRUE	P03976|KV2A5_MOUSE	105.504	3													1	Ig kappa chain V-II region 17S29.1 OS=Mus musculus OX=10090 PE=1 SV=1
7530	TRUE	Q9D289|TPC6B_MOUSE	33.733	1													1	Trafficking protein particle complex subunit 6B OS=Mus musculus OX=10090 GN=Trappc6b PE=1 SV=1
7525	TRUE	Q3U829|AP5Z1_MOUSE	32.7694	1													1	AP-5 complex subunit zeta-1 OS=Mus musculus OX=10090 GN=Ap5z1 PE=2 SV=1
6552	TRUE	Q8BGA9|OXA1L_MOUSE	60.5671	2									175.015	639.178		834.447	2	Mitochondrial inner membrane protein OXA1L OS=Mus musculus OX=10090 GN=Oxa1l PE=1 SV=1
7894	TRUE	Q9D6K9|CERS5_MOUSE	37.3773	1				1752.39				2130.41					1	Ceramide synthase 5 OS=Mus musculus OX=10090 GN=Cers5 PE=1 SV=1
3805	TRUE	Q8BFQ4|WDR82_MOUSE	163.704	5	6823.15	7631.07	8494.9	8211.52	9936.6	8445.57	4588.43	5626.03	6932.35	4171.92	9254.62	8565.66	5	WD repeat-containing protein 82 OS=Mus musculus OX=10090 GN=Wdr82 PE=1 SV=1
6652	TRUE	Q8K3H5|MYO3A_MOUSE	41.8435	2			1893.34										2	Myosin-IIIa OS=Mus musculus OX=10090 GN=Myo3a PE=1 SV=1
1558	TRUE	Q9QVP4|MLRA_MOUSE	219.347	10													10	Myosin regulatory light chain 2, atrial isoform OS=Mus musculus OX=10090 GN=Myl7 PE=1 SV=1
5260	TRUE	Q8K007|SULF1_MOUSE	99.9046	4			249.714	225.775	239.892		926.858	470.048	6698.27	6864.79	393.182		4	Extracellular sulfatase Sulf-1 OS=Mus musculus OX=10090 GN=Sulf1 PE=2 SV=1
48	TRUE	E9Q414|APOB_MOUSE	347.22	93	161637	145240	92857	87655.9	112448	58710.3	108942	122004	161712	155786	84294.3	76548.9	93	Apolipoprotein B-100 OS=Mus musculus OX=10090 GN=Apob PE=1 SV=1
1141	TRUE	P28650|PURA1_MOUSE	221.647	16					437.811								14	Adenylosuccinate synthetase isozyme 1 OS=Mus musculus OX=10090 GN=Adss1 PE=1 SV=2
3432	TRUE	P49442|INPP_MOUSE	163.021	7	5551.64	4636.07	1240.76	2648.21	1722.41	1424.9	3481	3267.83	3521.12	3097.42	3939.95	3302.29	7	Inositol polyphosphate 1-phosphatase OS=Mus musculus OX=10090 GN=Inpp1 PE=1 SV=2
1879	TRUE	Q8VCF0|MAVS_MOUSE	179.542	9	2502.23	1115.01	1571.01	1318.33	2124.85	2081.42	892.838	1649.45	498.832	2002.86	2743.15	982.475	9	Mitochondrial antiviral-signaling protein OS=Mus musculus OX=10090 GN=Mavs PE=1 SV=1
934	TRUE	P42232|STA5B_MOUSE	216.473	19	78.5887				573.402	415.705				75.1327	451.983	428.325	2	Signal transducer and activator of transcription 5B OS=Mus musculus OX=10090 GN=Stat5b PE=1 SV=1
3428	TRUE	Q9CXK8|NIP7_MOUSE	173.951	6	3444.02	7471.3	8376.82	8325.25	9790.53	8801.5	1508.93	3344.55	4132.69	6369.35	8988.5	11026.4	6	60S ribosome subunit biogenesis protein NIP7 homolog OS=Mus musculus OX=10090 GN=Nip7 PE=1 SV=1
7987	TRUE	Q6PE54|DHX40_MOUSE	51.9252	1													1	Probable ATP-dependent RNA helicase DHX40 OS=Mus musculus OX=10090 GN=Dhx40 PE=1 SV=1
6436	TRUE	P18762|ADRB2_MOUSE	65.933	1													1	Beta-2 adrenergic receptor OS=Mus musculus OX=10090 GN=Adrb2 PE=1 SV=2
347	TRUE	Q3UMF0|COBL1_MOUSE	302.204	32	22404.1	26555.6	17640.5	21725.2	15994.7	12706.1	9155.56	8633.85	17588.4	15214	13272.7	13478.6	32	Cordon-bleu protein-like 1 OS=Mus musculus OX=10090 GN=Cobll1 PE=1 SV=2
274	TRUE	Q61598|GDIB_MOUSE	325.834	28	418961	457246	327529	282895	351377	299785	304786	293365	291733	311436	373852	347081	23	Rab GDP dissociation inhibitor beta OS=Mus musculus OX=10090 GN=Gdi2 PE=1 SV=1
4696	TRUE	Q5NCR9|NSRP1_MOUSE	129.012	4	542.619	313.164	1670.85	796.701	529.585	1628.02	306.46	324.669	842.875	938.624	1259.64	1080.05	4	Nuclear speckle splicing regulatory protein 1 OS=Mus musculus OX=10090 GN=Nsrp1 PE=1 SV=1
7142	TRUE	Q7TT00|SP20H_MOUSE	33.4684	1													1	Transcription factor SPT20 homolog OS=Mus musculus OX=10090 GN=Supt20h PE=1 SV=1
3227	TRUE	Q91V76|CK054_MOUSE	159.777	8	1657.34	3448.85	1141.61	894.46	2429.36	2259.01	3376.57	2695.1	2846.41	1253.64	2435.58	2322.15	8	Ester hydrolase C11orf54 homolog OS=Mus musculus OX=10090 PE=1 SV=1
2520	TRUE	Q8C0E3|TRI47_MOUSE	170.393	11	787.613	1756.72	812.057		257.433	302.534	2265.73	3033.54	2104.83	5742.64	2531.27	513.52	11	E3 ubiquitin-protein ligase TRIM47 OS=Mus musculus OX=10090 GN=Trim47 PE=1 SV=2
4980	TRUE	Q8BGQ1|SPE39_MOUSE	72.4089	4													4	Spermatogenesis-defective protein 39 homolog OS=Mus musculus OX=10090 GN=Vipas39 PE=1 SV=1
90	TRUE	P63038|CH60_MOUSE	367.04	39	1.10098e+06	1.06899e+06	965164	831806	1.05277e+06	1.00873e+06	716481	692256	717719	716244	1.00092e+06	931438	39	60 kDa heat shock protein, mitochondrial OS=Mus musculus OX=10090 GN=Hspd1 PE=1 SV=1
4871	TRUE	O09118|NET1_MOUSE	96.6539	3													3	Netrin-1 OS=Mus musculus OX=10090 GN=Ntn1 PE=1 SV=3
6608	TRUE	Q91Y86|MK08_MOUSE	73.3423	2		789.304	556.242	577.882	806.22	409.751	145.867		429.482		898.495	563.222	1	Mitogen-activated protein kinase 8 OS=Mus musculus OX=10090 GN=Mapk8 PE=1 SV=1
2346	TRUE	O70458|OSMR_MOUSE	215.386	12	5039.07	12558.9	5355.03	6693.99	6484.77	10735.9	15827.1	25268.3	57740.4	16443.2	7721.25	16645.5	12	Oncostatin-M-specific receptor subunit beta OS=Mus musculus OX=10090 GN=Osmr PE=1 SV=1
5135	TRUE	Q99N89|RM43_MOUSE	71.043	2	2784.41	2781.86	2041.71	1943.59	2249.7	2744.75	1564.29	1682.76	1831.28	1028.76		1616.35	2	39S ribosomal protein L43, mitochondrial OS=Mus musculus OX=10090 GN=Mrpl43 PE=1 SV=1
5192	TRUE	Q6P4S6|SIK3_MOUSE	129.334	4	3572.95	2942.77	2624.81	2394.74	3715.73	3265.3	1741.96		2571.34	2564.12	3154.92	2691.29	4	Serine/threonine-protein kinase SIK3 OS=Mus musculus OX=10090 GN=Sik3 PE=1 SV=3
6193	TRUE	Q8BK62|OLFL3_MOUSE	65.2817	2													2	Olfactomedin-like protein 3 OS=Mus musculus OX=10090 GN=Olfml3 PE=2 SV=2
6128	TRUE	Q8BKF1|RPOM_MOUSE	60.8737	2					80.9848	118.982							2	DNA-directed RNA polymerase, mitochondrial OS=Mus musculus OX=10090 GN=Polrmt PE=1 SV=1
5364	TRUE	Q8VCE2|GPN1_MOUSE	106.174	3	906.737		1896.86	850.017		1237.6	567.206	459.04	1275.65	1396.62	1049.25		3	GPN-loop GTPase 1 OS=Mus musculus OX=10090 GN=Gpn1 PE=1 SV=1
4337	TRUE	Q9QWV9|CCNT1_MOUSE	108.574	4	2107.04	342.538	660.573	146.266	1643.13	1322.74	529.466	374.799	952.922	78.3686	1933.13	719.238	4	Cyclin-T1 OS=Mus musculus OX=10090 GN=Ccnt1 PE=1 SV=3
177	TRUE	Q91V92|ACLY_MOUSE	363.889	41	240955	253200	204945	223865	277810	281894	228272	213735	257995	271820	223103	223570	41	ATP-citrate synthase OS=Mus musculus OX=10090 GN=Acly PE=1 SV=1
4619	TRUE	P09581|CSF1R_MOUSE	131.297	5													5	Macrophage colony-stimulating factor 1 receptor OS=Mus musculus OX=10090 GN=Csf1r PE=1 SV=3
3061	TRUE	Q9CZW5|TOM70_MOUSE	202.135	7	22480.7	26395.1	22418.1	22568	19671.1	22899.7	17800.8	17894.8	17397.6	18184.9	23278.8	21218.9	7	Mitochondrial import receptor subunit TOM70 OS=Mus musculus OX=10090 GN=Tomm70 PE=1 SV=2
6855	TRUE	Q8K2P1|LUR1L_MOUSE	38.6173	1													1	Leucine rich adaptor protein 1-like OS=Mus musculus OX=10090 GN=Lurap1l PE=1 SV=1
374	TRUE	P08775|RPB1_MOUSE	301.011	36	24791.8	24940.3	11454.4	18547.8	27910.6	26819.2	10964.6	9743.93	11241.3	13451	23615.6	24026.2	36	DNA-directed RNA polymerase II subunit RPB1 OS=Mus musculus OX=10090 GN=Polr2a PE=1 SV=3
5187	TRUE	P97480|EYA3_MOUSE	102.53	4	1507.42	2004.75	1838.85	1908.14	2208.8	2080.16		1397.24	1636.03	1170.09		2152.01	4	Eyes absent homolog 3 OS=Mus musculus OX=10090 GN=Eya3 PE=1 SV=2
5286	TRUE	Q8VEB2|SAV1_MOUSE	78.5786	4						394.677					107.193		4	Protein salvador homolog 1 OS=Mus musculus OX=10090 GN=Sav1 PE=1 SV=2
7605	TRUE	Q8CIM1|LRC45_MOUSE	27.9326	1													1	Leucine-rich repeat-containing protein 45 OS=Mus musculus OX=10090 GN=Lrrc45 PE=2 SV=2
3737	TRUE	P10810|CD14_MOUSE	167.315	6													6	Monocyte differentiation antigen CD14 OS=Mus musculus OX=10090 GN=Cd14 PE=1 SV=1
2804	TRUE	Q8CFE4|SCYL2_MOUSE	159.895	9	4138.49		701.248	879.549	1424.61	2786	493.78	314.478	1908.5	1431.88	3091.14	1471.51	9	SCY1-like protein 2 OS=Mus musculus OX=10090 GN=Scyl2 PE=1 SV=1
6860	TRUE	Q8BFY7|PIMRE_MOUSE	40.1285	1						724.275	451.582						1	Protein PIMREG OS=Mus musculus OX=10090 GN=Pimreg PE=1 SV=1
1768	TRUE	Q9JHK5|PLEK_MOUSE	230.209	11													11	Pleckstrin OS=Mus musculus OX=10090 GN=Plek PE=1 SV=1
5527	TRUE	Q8VCL2|SCO2_MOUSE	111.672	3	482.552	594.813	1459.49	1382.23	1422.46	1436.15	1694.54	1558.59	351.377	1095.24	454.988	337.412	3	Protein SCO2 homolog, mitochondrial OS=Mus musculus OX=10090 GN=Sco2 PE=1 SV=1
2868	TRUE	Q811S7|UBIP1_MOUSE	141.44	6	819.493	1097.18	1453.03	1712.41	1959.62	983.828	689.956	1253.45	828.185	1582.37	2405.33	1121.87	5	Upstream-binding protein 1 OS=Mus musculus OX=10090 GN=Ubp1 PE=1 SV=1
125	FALSE	Q65CL1|CTNA3_MOUSE	72.3813	1	7161.36	6913.24	5786.35	6205.58	6406.89	6290.82	6392.05	6530.37	1920.35	4461.86	5406.89	5380.04	1	Catenin alpha-3 OS=Mus musculus OX=10090 GN=Ctnna3 PE=1 SV=2
7356	TRUE	Q3TH73|TTYH2_MOUSE	50.616	1	610.979		450.091	338.993		296.646				511.617			1	Protein tweety homolog 2 OS=Mus musculus OX=10090 GN=Ttyh2 PE=1 SV=1
3021	TRUE	Q91WU5|AS3MT_MOUSE	190.04	8													8	Arsenite methyltransferase OS=Mus musculus OX=10090 GN=As3mt PE=1 SV=2
5047	TRUE	Q3UA16|SPC25_MOUSE	79.0833	4			1123.02		74.7594	3142.39	1044.13	277.637	81.0431		1265.76	2230.33	4	Kinetochore protein Spc25 OS=Mus musculus OX=10090 GN=Spc25 PE=2 SV=1
6676	TRUE	Q3UCV8|OTUL_MOUSE	84.0162	2	1452.18	1306.56	1142.97	1385.49	1736.42	1560.68		1085.81	1191.34	1341.14	1344.51		2	Ubiquitin thioesterase otulin OS=Mus musculus OX=10090 GN=Otulin PE=1 SV=1
4490	TRUE	Q9D1R2|KTI12_MOUSE	108.952	4	421.296	776.266	1692.96	1513.27	2343.46	2225.13		400.823	1018.66	115.117	968.682	823.112	4	Protein KTI12 homolog OS=Mus musculus OX=10090 GN=Kti12 PE=1 SV=1
3970	TRUE	Q8R1F5|HYI_MOUSE	143.631	5													5	Putative hydroxypyruvate isomerase OS=Mus musculus OX=10090 GN=Hyi PE=1 SV=2
2536	TRUE	Q99JW2|ACY1_MOUSE	201.551	12	15673.1	17350.5	12152.4	1043.52	5602.42	8891.22	11642.6	10151.4	12337.3	17960	10405.4	5709.44	12	Aminoacylase-1 OS=Mus musculus OX=10090 GN=Acy1 PE=1 SV=1
7758	TRUE	Q9CQF6|ADPPT_MOUSE	63.745	1	617.788	591.139	499.504	515.492		590.201	395.599	362.355			546.376	565.214	1	L-aminoadipate-semialdehyde dehydrogenase-phosphopantetheinyl transferase OS=Mus musculus OX=10090 GN=Aasdhppt PE=1 SV=1
7354	TRUE	Q62406|IRAK1_MOUSE	37.785	1													1	Interleukin-1 receptor-associated kinase 1 OS=Mus musculus OX=10090 GN=Irak1 PE=1 SV=3
3887	TRUE	Q9CZR8|EFTS_MOUSE	150.38	4	6072.16	6966.12	3902.51	3611.77	5701.2	5145.19	3645.77	3463.04	3977.37	3491.83	5209.01	4692.59	4	Elongation factor Ts, mitochondrial OS=Mus musculus OX=10090 GN=Tsfm PE=1 SV=1
4130	TRUE	P58058|NADK_MOUSE	149.271	6	881.649	957.114	924.758	1087.81	1293.53	544.922	868.212		1039.82		1699.51	1511.06	6	NAD kinase OS=Mus musculus OX=10090 GN=Nadk PE=1 SV=2
5309	TRUE	Q9EPK2|XRP2_MOUSE	112.113	3	2489.06	2529.02	1539.63	1773.15	1709.8	1896.54	2234.28	2212.29	1282.11	1156.68	2066.65	1364.16	3	Protein XRP2 OS=Mus musculus OX=10090 GN=Rp2 PE=1 SV=3
5660	TRUE	P48999|LOX5_MOUSE	70.9119	3													3	Polyunsaturated fatty acid 5-lipoxygenase OS=Mus musculus OX=10090 GN=Alox5 PE=1 SV=3
6806	TRUE	A6H611|MIPEP_MOUSE	46.4793	1		522.224		492.338									1	Mitochondrial intermediate peptidase OS=Mus musculus OX=10090 GN=Mipep PE=1 SV=1
5089	FALSE	Q9WVB2|TLE2_MOUSE	78.9065	3			242.326		438.084	747.458		591.086	439.756	537.633	424.136	590.915	3	Transducin-like enhancer protein 2 OS=Mus musculus OX=10090 GN=Tle2 PE=2 SV=1
5470	TRUE	O55229|CHKB_MOUSE	73.2494	3	499.488							1271.7		322.011		1020.1	3	Choline/ethanolamine kinase OS=Mus musculus OX=10090 GN=Chkb PE=1 SV=3
2765	TRUE	Q99MK8|ARBK1_MOUSE	145.998	10	11306.2	643.929	779.989	52.1218	1194.89	1642.34	10337.7	8520.44		184.636	17444.5	794.234	10	Beta-adrenergic receptor kinase 1 OS=Mus musculus OX=10090 GN=Grk2 PE=1 SV=2
902	TRUE	P55096|ABCD3_MOUSE	236.986	15	5707.93	5148.38	3377.14	2856.18	9813.51	5453.85	3901.81	2522.05	7667	6562.45	6531.52	6967.13	15	ATP-binding cassette sub-family D member 3 OS=Mus musculus OX=10090 GN=Abcd3 PE=1 SV=2
1376	TRUE	P49710|HCLS1_MOUSE	238.731	15													15	Hematopoietic lineage cell-specific protein OS=Mus musculus OX=10090 GN=Hcls1 PE=1 SV=2
5232	TRUE	Q8K558|TRML1_MOUSE	148.983	4													4	Trem-like transcript 1 protein OS=Mus musculus OX=10090 GN=Treml1 PE=1 SV=2
1230	TRUE	Q3URD3|SLMAP_MOUSE	229.692	17	3767.19	3102.82	1416.39	1211.56	2715.23	3649.55	4621.49	21812.6	3824.36	2911.53	2436.08	1339.23	17	Sarcolemmal membrane-associated protein OS=Mus musculus OX=10090 GN=Slmap PE=1 SV=2
3115	TRUE	Q9CZC8|SCRN1_MOUSE	170.114	8	6832.23	7710.62	5513.45	6233.48	9609.31	5395.85	8554.69	12726.2	8134.34	7755.81	6504.03	6628.48	8	Secernin-1 OS=Mus musculus OX=10090 GN=Scrn1 PE=1 SV=1
5984	TRUE	Q9DC40|TELO2_MOUSE	56.8602	2		142.478				142.905							2	Telomere length regulation protein TEL2 homolog OS=Mus musculus OX=10090 GN=Telo2 PE=1 SV=2
878	TRUE	Q6ZWX6|IF2A_MOUSE	263.508	19	156054	152614	147042	138930	156005	162297	106016	114009	115444	127327	142630	125156	19	Eukaryotic translation initiation factor 2 subunit 1 OS=Mus musculus OX=10090 GN=Eif2s1 PE=1 SV=3
6185	TRUE	Q8BK30|NDUV3_MOUSE	84.3946	2		1938.66	1638.6	1804.9	2071.14	1953.8	1958.45	1765.18	1389.26	1359.24	2036.99	1992.12	2	NADH dehydrogenase [ubiquinone] flavoprotein 3, mitochondrial OS=Mus musculus OX=10090 GN=Ndufv3 PE=1 SV=1
5867	TRUE	O89112|LANC1_MOUSE	88.7004	3	1389.03		1016.03	1618.84			1618.17						3	Glutathione S-transferase LANCL1 OS=Mus musculus OX=10090 GN=Lancl1 PE=1 SV=1
522	TRUE	P62814|VATB2_MOUSE	276.661	20	89848.7	91376.8	57927.2	56439.6	69361.7	57897.5	66760.6	65761.6	79301	70829.9	52057.5	56959.8	20	V-type proton ATPase subunit B, brain isoform OS=Mus musculus OX=10090 GN=Atp6v1b2 PE=1 SV=1
2461	TRUE	Q8R5G7|ARAP3_MOUSE	193.552	12													12	Arf-GAP with Rho-GAP domain, ANK repeat and PH domain-containing protein 3 OS=Mus musculus OX=10090 GN=Arap3 PE=1 SV=3
909	TRUE	Q99KY4|GAK_MOUSE	231.842	19	12237.7	18423.8	8809.83	10150.6	23457.9	12770.4	14787	7885.62	19317.2	14677	15973.6	17594	19	Cyclin-G-associated kinase OS=Mus musculus OX=10090 GN=Gak PE=1 SV=2
3313	TRUE	O54998|FKBP7_MOUSE	153.101	8	6754.76	5930.74	528.233	4801.17	5115.39	3096.86	8849.89	5283.85	3719.08	1765.59	4174.76	3089.6	8	Peptidyl-prolyl cis-trans isomerase FKBP7 OS=Mus musculus OX=10090 GN=Fkbp7 PE=1 SV=1
3245	TRUE	Q61543|GSLG1_MOUSE	166.009	8	8720	11113.4	8712.74	13022.2	12884.7	12482.8	10882.9	11995.3	14706	16907.3	13271.2	14432.6	8	Golgi apparatus protein 1 OS=Mus musculus OX=10090 GN=Glg1 PE=1 SV=1
879	TRUE	Q9DBS1|TMM43_MOUSE	281.538	18	57004.1	56815.5	43851.2	36538.4	41935.9	44582	56159.9	53730.8	42064.6	49511.4	56710.1	48204.7	18	Transmembrane protein 43 OS=Mus musculus OX=10090 GN=Tmem43 PE=1 SV=1
3324	TRUE	Q9D6T0|NOSIP_MOUSE	158.449	8	5994.36	4157.11	34928.6	6649.29	13655.7	11993.7	2430.53	4590.93	2521.9	35120.6	40912.5	11257.5	8	Nitric oxide synthase-interacting protein OS=Mus musculus OX=10090 GN=Nosip PE=1 SV=1
1278	TRUE	P31324|KAP3_MOUSE	228.98	12	12364.9	10435.4	10515.9	9153.85	6956.37	7817.39	7905.71	5864.53	10451.9	8142.4	8142.56	6829.65	9	cAMP-dependent protein kinase type II-beta regulatory subunit OS=Mus musculus OX=10090 GN=Prkar2b PE=1 SV=3
689	TRUE	Q8VEE4|RFA1_MOUSE	250.07	20	43436.2	21374	35472.2	27778.6	41691.6	41520	21166.1	21029.1	28730	25695.2	43935.6	37722.5	20	Replication protein A 70 kDa DNA-binding subunit OS=Mus musculus OX=10090 GN=Rpa1 PE=1 SV=1
4978	TRUE	Q8BY02|NKRF_MOUSE	88.0691	3	705.822	987.284		929.717	326.305	757.713		482.242			340.196		3	NF-kappa-B-repressing factor OS=Mus musculus OX=10090 GN=Nkrf PE=2 SV=3
1589	TRUE	O54692|ZW10_MOUSE	206.293	12	16020	11885.8	9521.34	8040.2	9159.98	12713	10621.3	8453.36	9031.01	9243.49	10997.4	13079	12	Centromere/kinetochore protein zw10 homolog OS=Mus musculus OX=10090 GN=Zw10 PE=1 SV=3
3329	TRUE	Q4VBE8|WDR18_MOUSE	182.709	7	3227.97	197.354	2284.61	1358.17	4122.35	2002.96	1710.36	1643.24	785.636	1003.1	4142.71	1589.08	7	WD repeat-containing protein 18 OS=Mus musculus OX=10090 GN=Wdr18 PE=1 SV=1
7448	TRUE	Q61457|CCNE1_MOUSE	51.9263	1	719.224	600.936					367.887	298.327	360.297	327.024		181.061	1	G1/S-specific cyclin-E1 OS=Mus musculus OX=10090 GN=Ccne1 PE=1 SV=2
4982	TRUE	Q8BIV3|RNBP6_MOUSE	116.058	4	2135.92	1997.38	2149.28	2012.82	2298.57	2236.41	42.1027			1311.67	2169.65	1930.17	2	Ran-binding protein 6 OS=Mus musculus OX=10090 GN=Ranbp6 PE=1 SV=3
3930	FALSE	S4R1M9|OSB10_MOUSE	74.0048	2	4548.36		2366.52	1932.92	508.222	2611.95	2165.27	1749.97	2052.25	1957.98	2728.57		2	Oxysterol-binding protein-related protein 10 OS=Mus musculus OX=10090 GN=Osbpl10 PE=1 SV=1
2370	TRUE	Q9CYZ2|TPD54_MOUSE	207.392	8	27438.3	16586.8	33267.8	31009.9	36127.8	34506.5	26416.8	25448	29546.2	21385.6	31441	28692.9	8	Tumor protein D54 OS=Mus musculus OX=10090 GN=Tpd52l2 PE=1 SV=1
3085	TRUE	Q7TMF3|NDUAC_MOUSE	138.338	6	3507.1	6401.71	6211.46	1003.67	4666.44	6164.43	5629.99		4233	4022.11	3735.61	5543.57	6	NADH dehydrogenase [ubiquinone] 1 alpha subcomplex subunit 12 OS=Mus musculus OX=10090 GN=Ndufa12 PE=1 SV=2
5321	TRUE	Q9DAT2|MRGBP_MOUSE	88.7133	3	217.611	310.324	552.248	415.602		555.662			183.267	164.097	705.626	522.583	3	MRG/MORF4L-binding protein OS=Mus musculus OX=10090 GN=Mrgbp PE=1 SV=2
2052	TRUE	Q8K354|CBR3_MOUSE	217.334	11	947.345	2188.79	290.45	534.813			968.264	1100.6	1742.37	958.843	769.127		10	Carbonyl reductase [NADPH] 3 OS=Mus musculus OX=10090 GN=Cbr3 PE=1 SV=1
691	TRUE	Q3U962|CO5A2_MOUSE	279.15	23	20811.8	28276	26000.1	26871.7	34350.9	39484.2	40595.4	46999.4	30412	33096.5	35229.1	28128.8	23	Collagen alpha-2(V) chain OS=Mus musculus OX=10090 GN=Col5a2 PE=1 SV=1
1502	TRUE	O70305|ATX2_MOUSE	240.114	15	15812	12791.5	9931.77	13219.7	13541.1	15909	11387.9	11473.8	11908.6	12330.7	12215.1	10073.1	15	Ataxin-2 OS=Mus musculus OX=10090 GN=Atxn2 PE=1 SV=1
7329	TRUE	Q9CX60|LBH_MOUSE	55.1551	1						287.301			248.044	427.761	531.004		1	Protein LBH OS=Mus musculus OX=10090 GN=Lbh PE=1 SV=1
3803	TRUE	Q8K2I1|FNTB_MOUSE	136.43	5	1516.28	4322.19	2131.31	2822.03		98.1205	3346.05	1815.81	1369.43	4490.56	5040.44	4104.9	5	Protein farnesyltransferase subunit beta OS=Mus musculus OX=10090 GN=Fntb PE=1 SV=1
5188	TRUE	Q8BVI5|STX16_MOUSE	112.55	4	256.291	588.86			227.459	129.367		534.711	399.123	93.19		162.375	4	Syntaxin-16 OS=Mus musculus OX=10090 GN=Stx16 PE=1 SV=3
2779	TRUE	P20664|PRI1_MOUSE	184.634	9	16233.8	14285.8	7728.64	13510.4	26626.4	24925.4	13585.5	10911.2	13370.7	12087.9	26696.1	24122.2	9	DNA primase small subunit OS=Mus musculus OX=10090 GN=Prim1 PE=1 SV=1
7210	TRUE	Q61666|HIRA_MOUSE	28.2346	1				104.993	95.4								1	Protein HIRA OS=Mus musculus OX=10090 GN=Hira PE=1 SV=3
6978	TRUE	Q8VDM1|ZGPAT_MOUSE	25.7235	1		174.94			206.372								1	Zinc finger CCCH-type with G patch domain-containing protein OS=Mus musculus OX=10090 GN=Zgpat PE=1 SV=1
1411	TRUE	P70297|STAM1_MOUSE	214.234	13	25161.5	20500.9	18296.8	15972.8	17970.7	16608.2	15135.5	13902	16865.3	12429.3	14641	16604.9	12	Signal transducing adapter molecule 1 OS=Mus musculus OX=10090 GN=Stam PE=1 SV=3
884	TRUE	Q91YP2|NEUL_MOUSE	259.525	20	33852.9	20795	25316.4	24860.3	30543.3	49596.4	27632.6	19451.1	23903.7	40248.3	31458.6	33187	19	Neurolysin, mitochondrial OS=Mus musculus OX=10090 GN=Nln PE=1 SV=1
3956	TRUE	Q8BTX9|HSDL1_MOUSE	137.257	6	1873.41	1786.68	1585.71	1649.02	439.9	2663.51	1418.46	1423.46		1498.65	1557.32	1430.83	5	Inactive hydroxysteroid dehydrogenase-like protein 1 OS=Mus musculus OX=10090 GN=Hsdl1 PE=1 SV=1
4828	TRUE	O35099|M3K5_MOUSE	90.6321	4													3	Mitogen-activated protein kinase kinase kinase 5 OS=Mus musculus OX=10090 GN=Map3k5 PE=1 SV=3
602	TRUE	Q8R4U7|LUZP1_MOUSE	242.347	26	23715.2	18042.3	15875.7	19500.6	19521.2	28057.8	13191	16524.3	12515.1	16055.2	16377.7	18008	26	Leucine zipper protein 1 OS=Mus musculus OX=10090 GN=Luzp1 PE=1 SV=2
646	TRUE	Q6NVE8|WDR44_MOUSE	241.976	24	5131.48	3482.7	660.493	1544	534.32	3555.34	2714.19	1731.67	2188.62	1676.89	4567.82	1159.92	24	WD repeat-containing protein 44 OS=Mus musculus OX=10090 GN=Wdr44 PE=1 SV=1
23	TRUE	Q91Z83|MYH7_MOUSE	442.688	86													3	Myosin-7 OS=Mus musculus OX=10090 GN=Myh7 PE=2 SV=1
432	TRUE	P09528|FRIH_MOUSE	287.299	23	20996.3	25638.4	21540.6	20828.8	19211.9	12397.8	15296.9	20545	16099.6	22804.7	15513.2	20345.5	23	Ferritin heavy chain OS=Mus musculus OX=10090 GN=Fth1 PE=1 SV=2
7224	TRUE	Q9JHI2|ADAT1_MOUSE	49.6585	1		190.896											1	tRNA-specific adenosine deaminase 1 OS=Mus musculus OX=10090 GN=Adat1 PE=1 SV=1
6143	TRUE	Q8BNW9|KBTBB_MOUSE	62.2697	2													2	Kelch repeat and BTB domain-containing protein 11 OS=Mus musculus OX=10090 GN=Kbtbd11 PE=1 SV=3
1999	TRUE	Q9D7X3|DUS3_MOUSE	221.099	9	30198.5	25646.3	21626.3	12491.8	26670	25649.9	22705.2	19438.5	21041.3	16895	20010.1	18263.2	9	Dual specificity protein phosphatase 3 OS=Mus musculus OX=10090 GN=Dusp3 PE=1 SV=1
5212	TRUE	Q4VC33|MAEA_MOUSE	111.227	4	1773.59	1253.18	1355	12059.7	18010	2503.03	1144.65	1758.65	1004.55	2478.4	1351.46	1811.22	4	E3 ubiquitin-protein transferase MAEA OS=Mus musculus OX=10090 GN=Maea PE=1 SV=1
6384	TRUE	Q6PDY2|AEDO_MOUSE	48.955	2					793.302								2	2-aminoethanethiol dioxygenase OS=Mus musculus OX=10090 GN=Ado PE=1 SV=2
6582	TRUE	Q91W98|S15A4_MOUSE	75.275	2	1618.2	1802.13	913.894					1219.79		1139.97	1036.32	916.29	2	Solute carrier family 15 member 4 OS=Mus musculus OX=10090 GN=Slc15a4 PE=1 SV=1
5641	TRUE	B7ZMP1|XPP3_MOUSE	69.8915	3	279.951	311.759	214.655			185.542		169.967					3	Xaa-Pro aminopeptidase 3 OS=Mus musculus OX=10090 GN=Xpnpep3 PE=1 SV=1
2316	FALSE	Q8CFG8|CS1B_MOUSE	122.559	5													5	Complement C1s-B subcomponent OS=Mus musculus OX=10090 GN=C1sb PE=2 SV=1
2713	TRUE	Q9EQF6|DPYL5_MOUSE	159.961	10													10	Dihydropyrimidinase-related protein 5 OS=Mus musculus OX=10090 GN=Dpysl5 PE=1 SV=1
4597	TRUE	Q3UR97|SNX21_MOUSE	76.9813	3				238.411									3	Sorting nexin-21 OS=Mus musculus OX=10090 GN=Snx21 PE=1 SV=1
6	TRUE	Q9JHU4|DYHC1_MOUSE	477.177	204	722357	717191	584519	634721	677752	747114	615212	548199	718109	749734	682341	671669	203	Cytoplasmic dynein 1 heavy chain 1 OS=Mus musculus OX=10090 GN=Dync1h1 PE=1 SV=2
1204	TRUE	Q9EPC1|PARVA_MOUSE	234.34	13	53799.9	38257.6	27259.7	42399	51986.2	50786.6	52994.4	43986.3	30233.8	35627.4	49914.4	41865.4	12	Alpha-parvin OS=Mus musculus OX=10090 GN=Parva PE=1 SV=1
660	TRUE	P55284|CADH5_MOUSE	255.208	23													23	Cadherin-5 OS=Mus musculus OX=10090 GN=Cdh5 PE=1 SV=2
6146	TRUE	Q8BI08|MAL2_MOUSE	89.9471	2													2	Protein MAL2 OS=Mus musculus OX=10090 GN=Mal2 PE=1 SV=1
793	TRUE	Q9JIX8|ACINU_MOUSE	262.704	22	22964.4	22238.6	10501	16896.8	18781.1	18639.8	15007.8	12142.4	13184.4	10955	14189.4	13793.8	22	Apoptotic chromatin condensation inducer in the nucleus OS=Mus musculus OX=10090 GN=Acin1 PE=1 SV=3
3284	TRUE	Q3TMW1|C102A_MOUSE	178.513	8	257.087	851.251	3315.31	4491.22	4111.16	4973.85	3677.24	2945.43	4098.28	3072.17	5746.17	3192.34	8	Coiled-coil domain-containing protein 102A OS=Mus musculus OX=10090 GN=Ccdc102a PE=1 SV=2
1728	TRUE	Q9D5V6|SYAP1_MOUSE	227.972	13	16906.3	18421.8	8835.41	13316	15676.5	15497.9	18551.7	14101.8	19983.5	12829	12870	16686.3	13	Synapse-associated protein 1 OS=Mus musculus OX=10090 GN=Syap1 PE=1 SV=1
2954	TRUE	Q9D0I8|MRT4_MOUSE	171.01	10	18310.1	24589.2	29882.6	31029.3	39502.9	25454.2	15257	15136.8	11467.8	13376.8	24579.3	35089.9	10	mRNA turnover protein 4 homolog OS=Mus musculus OX=10090 GN=Mrto4 PE=1 SV=1
5918	TRUE	P12710|FABPL_MOUSE	103.986	3													3	Fatty acid-binding protein, liver OS=Mus musculus OX=10090 GN=Fabp1 PE=1 SV=2
1485	TRUE	Q64449|MRC2_MOUSE	196.027	13	6646.6	6024.28	9051.62	9196.43	6473.95	9278.1	10204.7	9041.71	13464.3	6397.78	11534.3	8980.73	13	C-type mannose receptor 2 OS=Mus musculus OX=10090 GN=Mrc2 PE=1 SV=3
5854	TRUE	E9Q5F9|SETD2_MOUSE	139.515	3	774.928	914.622	665.855	744.92	826.201	911.372	524.335	532.927	522.336	517.01	757.645		3	Histone-lysine N-methyltransferase SETD2 OS=Mus musculus OX=10090 GN=Setd2 PE=1 SV=1
7046	TRUE	Q8CHK3|MBOA7_MOUSE	65.1315	1									278.32		293.487		1	Lysophospholipid acyltransferase 7 OS=Mus musculus OX=10090 GN=Mboat7 PE=1 SV=1
5778	TRUE	Q8R2E9|ERO1B_MOUSE	102.496	3													2	ERO1-like protein beta OS=Mus musculus OX=10090 GN=Ero1b PE=1 SV=1
6656	TRUE	P56135|ATPK_MOUSE	84.4936	2	33712.7	27220.5	32332.3	23654	31105	26086.5	24757.4	25405.9	25899.6	23975.9	22446.6	27165.3	2	ATP synthase subunit f, mitochondrial OS=Mus musculus OX=10090 GN=Atp5mf PE=1 SV=3
1677	TRUE	Q8K2V6|IPO11_MOUSE	198.105	12	5165.18	4648.09	5045.1	4113.06	12581.6	5528.16	4765.19	4676.21	4552.4	3582.91	7557.16	7396.09	12	Importin-11 OS=Mus musculus OX=10090 GN=Ipo11 PE=1 SV=1
6607	TRUE	P97426|ECP1_MOUSE	85.8179	1													1	Eosinophil cationic protein 1 OS=Mus musculus OX=10090 GN=Ear1 PE=2 SV=1
6341	TRUE	Q99M01|SYFM_MOUSE	68.9325	2		215.597	109.346		318.68					87.6748			2	Phenylalanine--tRNA ligase, mitochondrial OS=Mus musculus OX=10090 GN=Fars2 PE=1 SV=1
5675	FALSE	P21803|FGFR2_MOUSE	47.5996	1									987.838	1058.87			1	Fibroblast growth factor receptor 2 OS=Mus musculus OX=10090 GN=Fgfr2 PE=1 SV=4
3365	TRUE	Q8K4Z3|NNRE_MOUSE	158.396	5	20419.2	15890.9	3616.68	9326.77	8561.56	13813.4	12621.2	11588.8	13729.5		3953.95	3414.34	5	NAD(P)H-hydrate epimerase OS=Mus musculus OX=10090 GN=Naxe PE=1 SV=1
3423	TRUE	Q99J47|DRS7B_MOUSE	159.644	8	5275.82	3512.31	2901.81	2160.74	4349.99	281.985	2426.18	102.332	2556.87	2608.07	3350.38	2863.47	8	Dehydrogenase/reductase SDR family member 7B OS=Mus musculus OX=10090 GN=Dhrs7b PE=1 SV=1
7231	TRUE	Q91W10|S39A8_MOUSE	31.3535	1													1	Metal cation symporter ZIP8 OS=Mus musculus OX=10090 GN=Slc39a8 PE=1 SV=1
4718	TRUE	Q9Z0V8|TI17A_MOUSE	54.53	2	132.888	523.771	229.359	310.397	490.138	538.515	174.75			206.833	396.739	420.928	2	Mitochondrial import inner membrane translocase subunit Tim17-A OS=Mus musculus OX=10090 GN=Timm17a PE=1 SV=1
261	TRUE	Q8R1F1|NIBA2_MOUSE	291.397	26	102842	92612.6	71331.1	60833.2	80862.7	69256.4	80964.6	87374.6	79059.5	85013.7	91479.4	84753	26	Protein Niban 2 OS=Mus musculus OX=10090 GN=Niban2 PE=1 SV=2
960	TRUE	P48758|CBR1_MOUSE	249.634	12	16252.2	8818.63	7370.79	9088.84	12312.1	8459.5	9041.55	7546.21	37783	7964.37	13709.1	9343.53	11	Carbonyl reductase [NADPH] 1 OS=Mus musculus OX=10090 GN=Cbr1 PE=1 SV=3
3993	TRUE	Q9JI90|RNF14_MOUSE	110.572	5	976.651	654.985			902.093	600.618	1229.89	1288.6	1156.06	761.645	1070.74	701.551	5	E3 ubiquitin-protein ligase RNF14 OS=Mus musculus OX=10090 GN=Rnf14 PE=1 SV=2
1489	TRUE	Q6NZB0|DNJC8_MOUSE	173.372	9	19239.5	19885.8	26249.8	21127	26100.7	29563	21373.1	18112.5	21455.2	18944.5	24138.2	23801.4	9	DnaJ homolog subfamily C member 8 OS=Mus musculus OX=10090 GN=Dnajc8 PE=1 SV=2
2107	TRUE	Q9DCS3|MECR_MOUSE	193.477	11	9446.11	13728.9	5203.75	6997.2	7701.65	6738.97	5071.06	4942.42	5349.25	6565.57	5561.45	3693.23	11	Enoyl-[acyl-carrier-protein] reductase, mitochondrial OS=Mus musculus OX=10090 GN=Mecr PE=1 SV=2
726	TRUE	Q9CPY7|AMPL_MOUSE	278.588	21	117256	125469	93513.9	101185	103909	126966	79653.5	91597.7	97728.1	98225.5	112747	115107	21	Cytosol aminopeptidase OS=Mus musculus OX=10090 GN=Lap3 PE=1 SV=3
6083	TRUE	Q02596|GLCM1_MOUSE	88.9754	2													2	Glycosylation-dependent cell adhesion molecule 1 OS=Mus musculus OX=10090 GN=Glycam1 PE=1 SV=1
749	FALSE	Q5I2A0|SPA3G_MOUSE	187.706	6													1	Serine protease inhibitor A3G OS=Mus musculus OX=10090 GN=Serpina3g PE=1 SV=2
6484	TRUE	Q9JLM4|ZMYM3_MOUSE	89.7818	2										157.449		265.621	2	Zinc finger MYM-type protein 3 OS=Mus musculus OX=10090 GN=Zmym3 PE=1 SV=1
4468	TRUE	Q9DB42|ZN593_MOUSE	111.692	3	5146.8	5862.66	4970.76	3907.15	2708.14	4010.35	2197.88	3693.72	4247.51	3381.5	8106.85	7317.19	3	Zinc finger protein 593 OS=Mus musculus OX=10090 GN=Znf593 PE=1 SV=2
3299	TRUE	Q9DCJ9|NPL_MOUSE	133.609	6													6	N-acetylneuraminate lyase OS=Mus musculus OX=10090 GN=Npl PE=1 SV=1
5556	TRUE	P62700|YPEL5_MOUSE	73.05	3	1164.61	1222.87	905.722		923.434	1241.22	923.186	1368.6	894.353	1027.87	934.373	982.709	3	Protein yippee-like 5 OS=Mus musculus OX=10090 GN=Ypel5 PE=1 SV=1
774	TRUE	P59764|DOCK4_MOUSE	238.074	22													22	Dedicator of cytokinesis protein 4 OS=Mus musculus OX=10090 GN=Dock4 PE=1 SV=1
6243	TRUE	Q8R3F9|STPAP_MOUSE	84.0278	2		66.2462	123.329		141.42	66.09						106.641	2	Speckle targeted PIP5K1A-regulated poly(A) polymerase OS=Mus musculus OX=10090 GN=Tut1 PE=1 SV=1
3042	TRUE	Q9Z172|SUMO3_MOUSE	138.032	3	927.399	779.323	2458.31	2133.35		1922.33		1049.8	1294.61	1815.71	1554.07	1988.13	1	Small ubiquitin-related modifier 3 OS=Mus musculus OX=10090 GN=Sumo3 PE=1 SV=1
3079	TRUE	Q78JE5|FBX22_MOUSE	153.994	6	1824.99	2952.6	2342.68	2001.88	2577.73	75.0845	1845.63	747.099	2348.2	2004.01	1533.1	2636.15	6	F-box only protein 22 OS=Mus musculus OX=10090 GN=Fbxo22 PE=1 SV=2
213	TRUE	Q3THE2|ML12B_MOUSE	299.12	25	181494	173680	171892	155949	203498	131944	187980	168288	165520	162310	188742	182702	10	Myosin regulatory light chain 12B OS=Mus musculus OX=10090 GN=Myl12b PE=1 SV=2
6079	TRUE	O88396|GRPE2_MOUSE	68.4329	2		412.464			661.836	727.99						563.033	2	GrpE protein homolog 2, mitochondrial OS=Mus musculus OX=10090 GN=Grpel2 PE=2 SV=2
4943	TRUE	Q8BHS6|ARMX3_MOUSE	96.6201	4			500.933			1148.98						115.294	4	Armadillo repeat-containing X-linked protein 3 OS=Mus musculus OX=10090 GN=Armcx3 PE=1 SV=1
2432	TRUE	P21841|PSPC_MOUSE	228.467	9													9	Pulmonary surfactant-associated protein C OS=Mus musculus OX=10090 GN=Sftpc PE=1 SV=1
4057	TRUE	Q60590|A1AG1_MOUSE	184.466	6													2	Alpha-1-acid glycoprotein 1 OS=Mus musculus OX=10090 GN=Orm1 PE=1 SV=1
511	TRUE	A2AQ07|TBB1_MOUSE	256.881	20													14	Tubulin beta-1 chain OS=Mus musculus OX=10090 GN=Tubb1 PE=1 SV=1
6745	TRUE	Q6PFX9|TNKS1_MOUSE	41.8564	2	277.962								209.272	208.86			2	Poly [ADP-ribose] polymerase tankyrase-1 OS=Mus musculus OX=10090 GN=Tnks PE=1 SV=1
3217	TRUE	Q6P5D4|CP135_MOUSE	146.263	9													8	Centrosomal protein of 135 kDa OS=Mus musculus OX=10090 GN=Cep135 PE=1 SV=1
2258	TRUE	D3YXK2|SAFB1_MOUSE	210.315	10	2680.19	3255.59	3735.87	3730.27	4147.73		2611.18	1752.66	3027.45	2104.78	6593.27	3882.07	7	Scaffold attachment factor B1 OS=Mus musculus OX=10090 GN=Safb PE=1 SV=2
3527	TRUE	Q9JLT4|TRXR2_MOUSE	174.967	7	505.251	555.533	91.5084	62.1893									7	Thioredoxin reductase 2, mitochondrial OS=Mus musculus OX=10090 GN=Txnrd2 PE=1 SV=4
6628	TRUE	Q91WK1|SPRY4_MOUSE	67.0668	2	556.998	582.588	687.563	528.68	659.629				784.203	938.396	265.078		2	SPRY domain-containing protein 4 OS=Mus musculus OX=10090 GN=Spryd4 PE=1 SV=1
6758	TRUE	P18826|KPB1_MOUSE	58.2182	2								149.887					2	Phosphorylase b kinase regulatory subunit alpha, skeletal muscle isoform OS=Mus musculus OX=10090 GN=Phka1 PE=1 SV=3
2438	TRUE	O35343|IMA3_MOUSE	194	9	11427.8	9941.85	8450.87	7813.89	10285.5	9279.29	8140.51	7247.76	7438.84	7757.5	9401.25	9398.14	6	Importin subunit alpha-3 OS=Mus musculus OX=10090 GN=Kpna4 PE=1 SV=1
931	TRUE	P24547|IMDH2_MOUSE	267.935	17	85047.8	84531.6	83325.2	86017.2	61692.5	107676	52093.2	63208.7	66727.6	68477.2	109156	119786	17	Inosine-5'-monophosphate dehydrogenase 2 OS=Mus musculus OX=10090 GN=Impdh2 PE=1 SV=2
5777	TRUE	Q7TMF2|ERI1_MOUSE	75.9541	2	1341.89		1320.51	1200.56	1551.63	2398.81	806.3	892.695	1005.14	1133.24	1462.22	2173.09	2	3'-5' exoribonuclease 1 OS=Mus musculus OX=10090 GN=Eri1 PE=1 SV=2
3152	FALSE	Q8C015|PAK5_MOUSE	26.955	1													1	Serine/threonine-protein kinase PAK 5 OS=Mus musculus OX=10090 GN=Pak5 PE=1 SV=1
3305	TRUE	Q9CWW6|PIN4_MOUSE	147.084	6	19076.1	19918.4	20063.6	17578.2	15385.8	13094.5	8520.38	14648.9	15635.2	13128.1	18225.4	22665.4	6	Peptidyl-prolyl cis-trans isomerase NIMA-interacting 4 OS=Mus musculus OX=10090 GN=Pin4 PE=1 SV=1
4742	TRUE	P15208|INSR_MOUSE	83.338	5												72.58	2	Insulin receptor OS=Mus musculus OX=10090 GN=Insr PE=1 SV=2
7909	TRUE	Q9CTY5|MICU3_MOUSE	26.7163	1													1	Calcium uptake protein 3, mitochondrial OS=Mus musculus OX=10090 GN=Micu3 PE=2 SV=2
7059	TRUE	P18531|HVM60_MOUSE	54.3394	1													1	Ig heavy chain V region 3-6 OS=Mus musculus OX=10090 GN=Ighv3-6 PE=1 SV=1
4502	FALSE	Q6NZA9|TAF9B_MOUSE	58.3966	3	54.5852		207.423	111.74	249.844	261.254			195.876	330.055	292.652	309.646	3	Transcription initiation factor TFIID subunit 9B OS=Mus musculus OX=10090 GN=Taf9b PE=1 SV=2
5498	TRUE	Q9JIB4|TF2H2_MOUSE	77.2858	3	677.307	505.286	2772.1	784.619	1123.25	1171.61	361.618	285.605	692.923	2510.69	634.391	943.05	3	General transcription factor IIH subunit 2 OS=Mus musculus OX=10090 GN=Gtf2h2 PE=1 SV=1
2408	TRUE	Q5ND34|WDR81_MOUSE	201.3	12	42.6367					320.417			360.792				12	WD repeat-containing protein 81 OS=Mus musculus OX=10090 GN=Wdr81 PE=1 SV=2
2895	TRUE	Q6ZWY3|RS27L_MOUSE	149.481	6	7629.42	5599.95	3950.62	3102.04	5477.42	40246.6	4211.97	3576.31	3200.25	2616.78	5507.38	4439.36	4	40S ribosomal protein S27-like OS=Mus musculus OX=10090 GN=Rps27l PE=1 SV=3
664	TRUE	P57776|EF1D_MOUSE	284.927	18	459963	460441	408171	423280	442444	487135	380506	368795	326686	343367	403446	421795	17	Elongation factor 1-delta OS=Mus musculus OX=10090 GN=Eef1d PE=1 SV=3
405	TRUE	Q62383|SPT6H_MOUSE	273.219	35	19532.9	28473.6	17360.3	17551.3	20298.8	17270	18453.4	17061.5	19257	19389.8	8964.28	14797.8	35	Transcription elongation factor SPT6 OS=Mus musculus OX=10090 GN=Supt6h PE=1 SV=2
560	TRUE	Q99MR8|MCCA_MOUSE	268.076	25	6722.62	11104.4	7946.62	4796.85	8139.93	9937.18	8496.11	7462.5	5894.32	7366.16	9518.16	3524.28	25	Methylcrotonoyl-CoA carboxylase subunit alpha, mitochondrial OS=Mus musculus OX=10090 GN=Mccc1 PE=1 SV=2
4219	FALSE	Q9CW42|MARC1_MOUSE	41.1718	1													1	Mitochondrial amidoxime-reducing component 1 OS=Mus musculus OX=10090 GN=Mtarc1 PE=1 SV=2
1536	TRUE	Q9DCD2|SYF1_MOUSE	199.552	15	5985.35	2297.36	4841.49	4421.92	6673.83	7921.53	2497.42	3306.41	3551.71	3867.48	9253.22	6933.72	15	Pre-mRNA-splicing factor SYF1 OS=Mus musculus OX=10090 GN=Xab2 PE=1 SV=1
3573	TRUE	O88428|PAPS2_MOUSE	194.567	8	1282.99	3145.06	906.129	573.143	425.936		5724.63	3992.26	1597.87	1935.74	1380.28	573.457	7	Bifunctional 3'-phosphoadenosine 5'-phosphosulfate synthase 2 OS=Mus musculus OX=10090 GN=Papss2 PE=1 SV=2
1748	TRUE	Q8CIG8|ANM5_MOUSE	193.193	12	20192.6	16127.4	16829.5	14265.5	19868.5	20596.8	12994.1	6766.4	12305.9	13966.2	21318.2	17019.1	12	Protein arginine N-methyltransferase 5 OS=Mus musculus OX=10090 GN=Prmt5 PE=1 SV=3
6340	TRUE	Q8BJL1|FBX30_MOUSE	72.9885	2										50.1292			2	F-box only protein 30 OS=Mus musculus OX=10090 GN=Fbxo30 PE=1 SV=2
5146	TRUE	Q7TMK6|HOOK2_MOUSE	79.1501	4	178.249					149.123				153.567		60.5345	3	Protein Hook homolog 2 OS=Mus musculus OX=10090 GN=Hook2 PE=1 SV=3
4805	TRUE	Q8BP71|RFOX2_MOUSE	125.53	4	2406.4	3894.19	5904.82	8539.04	9309.43	11565.1	5225.12	6436.02	4489.51	2276.27	9942.86	5465.13	4	RNA binding protein fox-1 homolog 2 OS=Mus musculus OX=10090 GN=Rbfox2 PE=1 SV=2
2074	TRUE	P83917|CBX1_MOUSE	197.487	8	19163.9	21093.9	20323	19008.2	24683.1	25333.7	14528.9	15905.1	13635.2	14028.7	23282.7	21206.8	7	Chromobox protein homolog 1 OS=Mus musculus OX=10090 GN=Cbx1 PE=1 SV=1
6677	TRUE	A2AH22|AMRA1_MOUSE	67.1572	2	297.148	124.302	305.789	288.178				96.4812	18.5847		513.828	162.191	2	Activating molecule in BECN1-regulated autophagy protein 1 OS=Mus musculus OX=10090 GN=Ambra1 PE=1 SV=1
5738	TRUE	Q80UV9|TAF1_MOUSE	63.3848	3		368.003				89.0664							3	Transcription initiation factor TFIID subunit 1 OS=Mus musculus OX=10090 GN=Taf1 PE=1 SV=2
2940	TRUE	Q99L47|F10A1_MOUSE	162.796	7	110572	142221	130682	104374	113599	157827	117852	121237	132139	98522.8	115565	132223	7	Hsc70-interacting protein OS=Mus musculus OX=10090 GN=St13 PE=1 SV=1
3820	TRUE	B1AVH7|TBD2A_MOUSE	99.7343	6	157.189	409.335		136.769					211.508				6	TBC1 domain family member 2A OS=Mus musculus OX=10090 GN=Tbc1d2 PE=2 SV=1
2521	TRUE	Q80W54|FACE1_MOUSE	202.113	9	13199.6	15686.9	12801.6	12352.1	21296.9	15943.9	11526.3	10918.7	13735.9	16954.7	17476.2	22382.2	9	CAAX prenyl protease 1 homolog OS=Mus musculus OX=10090 GN=Zmpste24 PE=1 SV=2
7131	TRUE	Q925N0|SFXN5_MOUSE	31.1211	1													1	Sideroflexin-5 OS=Mus musculus OX=10090 GN=Sfxn5 PE=1 SV=2
6480	TRUE	Q91XD7|CREL1_MOUSE	93.2442	2	751.446	679.672	1032.09				789.578	912.899	1266.2	1113.49	1301.15	1198.72	2	Protein disulfide isomerase Creld1 OS=Mus musculus OX=10090 GN=Creld1 PE=1 SV=1
3734	TRUE	Q8R5A3|AB1IP_MOUSE	163.259	7	3913.91	5325.82	4218.93	1450.89	348.631	921.424	2599.73		671.366	1213.24	2480.23	1416.86	7	Amyloid beta A4 precursor protein-binding family B member 1-interacting protein OS=Mus musculus OX=10090 GN=Apbb1ip PE=1 SV=2
7	TRUE	P26039|TLN1_MOUSE	509.123	134	917604	962087	775812	740453	886367	870855	804984	775634	716303	775209	818590	813493	124	Talin-1 OS=Mus musculus OX=10090 GN=Tln1 PE=1 SV=2
5644	TRUE	Q04899|CDK18_MOUSE	61.9752	2													1	Cyclin-dependent kinase 18 OS=Mus musculus OX=10090 GN=Cdk18 PE=1 SV=1
6182	TRUE	Q8BGB2|TTC7A_MOUSE	51.3886	2													2	Tetratricopeptide repeat protein 7A OS=Mus musculus OX=10090 GN=Ttc7a PE=1 SV=1
194	TRUE	P06745|G6PI_MOUSE	297.5	26	315350	285991	281877	213426	276142	274039	222355	215630	221383	225891	253419	255227	26	Glucose-6-phosphate isomerase OS=Mus musculus OX=10090 GN=Gpi PE=1 SV=4
1934	TRUE	Q8CI32|BAG5_MOUSE	202.432	10	9101.66	5434.77	5411.68	4597.89	4405.5	5233.94	4142.84	2419.77	4220.63	2543.9	2718.09	3203.47	10	BAG family molecular chaperone regulator 5 OS=Mus musculus OX=10090 GN=Bag5 PE=1 SV=1
337	TRUE	Q60865|CAPR1_MOUSE	279.146	22	219142	257850	246828	230280	270122	294493	194377	186806	181018	175468	272032	250179	22	Caprin-1 OS=Mus musculus OX=10090 GN=Caprin1 PE=1 SV=2
840	TRUE	Q6P9Q6|FKB15_MOUSE	259.431	21	6931.64	4403.08	1805.63	2619.83	3517.26	4414.7	1929.14	2349.96	6351.92	4625.59	4298.84	2901.78	21	FK506-binding protein 15 OS=Mus musculus OX=10090 GN=Fkbp15 PE=1 SV=2
556	TRUE	Q69ZR2|HECD1_MOUSE	269.576	31	16824.1	9682.43	10995.5	16987.3	23424.4	22204.3	11640.7	12930.1	12346	9189.56	20421.6	16109.6	31	E3 ubiquitin-protein ligase HECTD1 OS=Mus musculus OX=10090 GN=Hectd1 PE=1 SV=2
3672	TRUE	Q61009|SCRB1_MOUSE	124.035	5	5705.04	4730.27	4641.65	5842.12	5421.58	5281.28	6807.48	8474.21	7499	7708.55	6134.16	4524.56	5	Scavenger receptor class B member 1 OS=Mus musculus OX=10090 GN=Scarb1 PE=1 SV=1
7511	TRUE	Q9D8H7|OMA1_MOUSE	27.7612	1													1	Metalloendopeptidase OMA1, mitochondrial OS=Mus musculus OX=10090 GN=Oma1 PE=1 SV=1
2275	TRUE	Q3UVK0|ERMP1_MOUSE	181.257	10	2845.89	6526.42	5237.63	8606.23	10845.2	6909.91	1697.37	2642.08	864.718	3252.39	2473.13	4787.97	10	Endoplasmic reticulum metallopeptidase 1 OS=Mus musculus OX=10090 GN=Ermp1 PE=1 SV=2
2801	TRUE	B9EJ80|PDZD8_MOUSE	167.748	8	599.955	887.15	1271.92	998.043	311.448	1262.7	804.565	1231.4	1599.93	648.103	1398.79	1389.01	8	PDZ domain-containing protein 8 OS=Mus musculus OX=10090 GN=Pdzd8 PE=1 SV=1
7776	TRUE	Q8R3V6|CUED1_MOUSE	30.1571	1	194.427						106.727		116.982				1	CUE domain-containing protein 1 OS=Mus musculus OX=10090 GN=Cuedc1 PE=2 SV=2
1394	TRUE	Q9DBX6|CP2S1_MOUSE	214.54	12													12	Cytochrome P450 2S1 OS=Mus musculus OX=10090 GN=Cyp2s1 PE=1 SV=1
2565	TRUE	Q8BIW1|PRUN1_MOUSE	190.913	10	4351.22	2045.95	2582.15	3449.91	3731.38	3960.45	3623.54	4080.09	3505.21	4274.86	9652.45	4039.82	10	Exopolyphosphatase PRUNE1 OS=Mus musculus OX=10090 GN=Prune1 PE=1 SV=1
2166	TRUE	O35678|MGLL_MOUSE	199.072	11													11	Monoglyceride lipase OS=Mus musculus OX=10090 GN=Mgll PE=1 SV=1
4720	TRUE	Q8R3F5|FABD_MOUSE	131.377	4	2971.28	1368.99	2617.98	682.547	1670.37		856.047	1198.65	527.766		1498.97		4	Malonyl-CoA-acyl carrier protein transacylase, mitochondrial OS=Mus musculus OX=10090 GN=Mcat PE=1 SV=3
4003	TRUE	Q8BH48|UBAP1_MOUSE	121.866	4	1373.42	1638.88	785.236	616.477	1096.11	1708.83		513.287	170.855	250.898	1272.45	911.45	4	Ubiquitin-associated protein 1 OS=Mus musculus OX=10090 GN=Ubap1 PE=1 SV=1
6769	FALSE	P01626|KV2A1_MOUSE	28.6064	1													1	Ig kappa chain V-II region MOPC 167 OS=Mus musculus OX=10090 PE=1 SV=1
6649	TRUE	O54791|MAFF_MOUSE	95.5244	2	1655.56	1299.63	1513.86		1012.68		1204.48	914.043			668.216	516.692	2	Transcription factor MafF OS=Mus musculus OX=10090 GN=Maff PE=2 SV=1
5614	TRUE	Q9CZY2|TCAL8_MOUSE	62.0736	2	837.833	846.001		590.154		1050.28		618.883			1079.93	917.757	2	Transcription elongation factor A protein-like 8 OS=Mus musculus OX=10090 GN=Tceal8 PE=3 SV=1
1149	TRUE	Q9D281|NXP20_MOUSE	264.96	15	11892	20535.7	7513.43	11642.4	16926.4	10617.7	16641.9	23113.2	12864.1	18083.8	14456	14335.6	15	Protein Noxp20 OS=Mus musculus OX=10090 GN=Fam114a1 PE=1 SV=1
3935	TRUE	Q9DD06|RARR2_MOUSE	138.264	7													7	Retinoic acid receptor responder protein 2 OS=Mus musculus OX=10090 GN=Rarres2 PE=1 SV=1
7281	TRUE	O88466|ZN106_MOUSE	48.0238	1													1	Zinc finger protein 106 OS=Mus musculus OX=10090 GN=Znf106 PE=1 SV=3
1101	TRUE	Q8BMA6|SRP68_MOUSE	210.589	18	19734.5	22819.2	14304.9	16379.8	21130	24311.3	16679.9	12925.4	13271.8	23379.5	22508	31527.7	18	Signal recognition particle subunit SRP68 OS=Mus musculus OX=10090 GN=Srp68 PE=1 SV=2
958	TRUE	Q6P1B1|XPP1_MOUSE	249.867	18	76520.8	62517.1	52484.3	39864.7	49882	53694.1	52920.1	53892.5	46772.1	46316.4	57959.7	54213.7	18	Xaa-Pro aminopeptidase 1 OS=Mus musculus OX=10090 GN=Xpnpep1 PE=1 SV=1
2553	TRUE	P16330|CN37_MOUSE	177.329	10	1564.78	1832.51	375.531		567.196	1046.3	345.734	311.51	645.843	715.924	304.9	515.505	10	2',3'-cyclic-nucleotide 3'-phosphodiesterase OS=Mus musculus OX=10090 GN=Cnp PE=1 SV=3
2144	TRUE	P58044|IDI1_MOUSE	197.771	9	78530.2	92907.7	39608.2	37773.1	57035.5	73322.3	79419	83957.1	83868	45596.7	59770.4	54645.7	9	Isopentenyl-diphosphate Delta-isomerase 1 OS=Mus musculus OX=10090 GN=Idi1 PE=1 SV=1
202	TRUE	Q8BHN3|GANAB_MOUSE	317.549	37	129616	103974	111390	107255	139640	118074	105583	110314	126126	133890	136209	123088	36	Neutral alpha-glucosidase AB OS=Mus musculus OX=10090 GN=Ganab PE=1 SV=1
4086	TRUE	Q811I0|ATPF1_MOUSE	94.7176	5		34.0897	51.4091	43.3648		299.24	196.594	136.202	236.235	215.701	232.326		5	ATP synthase mitochondrial F1 complex assembly factor 1 OS=Mus musculus OX=10090 GN=Atpaf1 PE=1 SV=1
7612	TRUE	Q80WR5|CA174_MOUSE	85.5691	1				431.095	565.164								1	UPF0688 protein C1orf174 homolog OS=Mus musculus OX=10090 PE=1 SV=1
5632	FALSE	Q6IMF0|KRT87_MOUSE	48.9583	2													1	Keratin, type II cuticular 87 OS=Mus musculus OX=10090 GN=Krt87 PE=2 SV=2
3417	TRUE	O70503|DHB12_MOUSE	166.869	6	13319.4	42516.9	36394.9	35139.4	34809.3	53860.7	36799.9	35335.7	38511	41077.9	39311.4	36445.8	5	Very-long-chain 3-oxoacyl-CoA reductase OS=Mus musculus OX=10090 GN=Hsd17b12 PE=1 SV=1
5688	TRUE	P60330|ESPL1_MOUSE	77.3321	3	93.7667		266.244	416.747	278.795	45.2089			192.663		320.054		3	Separin OS=Mus musculus OX=10090 GN=Espl1 PE=1 SV=1
6374	TRUE	P04230|HB21_MOUSE	85.5451	2													1	H-2 class II histocompatibility antigen, E-B beta chain OS=Mus musculus OX=10090 GN=H2-Eb1 PE=1 SV=1
3988	TRUE	A2A7S8|K1522_MOUSE	165.978	6		1569.64		1639.72	1164.97	1288.81		221.956	415.435	379.73	1329.7	676.491	6	Uncharacterized protein KIAA1522 OS=Mus musculus OX=10090 GN=Kiaa1522 PE=1 SV=1
7440	TRUE	Q9CQL4|RM20_MOUSE	33.7577	1													1	39S ribosomal protein L20, mitochondrial OS=Mus musculus OX=10090 GN=Mrpl20 PE=1 SV=1
5787	TRUE	Q99JI1|MSTN1_MOUSE	115.189	3											796.821		3	Musculoskeletal embryonic nuclear protein 1 OS=Mus musculus OX=10090 GN=Mustn1 PE=1 SV=1
5194	TRUE	Q9D7S7|RL22L_MOUSE	110.961	2	937.363	738.09	1753.37	1864.7	2375.4	4287.43	1667.55	837.407	666.101	524.534	4754.83	4247.3	2	60S ribosomal protein L22-like 1 OS=Mus musculus OX=10090 GN=Rpl22l1 PE=1 SV=1
4018	TRUE	P36552|HEM6_MOUSE	152.373	6	3384.42	1895.56	3156.47	3123.79	4570.87	6123.52	1744.25	2695.85	2591.64	2856.57	3140.32	4519.04	6	Oxygen-dependent coproporphyrinogen-III oxidase, mitochondrial OS=Mus musculus OX=10090 GN=Cpox PE=1 SV=2
1930	TRUE	Q9D824|FIP1_MOUSE	211.604	11	17930.3	16712.2	7458.14	16774.9	15424.9	15678.4	3555.5	3168.34	1402.81	7293.67	19119.2	4306.24	11	Pre-mRNA 3'-end-processing factor FIP1 OS=Mus musculus OX=10090 GN=Fip1l1 PE=1 SV=1
4701	TRUE	O35730|RING1_MOUSE	129.691	5						215.948					230.75		4	E3 ubiquitin-protein ligase RING1 OS=Mus musculus OX=10090 GN=Ring1 PE=1 SV=2
5201	TRUE	Q91YL2|RN126_MOUSE	86.3337	2						103.035			92.2285	284.924	23.9208	236.25	2	E3 ubiquitin-protein ligase RNF126 OS=Mus musculus OX=10090 GN=Rnf126 PE=1 SV=1
5812	TRUE	Q8BUM3|PTN7_MOUSE	88.6123	2													2	Tyrosine-protein phosphatase non-receptor type 7 OS=Mus musculus OX=10090 GN=Ptpn7 PE=1 SV=1
2103	TRUE	Q571I9|A16A1_MOUSE	190.481	10	2101.16	7784.27	1819.29	5230.3	7179.51	2705.36	7765.52	5455.9	2070.78	1575.41	4617.3	2593.14	10	Aldehyde dehydrogenase family 16 member A1 OS=Mus musculus OX=10090 GN=Aldh16a1 PE=1 SV=2
5913	TRUE	Q9D968|HCFC2_MOUSE	53.0868	3					269.66				475.747			528.141	3	Host cell factor 2 OS=Mus musculus OX=10090 GN=Hcfc2 PE=1 SV=2
4422	TRUE	O70279|ESS2_MOUSE	108.718	5	540.162	529.255		61.9839	245.104								5	Splicing factor ESS-2 homolog OS=Mus musculus OX=10090 GN=Ess2 PE=1 SV=2
6898	TRUE	O88876|DHRS3_MOUSE	74.8163	1													1	Short-chain dehydrogenase/reductase 3 OS=Mus musculus OX=10090 GN=Dhrs3 PE=1 SV=2
2506	TRUE	Q9CYI4|LUC7L_MOUSE	173.364	7	5854.77	6569.61	8389.23	8587.71	9457.6	6720.26	4634.11	3441.38	5746.57	3715.12	5221.01	729.924	5	Putative RNA-binding protein Luc7-like 1 OS=Mus musculus OX=10090 GN=Luc7l PE=1 SV=2
2669	TRUE	Q7TNC4|LC7L2_MOUSE	193.848	9	64750.3	34203.7	53195.9	51555	55770.5	52896.7	45345.9	44657.8	22926	46068.2	51220.2	46619.5	7	Putative RNA-binding protein Luc7-like 2 OS=Mus musculus OX=10090 GN=Luc7l2 PE=1 SV=1
5948	TRUE	Q8R4T1|CYS1_MOUSE	85.5296	2													2	Cystin-1 OS=Mus musculus OX=10090 GN=Cys1 PE=1 SV=1
4546	TRUE	Q9ER38|TOR3A_MOUSE	121.532	5									372.094	157.515			5	Torsin-3A OS=Mus musculus OX=10090 GN=Tor3a PE=1 SV=2
3470	TRUE	Q8VEJ9|VPS4A_MOUSE	157.754	7	4357.62	1228.05	2773.52	748.752	2541.89	2918.99	3679.31	1366.4	2073.73	2158.51	3622.49	2793.74	6	Vacuolar protein sorting-associated protein 4A OS=Mus musculus OX=10090 GN=Vps4a PE=1 SV=1
3616	TRUE	P62996|TRA2B_MOUSE	174.686	6	21760.2	20223.7	22434.4	20004.4	27359.6	25970.5	16191.3	14393	16265.2	16258.4	24888.5	23076.2	6	Transformer-2 protein homolog beta OS=Mus musculus OX=10090 GN=Tra2b PE=1 SV=1
2915	TRUE	Q921E6|EED_MOUSE	161.087	10	3816.38	4325.35	2452.7	4226.01	3091.29	1802.53	1808.06	1763.33	2739.38	4040.49	3863.45	5116.53	10	Polycomb protein EED OS=Mus musculus OX=10090 GN=Eed PE=1 SV=1
5111	TRUE	Q80W37|SPN1_MOUSE	58.5214	3	45.5959						227.813		102.563				3	Snurportin-1 OS=Mus musculus OX=10090 GN=Snupn PE=2 SV=1
3090	TRUE	P31266|SUH_MOUSE	169.949	7	11918	14158.7	4834.19	7302.45	8108.92	6888.79	5120.62	4889.01	6998.2	5213.47	9034.68	8615.81	7	Recombining binding protein suppressor of hairless OS=Mus musculus OX=10090 GN=Rbpj PE=1 SV=1
7662	TRUE	A2AX52|CO6A4_MOUSE	25.34	1	32107.3	29071.7	14452.8	17103.4	22582.9	18841.2	28040.7	24567.9		30787.5			1	Collagen alpha-4(VI) chain OS=Mus musculus OX=10090 GN=Col6a4 PE=1 SV=2
5311	TRUE	Q9DBL2|GDAP2_MOUSE	85.6552	3	384.725	316.779				510.379			259.984	218.228	531.25	231.36	3	Ganglioside-induced differentiation-associated protein 2 OS=Mus musculus OX=10090 GN=Gdap2 PE=1 SV=1
4460	TRUE	P62254|UB2G1_MOUSE	113.718	3	896.514	211.279	765.285	630.531	2055.69	1871.3	715.957		159.612	366.628	2545.88	1183.73	3	Ubiquitin-conjugating enzyme E2 G1 OS=Mus musculus OX=10090 GN=Ube2g1 PE=1 SV=3
1712	TRUE	Q9CRT8|XPOT_MOUSE	188.837	12	11018.6	9120.65	8233.29	3332.45	11382.6	6769.05	4662.01	6221.6	7406.78	7292.9	7526.82	6826.58	12	Exportin-T OS=Mus musculus OX=10090 GN=Xpot PE=1 SV=3
2171	TRUE	Q99JP6|HOME3_MOUSE	199.532	12	8459.33	11217.1	5047.96	4756.62	4798.39	5335.41	4178.64	4084.53	6442.3	7501.31	4995.47	5086.13	12	Homer protein homolog 3 OS=Mus musculus OX=10090 GN=Homer3 PE=1 SV=2
1873	TRUE	P70663|SPRL1_MOUSE	210.979	12													12	SPARC-like protein 1 OS=Mus musculus OX=10090 GN=Sparcl1 PE=1 SV=3
7606	TRUE	Q8CE33|KLH11_MOUSE	25.7665	1			301.323						112.853				1	Kelch-like protein 11 OS=Mus musculus OX=10090 GN=Klhl11 PE=1 SV=1
3962	FALSE	Q9ES70|NEK6_MOUSE	111.994	2	3157.5	3550.66	2320.39	2517.2	2403.23	3171.11	2699.34	2388.48	2786.18	3292.37	2451.71	3425.48	2	Serine/threonine-protein kinase Nek6 OS=Mus musculus OX=10090 GN=Nek6 PE=1 SV=1
846	TRUE	Q9Z2I8|SUCB2_MOUSE	245.184	19	20243.4	12767.2	18407	19787.7	21061.9	20228.1	17495	20441.8	18711.5	11721.4	25988.3	11639.5	19	Succinate--CoA ligase [GDP-forming] subunit beta, mitochondrial OS=Mus musculus OX=10090 GN=Suclg2 PE=1 SV=3
7177	TRUE	Q8BL95|CF298_MOUSE	25.7244	1													1	Cilia- and flagella-associated protein 298 OS=Mus musculus OX=10090 GN=Cfap298 PE=1 SV=1
5167	TRUE	P14847|CRP_MOUSE	100.385	3													3	C-reactive protein OS=Mus musculus OX=10090 GN=Crp PE=1 SV=2
794	TRUE	Q8QZT1|THIL_MOUSE	255.43	14	61477.6	47429.2	50165	54902.5	60102.9	59658.6	45430.7	48420.7	56749.4	46914.5	53117.1	49579.8	14	Acetyl-CoA acetyltransferase, mitochondrial OS=Mus musculus OX=10090 GN=Acat1 PE=1 SV=1
1301	TRUE	P97789|XRN1_MOUSE	200.542	18	4861.34	5987.89	7088.1	5071.77	7437.16	7485.53	4634.39	4461.04	6774.51	7522.65	5838.64	6476.87	18	5'-3' exoribonuclease 1 OS=Mus musculus OX=10090 GN=Xrn1 PE=1 SV=1
7149	TRUE	Q8BRM2|GORAB_MOUSE	49.5152	1	263.93								129.192		88.3818		1	RAB6-interacting golgin OS=Mus musculus OX=10090 GN=Gorab PE=1 SV=1
5545	TRUE	Q8CE46|PUS7L_MOUSE	62.4239	3	296.249		260.897										3	Pseudouridylate synthase 7 homolog-like protein OS=Mus musculus OX=10090 GN=Pus7l PE=1 SV=1
1734	TRUE	P55194|3BP1_MOUSE	208.978	13	6889.85	6650.83	4168.22	4776.26	5789.81	5862.36	2965.47	3707.07	3729.6	4467.6	6433.13	4725.68	13	SH3 domain-binding protein 1 OS=Mus musculus OX=10090 GN=Sh3bp1 PE=1 SV=3
3454	TRUE	Q9ERR1|NDEL1_MOUSE	132.254	7	1081.91				120.691	1883.04	991.202		917.311	1207.16			4	Nuclear distribution protein nudE-like 1 OS=Mus musculus OX=10090 GN=Ndel1 PE=1 SV=2
5924	TRUE	Q9QY23|PKP3_MOUSE	74.9788	3													3	Plakophilin-3 OS=Mus musculus OX=10090 GN=Pkp3 PE=1 SV=2
517	TRUE	A2A8L5|PTPRF_MOUSE	249.985	28	847.912	3010.35	1715.73	787.939	2262.45	3702.91	485.154	2035.91	3033.58	3308.78	266.204	539.754	22	Receptor-type tyrosine-protein phosphatase F OS=Mus musculus OX=10090 GN=Ptprf PE=1 SV=1
1711	TRUE	Q9JJA4|WDR12_MOUSE	233.019	13	35072.7	25833.9	34095.2	31926.4	30935.1	33522.7	20420.8	21185.8	21982.8	23955.8	32184.5	34256.4	13	Ribosome biogenesis protein WDR12 OS=Mus musculus OX=10090 GN=Wdr12 PE=1 SV=1
5589	TRUE	Q78WZ7|RPA43_MOUSE	74.0683	3	391.019		147.145		388.968	420.941							3	DNA-directed RNA polymerase I subunit RPA43 OS=Mus musculus OX=10090 GN=Polr1f PE=1 SV=1
1261	TRUE	Q9CPV4|GLOD4_MOUSE	264.564	14	46282	41891.5	31100	33513.3	41210.8	36037.8	30770.3	30520.1	28934.6	34160.6	30646.7	30707.1	14	Glyoxalase domain-containing protein 4 OS=Mus musculus OX=10090 GN=Glod4 PE=1 SV=1
104	TRUE	Q9D6F9|TBB4A_MOUSE	377.25	50		171.113		1551.98			1429.76		1823.54	728.823			6	Tubulin beta-4A chain OS=Mus musculus OX=10090 GN=Tubb4a PE=1 SV=3
7182	TRUE	Q91VR7|MLP3A_MOUSE	38.2264	1					1519.62					6865.53	5523.11		1	Microtubule-associated proteins 1A/1B light chain 3A OS=Mus musculus OX=10090 GN=Map1lc3a PE=1 SV=1
5168	TRUE	Q8K400|STXB5_MOUSE	95.555	4				91.8893									4	Syntaxin-binding protein 5 OS=Mus musculus OX=10090 GN=Stxbp5 PE=1 SV=3
2355	TRUE	Q9Z2D1|MTMR2_MOUSE	180.197	9	1938.69	4479.21	1224	3945.3	3849.14	5721.76	3214.15	2701.55	2073.5	3401	5038.22	885.838	9	Myotubularin-related protein 2 OS=Mus musculus OX=10090 GN=Mtmr2 PE=1 SV=3
4617	TRUE	Q921J4|UBE2S_MOUSE	133.271	4	3978.46	6402.48	5639.68	5507	6737.05	6148.73	4400.43	4288.39	2275.16	2518.12	3994.58	3286.51	4	Ubiquitin-conjugating enzyme E2 S OS=Mus musculus OX=10090 GN=Ube2s PE=1 SV=1
4242	TRUE	A6H5Y3|METH_MOUSE	105.011	6													6	Methionine synthase OS=Mus musculus OX=10090 GN=Mtr PE=1 SV=1
1872	TRUE	Q8C522|ENDD1_MOUSE	209.108	10	807.94	469.728	140.287	259.191		281.671	2131.13	288.237	399.944	591.897	393.905	396.345	10	Endonuclease domain-containing 1 protein OS=Mus musculus OX=10090 GN=Endod1 PE=1 SV=2
4741	TRUE	Q9JM58|CRLF1_MOUSE	106.429	5			828.584				858.066	830.623			2465.5	3121.44	5	Cytokine receptor-like factor 1 OS=Mus musculus OX=10090 GN=Crlf1 PE=1 SV=1
5725	TRUE	Q8K221|ARFP2_MOUSE	65.9419	1				112.06	944.636		774.653	757.226	648.086	715.405			1	Arfaptin-2 OS=Mus musculus OX=10090 GN=Arfip2 PE=1 SV=2
1043	TRUE	P49817|CAV1_MOUSE	273.321	15	49326.4	44062.4	33180.1	31047.6	25588.4	28823.7	40424.1	34527.1	48909.9	63314.8	44619.8	40313.5	15	Caveolin-1 OS=Mus musculus OX=10090 GN=Cav1 PE=1 SV=1
4366	TRUE	Q6PNC0|DMXL1_MOUSE	99.397	5	245.436				169.963	250.318				153.095	322.741		5	DmX-like protein 1 OS=Mus musculus OX=10090 GN=Dmxl1 PE=1 SV=1
2931	TRUE	O88271|CFDP1_MOUSE	215.449	9	11887	21121.7	8443.06	24346.3	18557.7	27291.6	10853.3	10655	18753.7	4384.15	7834.23	13389.9	9	Craniofacial development protein 1 OS=Mus musculus OX=10090 GN=Cfdp1 PE=1 SV=1
3052	TRUE	P59759|MRTFB_MOUSE	155.249	8	2345.89	1956.44	2299	2599.1	2433.78	2166.87	844.022	488.971	2479.03	2204.12	2355.2	1723.27	8	Myocardin-related transcription factor B OS=Mus musculus OX=10090 GN=Mrtfb PE=1 SV=1
2603	TRUE	Q8BKZ9|ODPX_MOUSE	169.939	8	17051.9	20959.4	12060.9	16856.2	11723.8	20382.9	13310.7	11770.9	15564.1	10496.5	12759.8	15807.1	8	Pyruvate dehydrogenase protein X component, mitochondrial OS=Mus musculus OX=10090 GN=Pdhx PE=1 SV=1
5976	TRUE	Q9D0P7|PSRC1_MOUSE	62.3727	2			475.172	393.13	224.803	548.705	274.977		599.017		149.562		2	Proline/serine-rich coiled-coil protein 1 OS=Mus musculus OX=10090 GN=Psrc1 PE=1 SV=2
630	FALSE	O88485|DC1I1_MOUSE	71.1981	1													1	Cytoplasmic dynein 1 intermediate chain 1 OS=Mus musculus OX=10090 GN=Dync1i1 PE=1 SV=2
5027	TRUE	Q99PP7|TRI33_MOUSE	108.059	4	2300.81	1314.64	1298.45	2199.29	1622.06	2671.89	980.641	538.338	888.052	567.862	1485.54	1311.29	4	E3 ubiquitin-protein ligase TRIM33 OS=Mus musculus OX=10090 GN=Trim33 PE=1 SV=2
2419	TRUE	Q6NXI6|RPRD2_MOUSE	197.299	12	964.223	1660.94	606.631	673.513	758.93	1353.63	779.376	555.573	546.109	288.823	1330.08	613.899	12	Regulation of nuclear pre-mRNA domain-containing protein 2 OS=Mus musculus OX=10090 GN=Rprd2 PE=1 SV=1
2364	TRUE	Q7TSJ2|MAP6_MOUSE	192.811	10	10987.7	9164.69	5667.71	4849.7	7491.12	7327.52	6785.45	6133.33	4939.21	4464.96	8299.84	4725.36	10	Microtubule-associated protein 6 OS=Mus musculus OX=10090 GN=Map6 PE=1 SV=2
3097	TRUE	Q69Z89|RADIL_MOUSE	174.832	8													8	Ras-associating and dilute domain-containing protein OS=Mus musculus OX=10090 GN=Radil PE=1 SV=2
67	TRUE	Q61316|HSP74_MOUSE	368.561	39	362697	413164	309753	381484	402251	392077	289921	293089	290399	316600	370919	364195	38	Heat shock 70 kDa protein 4 OS=Mus musculus OX=10090 GN=Hspa4 PE=1 SV=1
3172	TRUE	Q02788|CO6A2_MOUSE	180.102	9			163.231	136.05	873.604	454.737	245.938	394.1		1200.21	2405.38	3251.5	9	Collagen alpha-2(VI) chain OS=Mus musculus OX=10090 GN=Col6a2 PE=1 SV=3
7537	TRUE	Q99MB7|RN141_MOUSE	44.7024	1								340.377					1	RING finger protein 141 OS=Mus musculus OX=10090 GN=Rnf141 PE=1 SV=2
5283	TRUE	Q6GYP7|RGPA1_MOUSE	92.0682	4						91.4654					57.992		4	Ral GTPase-activating protein subunit alpha-1 OS=Mus musculus OX=10090 GN=Ralgapa1 PE=1 SV=1
7368	TRUE	Q9WTL8|BMAL1_MOUSE	43.5435	1													1	Aryl hydrocarbon receptor nuclear translocator-like protein 1 OS=Mus musculus OX=10090 GN=Arntl PE=1 SV=2
7995	TRUE	Q3SXB8|COL11_MOUSE	52.1104	1													1	Collectin-11 OS=Mus musculus OX=10090 GN=Colec11 PE=2 SV=2
5757	FALSE	Q91Y02|PCDBI_MOUSE	35.121	1													1	Protocadherin beta-18 OS=Mus musculus OX=10090 GN=Pcdhb18 PE=2 SV=1
4758	TRUE	P97872|FMO5_MOUSE	114.371	4													4	Flavin-containing monooxygenase 5 OS=Mus musculus OX=10090 GN=Fmo5 PE=1 SV=4
627	TRUE	Q8BH74|NU107_MOUSE	245.178	27	25721.7	25851.9	27834.2	22348.6	40824.1	30861.8	18266	16337.6	24374.7	23961.3	35598.2	32195.5	27	Nuclear pore complex protein Nup107 OS=Mus musculus OX=10090 GN=Nup107 PE=1 SV=1
7028	TRUE	P62077|TIM8B_MOUSE	43.7275	1			1777.8	1516.01	1649.38	1913.56			2004.8		2325.8		1	Mitochondrial import inner membrane translocase subunit Tim8 B OS=Mus musculus OX=10090 GN=Timm8b PE=1 SV=1
1509	TRUE	Q640N1|AEBP1_MOUSE	209.006	15	752.91	2305.8	1309.81	2166.89	875.681		3843.16	2614.6	5908.96	8624.75	1131.86	2491.6	15	Adipocyte enhancer-binding protein 1 OS=Mus musculus OX=10090 GN=Aebp1 PE=1 SV=1
7057	TRUE	Q01887|RYK_MOUSE	32.081	1		197.789											1	Tyrosine-protein kinase RYK OS=Mus musculus OX=10090 GN=Ryk PE=1 SV=2
2011	TRUE	Q9CQW2|ARL8B_MOUSE	224.884	11	5620.91	6869.7	2068.2	8491.24	5648.27	7500.13	8507.98	7354.1	10209.4	9180.57	6331.65	7332.32	4	ADP-ribosylation factor-like protein 8B OS=Mus musculus OX=10090 GN=Arl8b PE=1 SV=1
3570	TRUE	Q9D787|PPIL2_MOUSE	163.565	8	1504.78	1356.86	1642.31	3793.1	3603.84	2669.54	560.78	709.086	1959.01	2604.09	5418.98	3480.66	8	RING-type E3 ubiquitin-protein ligase PPIL2 OS=Mus musculus OX=10090 GN=Ppil2 PE=1 SV=2
2443	TRUE	Q8R180|ERO1A_MOUSE	199.309	11	6013.97	16323.7	13565.8	15355.1	7510.58	15647.4	16129.9	14181	17303.4	20924	17989.6	16701.8	10	ERO1-like protein alpha OS=Mus musculus OX=10090 GN=Ero1a PE=1 SV=2
1533	TRUE	Q9JKS4|LDB3_MOUSE	199.963	11								419.096					11	LIM domain-binding protein 3 OS=Mus musculus OX=10090 GN=Ldb3 PE=1 SV=1
4588	TRUE	Q9QXM1|JMY_MOUSE	67.131	3	178.114	125.044	223.723	225.158	421.631	659.458	639.849	124.889		143.904	93.9307		3	Junction-mediating and -regulatory protein OS=Mus musculus OX=10090 GN=Jmy PE=1 SV=1
4735	TRUE	Q923W1|TGS1_MOUSE	103.712	5	1306.33	53.5492	476.389	536.866	155.033		18.3911		77.2897				5	Trimethylguanosine synthase OS=Mus musculus OX=10090 GN=Tgs1 PE=1 SV=2
1010	TRUE	Q5SNZ0|GRDN_MOUSE	233.143	21	2821.39	2115.51	3997.86	2601.75	2643.88	3088.6	2254.19	3340.66	3564.58	3453.76	4369.08	4272.93	21	Girdin OS=Mus musculus OX=10090 GN=Ccdc88a PE=1 SV=2
6892	TRUE	Q9D0R9|WDR89_MOUSE	55.2447	1													1	WD repeat-containing protein 89 OS=Mus musculus OX=10090 GN=Wdr89 PE=2 SV=1
3338	TRUE	Q99L04|DHRS1_MOUSE	157.721	7	10025.3	6678.46	1798.59	4701.27	6402.78	8035.45	5582.14	5110.71	4846.17	4925.53	4853.47	7354.89	7	Dehydrogenase/reductase SDR family member 1 OS=Mus musculus OX=10090 GN=Dhrs1 PE=1 SV=1
299	TRUE	Q9CQ19|MYL9_MOUSE	274.855	22	14640.3	18565.1	16548.8	12890.2	8060.59	20060.2	21302	29196.5	16011.8	9450.18	29323.1	27316	7	Myosin regulatory light polypeptide 9 OS=Mus musculus OX=10090 GN=Myl9 PE=1 SV=3
185	TRUE	Q61656|DDX5_MOUSE	304.122	34	292296	261357	291056	285480	335522	359685	205883	216478	223108	227177	341150	319175	26	Probable ATP-dependent RNA helicase DDX5 OS=Mus musculus OX=10090 GN=Ddx5 PE=1 SV=2
4311	TRUE	Q6P2L7|GOLM2_MOUSE	139.072	5	4126.48	574.858	2587.09	2335.47			2608.85		3307.08	3105.72		75.8202	5	Protein GOLM2 OS=Mus musculus OX=10090 GN=Golm2 PE=1 SV=1
7379	TRUE	O55074|AKA7A_MOUSE	46.2174	1													1	A-kinase anchor protein 7 isoform alpha OS=Mus musculus OX=10090 GN=Akap7 PE=1 SV=4
1414	TRUE	O89051|ITM2B_MOUSE	214.022	13	52084.2	32904.8	32242	30576.8	26062.3	24492.3	42081	39942.2	56571.2	64078.2	14654.1	20830.4	13	Integral membrane protein 2B OS=Mus musculus OX=10090 GN=Itm2b PE=1 SV=1
4655	TRUE	O08908|P85B_MOUSE	97.742	5		111.501											3	Phosphatidylinositol 3-kinase regulatory subunit beta OS=Mus musculus OX=10090 GN=Pik3r2 PE=1 SV=2
2065	TRUE	P01865|GCAM_MOUSE	209.559	10													2	Ig gamma-2A chain C region, membrane-bound form OS=Mus musculus OX=10090 GN=Igh-1a PE=1 SV=3
1663	TRUE	Q6A0A2|LAR4B_MOUSE	194.302	11	3875.85	4327.2	5221.62	3376.59	5158.72	5337.22	3747.56	3555.6	4926.86	3901.55	6154.77	4905.24	11	La-related protein 4B OS=Mus musculus OX=10090 GN=Larp4b PE=1 SV=2
2529	TRUE	Q3TCN2|PLBL2_MOUSE	157.657	10	16146.2	14534.4	13567.3	15116.1	15082	13760.5	13559.8	12528.4	17685	11020.9	27290	16669.6	10	Putative phospholipase B-like 2 OS=Mus musculus OX=10090 GN=Plbd2 PE=1 SV=2
376	TRUE	Q8BHG1|NRDC_MOUSE	297.137	31	40190.5	35304.1	39093.7	32700.8	49046.8	56253.5	25507.3	28193.7	38371.2	49435.5	53263.4	44973.5	31	Nardilysin OS=Mus musculus OX=10090 GN=Nrdc PE=1 SV=1
7730	TRUE	Q8VC88|GRAN_MOUSE	47.6169	1		457.182						332.416			694.713		1	Grancalcin OS=Mus musculus OX=10090 GN=Gca PE=1 SV=1
2132	TRUE	Q9CQ80|VPS25_MOUSE	188.271	9	5614.63	7024.54	3123.55	6416.42	3658.44	3272.49	925.663	6525.76	3617.94	5864.4	4401.49	5116.66	9	Vacuolar protein-sorting-associated protein 25 OS=Mus musculus OX=10090 GN=Vps25 PE=1 SV=1
7065	TRUE	Q9CTN4|RHBT3_MOUSE	25.9274	1													1	Rho-related BTB domain-containing protein 3 OS=Mus musculus OX=10090 GN=Rhobtb3 PE=2 SV=3
7101	TRUE	Q6PGG6|GNL3L_MOUSE	68.3917	1	682.946		374.78	334.933	817.292	775.057	230.316	217.749	172.383	221.228	556.432	519.798	1	Guanine nucleotide-binding protein-like 3-like protein OS=Mus musculus OX=10090 GN=Gnl3l PE=1 SV=1
1409	TRUE	Q8K1J6|TRNT1_MOUSE	233.977	14	11585.8	13061.8	11417.4	13078.9	19760.5	20496.4	11277.1	12898.9	14215.9	13653.6	20538	14278.4	14	CCA tRNA nucleotidyltransferase 1, mitochondrial OS=Mus musculus OX=10090 GN=Trnt1 PE=1 SV=1
3117	TRUE	E9Q7D5|ARHG5_MOUSE	168.704	9	486.005	797.642	517.288	188.763	547.526	540.832	282.524	865.74	485.991	377.012	130.115	154.476	9	Rho guanine nucleotide exchange factor 5 OS=Mus musculus OX=10090 GN=Arhgef5 PE=1 SV=1
5433	TRUE	E9Q401|RYR2_MOUSE	75.5938	3													3	Ryanodine receptor 2 OS=Mus musculus OX=10090 GN=Ryr2 PE=1 SV=1
5000	TRUE	Q8CBY1|SMAG1_MOUSE	131.056	4	2209.24	351.731	1733.02	1321.11	1958.05	1003.64	1425.04	1508.82	1141.01	1335.23	1946.38	748.323	4	Protein Smaug homolog 1 OS=Mus musculus OX=10090 GN=Samd4a PE=1 SV=2
3029	TRUE	Q9JM76|ARPC3_MOUSE	161.721	6	37947.6	27511	27696	25123.1	35738.7	36426.9	27150.4	27717	25502.3	25281.7	36182.9	32484.1	6	Actin-related protein 2/3 complex subunit 3 OS=Mus musculus OX=10090 GN=Arpc3 PE=1 SV=3
3828	TRUE	P59997|KDM2A_MOUSE	148.179	7	1172.22	1426.23	32.6876	467.188	2766.35	2131.64	849.796	183.667	192.462		1735	901.13	7	Lysine-specific demethylase 2A OS=Mus musculus OX=10090 GN=Kdm2a PE=1 SV=2
5005	TRUE	P83093|STIM2_MOUSE	103.134	4		602.911					321.076	403.824					3	Stromal interaction molecule 2 OS=Mus musculus OX=10090 GN=Stim2 PE=1 SV=2
4037	TRUE	Q8BW96|KCC1D_MOUSE	141.97	6	660.013		210.89		971.895	1101.1				556.943		399.492	3	Calcium/calmodulin-dependent protein kinase type 1D OS=Mus musculus OX=10090 GN=Camk1d PE=1 SV=2
6372	TRUE	P70347|TANK_MOUSE	68.1925	2				308.31	394.177	485.44		441.043		618.194	391.134		2	TRAF family member-associated NF-kappa-B activator OS=Mus musculus OX=10090 GN=Tank PE=1 SV=1
3548	TRUE	Q9Z0F7|SYUG_MOUSE	147.809	6		14711.4	3288.38	1598.77	690.251	351.853	1393.15	659.751	4109.1	6185.29	795.032		6	Gamma-synuclein OS=Mus musculus OX=10090 GN=Sncg PE=1 SV=1
6729	TRUE	Q80ZI6|LRSM1_MOUSE	47.3145	2					369.975							315.598	2	E3 ubiquitin-protein ligase LRSAM1 OS=Mus musculus OX=10090 GN=Lrsam1 PE=1 SV=1
711	TRUE	Q8BUK6|HOOK3_MOUSE	259.299	24	46082	32718.3	17995.5	15235.5	21578.3	20750.6	19100	16888	19325.2	19575.7	27924.8	28947	24	Protein Hook homolog 3 OS=Mus musculus OX=10090 GN=Hook3 PE=1 SV=2
4433	TRUE	Q8VHN8|TIRR_MOUSE	136.786	5	1601.14		546.108	2071.87	722.675	897.6			791.126		898.094	1407.17	4	Tudor-interacting repair regulator protein OS=Mus musculus OX=10090 GN=Nudt16l1 PE=1 SV=2
1600	TRUE	Q6WVG3|KCD12_MOUSE	226.103	12	5732.21	5613.71	3442.79	3141.31	36.0277	1039.34	2610.42	2490.16	7999.06	5464.22	3228.63	1882.67	12	BTB/POZ domain-containing protein KCTD12 OS=Mus musculus OX=10090 GN=Kctd12 PE=1 SV=1
4029	TRUE	O88393|TGBR3_MOUSE	112.954	6	990.29	960.018		779.739					3885.56	3409.15			6	Transforming growth factor beta receptor type 3 OS=Mus musculus OX=10090 GN=Tgfbr3 PE=1 SV=1
2512	TRUE	Q80VI1|TRI56_MOUSE	172.03	8	3793.61	2023.07	3009.29	4348.55	10804.1	2711.1	48.1395	1353.28	3895.28	2261.78	2719.94	2511.57	8	E3 ubiquitin-protein ligase TRIM56 OS=Mus musculus OX=10090 GN=Trim56 PE=1 SV=1
1980	TRUE	Q9DBL7|COASY_MOUSE	176.616	12		2765.05	1316.89	565.546	2378.88	2133.28	1397.13	929.077	1592.23	1239.69	1708.19	1443.15	12	Bifunctional coenzyme A synthase OS=Mus musculus OX=10090 GN=Coasy PE=1 SV=2
7790	TRUE	Q6PHZ5|RB15B_MOUSE	48.8336	1					1123.92	1145.07		568.897	627.442	593.207	941.373		1	Putative RNA-binding protein 15B OS=Mus musculus OX=10090 GN=Rbm15b PE=1 SV=2
4476	TRUE	P63280|UBC9_MOUSE	152.779	5	480.462	59309.2	19784.7	29203.3	54894.2	52880.9	28117.8	27284.7	16828.9		50576.7	49898.4	5	SUMO-conjugating enzyme UBC9 OS=Mus musculus OX=10090 GN=Ube2i PE=1 SV=1
7021	TRUE	Q8BN82|S17A5_MOUSE	42.0699	1										269.149			1	Sialin OS=Mus musculus OX=10090 GN=Slc17a5 PE=1 SV=2
6211	TRUE	P24860|CCNB1_MOUSE	95.5439	2	3168.62	1436.26	1213.31	1207.24	3154.22	2896.65	796.73	1428.36	1722.71	1657.87	2400.09	2261.83	2	G2/mitotic-specific cyclin-B1 OS=Mus musculus OX=10090 GN=Ccnb1 PE=1 SV=3
2782	TRUE	Q8CI08|SLAI2_MOUSE	148.971	7	5836.78	631.936	2967.93	4364.44	5905.4	4133.43	2664.79	846.624	883.967	3335.18	1485.3	3424	7	SLAIN motif-containing protein 2 OS=Mus musculus OX=10090 GN=Slain2 PE=1 SV=2
3420	TRUE	Q8CGE8|IFI5A_MOUSE	143.65	7													1	Interferon-activable protein 205-A OS=Mus musculus OX=10090 GN=Ifi205a PE=2 SV=1
7002	TRUE	Q6NXM2|RCBT1_MOUSE	34.0719	1													1	RCC1 and BTB domain-containing protein 1 OS=Mus musculus OX=10090 GN=Rcbtb1 PE=1 SV=1
2191	TRUE	O88379|BAZ1A_MOUSE	199.315	11	5929.07	4630.32	6589.79	4828.55	5827.42	6832.49	2329.64	2124.7	2339.32	2460.21	5142.26	4147.87	11	Bromodomain adjacent to zinc finger domain protein 1A OS=Mus musculus OX=10090 GN=Baz1a PE=1 SV=3
3713	TRUE	Q64436|ATP4A_MOUSE	150.919	5													1	Potassium-transporting ATPase alpha chain 1 OS=Mus musculus OX=10090 GN=Atp4a PE=1 SV=3
319	TRUE	Q8C8U0|LIPB1_MOUSE	293.586	34	34223	32419.8	19595.4	18890.1	138066	34564	32891.1	30408.1	25277	30526.1	37764.2	32553.8	32	Liprin-beta-1 OS=Mus musculus OX=10090 GN=Ppfibp1 PE=1 SV=3
7643	TRUE	P51675|CCR1_MOUSE	39.7672	1													1	C-C chemokine receptor type 1 OS=Mus musculus OX=10090 GN=Ccr1 PE=2 SV=2
2576	TRUE	Q9CPR4|RL17_MOUSE	211.434	10	187383	224171	304577	305501	376054	302569	243030	169367	160457	138455	362864	358267	10	60S ribosomal protein L17 OS=Mus musculus OX=10090 GN=Rpl17 PE=1 SV=3
7953	TRUE	E9PVB5|TTC17_MOUSE	54.4372	1												71.0497	1	Tetratricopeptide repeat protein 17 OS=Mus musculus OX=10090 GN=Ttc17 PE=1 SV=1
7648	TRUE	Q8BVR6|RSPRY_MOUSE	33.6285	1	668.039	642.045	892.558	1031.55	1048.53	1136.52	431.036	357.806	603.046	465.089		924.048	1	RING finger and SPRY domain-containing protein 1 OS=Mus musculus OX=10090 GN=Rspry1 PE=1 SV=1
883	TRUE	Q9CWK8|SNX2_MOUSE	265.63	22	55300.9	77097.6	59218.1	54369.2	53013	56880.1	52701.7	65144	63994.2	70170.6	65853.2	50553.1	20	Sorting nexin-2 OS=Mus musculus OX=10090 GN=Snx2 PE=1 SV=2
1916	TRUE	P14152|MDHC_MOUSE	209.063	8	124051	117838	72526.6	99713.2	84319.5	109069	135736	106506	111871	105689	108151	79093	8	Malate dehydrogenase, cytoplasmic OS=Mus musculus OX=10090 GN=Mdh1 PE=1 SV=3
5120	TRUE	Q5IRJ6|ZNT9_MOUSE	108.037	4		1154.56	449.601		529.415	814.154	566.566	202.473	566.599	466.233	768.427	327.437	4	Zinc transporter 9 OS=Mus musculus OX=10090 GN=Slc30a9 PE=1 SV=2
3519	TRUE	Q8R121|ZPI_MOUSE	142.904	8													8	Protein Z-dependent protease inhibitor OS=Mus musculus OX=10090 GN=Serpina10 PE=1 SV=1
1939	TRUE	D3YZP9|CCDC6_MOUSE	194.183	11	10400.4	15944.6	59310.4	16113	12555	58285.4	9229.02	61071.3	59497.8	16088.7	19336.4	61626.8	11	Coiled-coil domain-containing protein 6 OS=Mus musculus OX=10090 GN=Ccdc6 PE=1 SV=1
3697	TRUE	Q80SY5|PR38B_MOUSE	122.509	5	3059.59	2766.96	2440.43	2670.14	1454.89	4703.74	2161.35	367.84	2696.39	220.441	1592.45	2843.47	5	Pre-mRNA-splicing factor 38B OS=Mus musculus OX=10090 GN=Prpf38b PE=1 SV=1
4181	TRUE	Q9CQA5|MED4_MOUSE	132.651	5		2935.92	1033.94	996.971	952.856	806.808					732.796	505.059	5	Mediator of RNA polymerase II transcription subunit 4 OS=Mus musculus OX=10090 GN=Med4 PE=2 SV=1
3557	TRUE	Q6P069|SORCN_MOUSE	155.555	6	24114.3	18715.4	16811.2	14161.3	19393.2	30675	26046.2	31584	18974.8	27289.4	28419.7	32083	6	Sorcin OS=Mus musculus OX=10090 GN=Sri PE=1 SV=1
3375	TRUE	Q80YR4|ZN598_MOUSE	145.645	8	2617.25	2314.47	1602.91	936.234	1132.16	2430.08	1286.71	730.248	709.509	884.013	844.8	1061.94	8	E3 ubiquitin-protein ligase ZNF598 OS=Mus musculus OX=10090 GN=Znf598 PE=1 SV=1
2645	TRUE	P35762|CD81_MOUSE	116.388	2	36405.6	36806	13519.2		19693.4	19383.8	27642.4	22189.2	33607.4	24187	17262.4	11031.8	2	CD81 antigen OS=Mus musculus OX=10090 GN=Cd81 PE=1 SV=2
5547	TRUE	Q9CQL5|RM18_MOUSE	82.35	3		1303.44	2528.7	2669.41	1709.42	1129.82		1630.06	1056.51	2469.76		2951.84	3	39S ribosomal protein L18, mitochondrial OS=Mus musculus OX=10090 GN=Mrpl18 PE=1 SV=1
6073	TRUE	Q8K0T4|KATL1_MOUSE	81.6728	2		118.625											1	Katanin p60 ATPase-containing subunit A-like 1 OS=Mus musculus OX=10090 GN=Katnal1 PE=1 SV=1
4248	TRUE	O88545|CSN6_MOUSE	143.688	5	13296.6	15859.8	12925.1	8334.94	17227.1	19656.8	8160.44	11409.8	13644.5	15159.2	10933.9	16968	5	COP9 signalosome complex subunit 6 OS=Mus musculus OX=10090 GN=Cops6 PE=1 SV=1
4653	TRUE	P97930|KTHY_MOUSE	108.84	5			2151.14	1652.6	447.231	539.101	1850.68		4046.52	3841.99	2978.64	859.529	5	Thymidylate kinase OS=Mus musculus OX=10090 GN=Dtymk PE=1 SV=2
4081	TRUE	P54869|HMCS2_MOUSE	126.565	6													5	Hydroxymethylglutaryl-CoA synthase, mitochondrial OS=Mus musculus OX=10090 GN=Hmgcs2 PE=1 SV=2
5079	TRUE	Q9Z0H4|CELF2_MOUSE	127.631	3	3700.93	3411.72	3073.37	3013.66	5230.01		2097.32	1779.19	3063.3	2928.21	3198.65	3689.1	3	CUGBP Elav-like family member 2 OS=Mus musculus OX=10090 GN=Celf2 PE=1 SV=1
7459	TRUE	Q9JJK5|HERP1_MOUSE	32.2292	1													1	Homocysteine-responsive endoplasmic reticulum-resident ubiquitin-like domain member 1 protein OS=Mus musculus OX=10090 GN=Herpud1 PE=1 SV=1
4673	TRUE	Q8R242|DIAC_MOUSE	152.956	5													5	Di-N-acetylchitobiase OS=Mus musculus OX=10090 GN=Ctbs PE=1 SV=2
1226	TRUE	P70302|STIM1_MOUSE	227.731	17	5348.18	5036.44	2256.34	2121.74	3196.72	2732.6	4049.97	5492.5	2687.11	4067.49	2402.22	2330.33	16	Stromal interaction molecule 1 OS=Mus musculus OX=10090 GN=Stim1 PE=1 SV=2
6573	TRUE	B8ZXI1|QTRT2_MOUSE	66.1491	2			769.845		943.763	936.981	215.801		470.622		115.023	626.915	2	Queuine tRNA-ribosyltransferase accessory subunit 2 OS=Mus musculus OX=10090 GN=Qtrt2 PE=1 SV=2
3884	TRUE	P11862|GAS2_MOUSE	144.996	6	537.755	573.369	549.038	568.507	404.492	472.212	2389.08	1626.34	4650.82	4757.43	1619.63	1113.36	6	Growth arrest-specific protein 2 OS=Mus musculus OX=10090 GN=Gas2 PE=1 SV=1
5423	TRUE	Q8BWT5|DIP2A_MOUSE	52.471	3				457.322		777.5							2	Disco-interacting protein 2 homolog A OS=Mus musculus OX=10090 GN=Dip2a PE=1 SV=3
239	TRUE	P55937|GOGA3_MOUSE	309.226	41	17405.3	15442	17490.3	14136.2	15608.2	21270	15195.9	17385.4	10647.7	13271.8	15579.2	16597.1	41	Golgin subfamily A member 3 OS=Mus musculus OX=10090 GN=Golga3 PE=1 SV=3
7168	TRUE	Q5ND52|MRM3_MOUSE	32.4177	1													1	rRNA methyltransferase 3, mitochondrial OS=Mus musculus OX=10090 GN=Mrm3 PE=2 SV=1
6818	TRUE	Q62082|MYL10_MOUSE	40.3634	1													1	Myosin regulatory light chain 10 OS=Mus musculus OX=10090 GN=Myl10 PE=2 SV=1
4464	TRUE	Q8VE10|NAA40_MOUSE	117.018	3	2631.87	1470.73	1502.45	1153.76	3100.53	424.837	723.591	557.088	694.958	945.149	2606.14	1141.81	3	N-alpha-acetyltransferase 40 OS=Mus musculus OX=10090 GN=Naa40 PE=1 SV=1
81	TRUE	Q71LX4|TLN2_MOUSE	365.643	62	9550.59	11565.7	6374.65	6948.58	20442.4	20351.3	9270.35	12505.2	3932.42	7680.54	5585.06	4131.55	52	Talin-2 OS=Mus musculus OX=10090 GN=Tln2 PE=1 SV=3
1933	TRUE	Q9QZ06|TOLIP_MOUSE	178.119	8	22752.6	18023.7	6920.34	10831.6	9504.24	8809.85	16351.9	11430.2	18155.3	15367.6	14140.4	7472.39	8	Toll-interacting protein OS=Mus musculus OX=10090 GN=Tollip PE=1 SV=1
2058	TRUE	O08582|GTPB1_MOUSE	211.723	13	10141.6	8569.74	7339.68	7705.92	8655.34	10029.2	6369.65	5659.93	5892.49	6181.47	8616.36	6252.57	13	GTP-binding protein 1 OS=Mus musculus OX=10090 GN=Gtpbp1 PE=1 SV=2
1635	TRUE	P28658|ATX10_MOUSE	220.339	12	64025.9	63482.2	49643.6	52865.7	66360.6	65933.4	45475.2	40852.7	45564.4	46032	63804	59193.2	12	Ataxin-10 OS=Mus musculus OX=10090 GN=Atxn10 PE=1 SV=2
1333	TRUE	Q8BGD9|IF4B_MOUSE	242.63	15	38562.5	35561.4	43534.3	31569.9	46548.6	36825.1	27420	21710.4	30181.4	24847.5	30987.1	34834.4	15	Eukaryotic translation initiation factor 4B OS=Mus musculus OX=10090 GN=Eif4b PE=1 SV=1
112	TRUE	P58871|TB182_MOUSE	360.515	50	70470.9	71148.1	58822.8	53138.4	67764.8	69341.2	65743.1	69358.1	61612.7	64023.3	82381.7	66120	50	182 kDa tankyrase-1-binding protein OS=Mus musculus OX=10090 GN=Tnks1bp1 PE=1 SV=2
3135	TRUE	Q9CPT5|NOP16_MOUSE	176.291	8	17145.8	17317.9	17243.8	17005	22122.8	19338.9	9654.33	10584.5	10523.1	11197	18630	13956	8	Nucleolar protein 16 OS=Mus musculus OX=10090 GN=Nop16 PE=1 SV=1
2857	TRUE	Q9R0Q4|MO4L2_MOUSE	185.244	9	3724.31	6918.19	3088.37	2084.47	6568.41	3919.35	1953.37	1750.61	300.185	1590.58	7302.57	5660.01	7	Mortality factor 4-like protein 2 OS=Mus musculus OX=10090 GN=Morf4l2 PE=1 SV=1
1043	FALSE	P51637|CAV3_MOUSE	107.344	3	31099.5	29910.2	16831.4	15388	15768.9	17953.9	24191.8	26965.5	23855.4	21630.8	21058.1	18769.6	3	Caveolin-3 OS=Mus musculus OX=10090 GN=Cav3 PE=1 SV=1
1048	TRUE	P28653|PGS1_MOUSE	245.788	12	64305.8	58270.9	40638.4	38569.4	47498.4	41758.6	82613	74554.1	81044.5	79273.3	34486.5	19134.6	12	Biglycan OS=Mus musculus OX=10090 GN=Bgn PE=1 SV=1
1148	TRUE	B2RXR6|ANR44_MOUSE	226.857	17		312.68	47.3697			69.3209	244.638	514.866	55.7052	182.603	350.666	195.45	17	Serine/threonine-protein phosphatase 6 regulatory ankyrin repeat subunit B OS=Mus musculus OX=10090 GN=Ankrd44 PE=1 SV=1
2288	TRUE	Q9DC23|DJC10_MOUSE	220.118	12	16563.8	14615.6	9451.36	12580	17057.5	13747.1	23053.4	19515.7	13143.7	14159.7	19632.8	11831.8	12	DnaJ homolog subfamily C member 10 OS=Mus musculus OX=10090 GN=Dnajc10 PE=1 SV=2
1447	TRUE	Q8VHK9|DHX36_MOUSE	221.647	17	8483.58	98711.4	8916.56	8792.72	18517.6	104028	4440.96	3752.57	8953.27	13139.3	20857	15322.2	17	ATP-dependent DNA/RNA helicase DHX36 OS=Mus musculus OX=10090 GN=Dhx36 PE=1 SV=2
7045	TRUE	Q9CR80|FA32A_MOUSE	53.4811	1		896.063								845.981		1275.91	1	Protein FAM32A OS=Mus musculus OX=10090 GN=Fam32a PE=2 SV=1
5102	TRUE	Q9ET78|JPH2_MOUSE	100.551	2		384.023	318.055			298.041		576.919	418.566		248.381		2	Junctophilin-2 OS=Mus musculus OX=10090 GN=Jph2 PE=1 SV=2
2634	TRUE	Q8BYH7|TBC17_MOUSE	174.951	9	2560.92	6546.59	2217.55	4574.72	6438.72	2345.36	5142.24	3012.72	3592.89	2466.87	6768.89	4392.86	9	TBC1 domain family member 17 OS=Mus musculus OX=10090 GN=Tbc1d17 PE=1 SV=2
5393	TRUE	Q3UDK1|TRAD1_MOUSE	61.0425	1	173.472				94.0217		96.1801				127.383	25.491	1	TRAF-type zinc finger domain-containing protein 1 OS=Mus musculus OX=10090 GN=Trafd1 PE=1 SV=1
3880	TRUE	Q9CQX8|RT36_MOUSE	152.449	6	19063.8	20702.5		2758	14042.7	10260.8	16246.5	10601.8	11365.4	12844.1	13082	14033.2	6	28S ribosomal protein S36, mitochondrial OS=Mus musculus OX=10090 GN=Mrps36 PE=1 SV=1
7711	TRUE	Q9D1T5|PRR15_MOUSE	35.9315	1													1	Proline-rich protein 15 OS=Mus musculus OX=10090 GN=Prr15 PE=1 SV=1
6719	TRUE	Q9JL99|CLC1B_MOUSE	83.722	2													2	C-type lectin domain family 1 member B OS=Mus musculus OX=10090 GN=Clec1b PE=1 SV=1
4387	TRUE	Q7TQD2|TPPP_MOUSE	152.997	5													5	Tubulin polymerization-promoting protein OS=Mus musculus OX=10090 GN=Tppp PE=1 SV=1
1269	TRUE	Q9QZD9|EIF3I_MOUSE	243.292	13	90139.1	89950.4	86388.3	95843.1	113006	116402	57302	48852	67640.8	73215	107096	90365.7	13	Eukaryotic translation initiation factor 3 subunit I OS=Mus musculus OX=10090 GN=Eif3i PE=1 SV=1
5632	TRUE	Q9Z2T6|KRT85_MOUSE	86.069	3													1	Keratin, type II cuticular Hb5 OS=Mus musculus OX=10090 GN=Krt85 PE=1 SV=2
6223	TRUE	Q9D8B4|NDUAB_MOUSE	75.2558	2	1836.75	1599.25	2244.15	1917.15	2652.82	2448.51	1804.84	1483.59	2403.75	2211.97	3000.49	2555.76	2	NADH dehydrogenase [ubiquinone] 1 alpha subcomplex subunit 11 OS=Mus musculus OX=10090 GN=Ndufa11 PE=1 SV=2
7173	TRUE	Q3ZK22|VEZA_MOUSE	53.0849	1	704.078			261.948					210.646		340.084	172.464	1	Vezatin OS=Mus musculus OX=10090 GN=Vezt PE=1 SV=2
3337	TRUE	Q99P31|HPBP1_MOUSE	156.863	5	2397.6	3179.82	3028.11	6700.83	7071.87	4221.32	1421.68	1207.42	6780	6248.94	10012.2	8178.28	5	Hsp70-binding protein 1 OS=Mus musculus OX=10090 GN=Hspbp1 PE=1 SV=1
4792	TRUE	Q8JZN7|MIRO2_MOUSE	97.7269	3	293.002	221.752			212.984	159.782	139.806	94.813	192.327	153.782		246.829	2	Mitochondrial Rho GTPase 2 OS=Mus musculus OX=10090 GN=Rhot2 PE=1 SV=1
514	TRUE	Q6P9L6|KIF15_MOUSE	271.235	29	19003.7	16107.4	14209.5	18335.9	65379.5	23168.7	8151.72	6911.23	10826.2	11458.3	20614.6	19977.7	28	Kinesin-like protein KIF15 OS=Mus musculus OX=10090 GN=Kif15 PE=1 SV=1
4776	TRUE	Q8K4F5|ABHDB_MOUSE	117.929	4	302.721				368.127	324.321						237.217	4	Protein ABHD11 OS=Mus musculus OX=10090 GN=Abhd11 PE=1 SV=1
2889	TRUE	Q6VN19|RBP10_MOUSE	183.117	9	4966.39	2949.15	2456.88	2959.86	5321.16	3073.22	2552.86	969.184	2849.41	2190.06	3316.72	3334.17	9	Ran-binding protein 10 OS=Mus musculus OX=10090 GN=Ranbp10 PE=1 SV=2
3158	TRUE	Q8CFD4|SNX8_MOUSE	121.929	9	10281.4	1135.78	8562.3	780.458	8148.9	8970.32	782.933	8119.76	8408.25	260.758	514.103	992.588	9	Sorting nexin-8 OS=Mus musculus OX=10090 GN=Snx8 PE=1 SV=1
4800	TRUE	Q8BFP9|PDK1_MOUSE	105.999	5					127.866								4	[Pyruvate dehydrogenase (acetyl-transferring)] kinase isozyme 1, mitochondrial OS=Mus musculus OX=10090 GN=Pdk1 PE=1 SV=2
6837	TRUE	P47242|PAX9_MOUSE	27.3398	1													1	Paired box protein Pax-9 OS=Mus musculus OX=10090 GN=Pax9 PE=2 SV=1
5436	TRUE	Q9D2V5|AAR2_MOUSE	85.5683	3	1028.92	573.461		428.318	727.829						646.393	1011.65	3	Protein AAR2 homolog OS=Mus musculus OX=10090 GN=Aar2 PE=1 SV=3
1139	TRUE	Q61247|A2AP_MOUSE	220.644	12													12	Alpha-2-antiplasmin OS=Mus musculus OX=10090 GN=Serpinf2 PE=1 SV=1
5007	TRUE	Q9JHH9|COPZ2_MOUSE	131.788	4	710.316	2269.15	2146.89	1496	691.186	1979.12	3867.42	4347.02	2816.7	2500.47	2712.19	2379.73	4	Coatomer subunit zeta-2 OS=Mus musculus OX=10090 GN=Copz2 PE=1 SV=1
5368	TRUE	P59383|LRRN4_MOUSE	84.6503	3													3	Leucine-rich repeat neuronal protein 4 OS=Mus musculus OX=10090 GN=Lrrn4 PE=1 SV=2
5866	TRUE	Q8K2J7|RELL1_MOUSE	78.5121	2	336.032					189.719				297.408			2	RELT-like protein 1 OS=Mus musculus OX=10090 GN=Rell1 PE=2 SV=2
6133	TRUE	O35427|RPC9_MOUSE	60.1777	1	328.963	133.305	45.3137		273.425								1	DNA-directed RNA polymerase III subunit RPC9 OS=Mus musculus OX=10090 GN=Crcp PE=2 SV=1
1686	TRUE	Q70FJ1|AKAP9_MOUSE	175.955	15	836.066	826.922	73.0748		566.398	328.714	802.48	221.003	412.061	39.9268	445.826	199.481	15	A-kinase anchor protein 9 OS=Mus musculus OX=10090 GN=Akap9 PE=1 SV=2
4230	TRUE	Q9R0P6|SC11A_MOUSE	135.126	6	1693.5	3263.48	2062.04	2613.3	3215.7	3452.12	1546.33	2690.58	5379.22	4171.9	4917.16	5498.96	6	Signal peptidase complex catalytic subunit SEC11A OS=Mus musculus OX=10090 GN=Sec11a PE=1 SV=1
3161	TRUE	Q9CXW4|RL11_MOUSE	171.44	6	152923	166443	158545	162443	186696	188315	125753	125760	121263	122660	112393	184489	6	60S ribosomal protein L11 OS=Mus musculus OX=10090 GN=Rpl11 PE=1 SV=4
307	TRUE	Q9JI91|ACTN2_MOUSE	327.632	38													24	Alpha-actinin-2 OS=Mus musculus OX=10090 GN=Actn2 PE=1 SV=2
2851	TRUE	Q8BHY3|ANO1_MOUSE	111.505	8													8	Anoctamin-1 OS=Mus musculus OX=10090 GN=Ano1 PE=1 SV=2
3708	TRUE	Q3U308|CTU2_MOUSE	145.898	6	157.063	1979.61	1170.62	321.352	1808.38	543.537		55.3226	1593.77	210.101	1053.35	2049.76	6	Cytoplasmic tRNA 2-thiolation protein 2 OS=Mus musculus OX=10090 GN=Ctu2 PE=1 SV=1
4449	TRUE	Q61578|ADRO_MOUSE	102.453	5	74.2433						162.006						5	NADPH:adrenodoxin oxidoreductase, mitochondrial OS=Mus musculus OX=10090 GN=Fdxr PE=1 SV=1
7999	TRUE	Q5U5M8|BL1S3_MOUSE	46.997	1	45.505							41.2598			167.708		1	Biogenesis of lysosome-related organelles complex 1 subunit 3 OS=Mus musculus OX=10090 GN=Bloc1s3 PE=1 SV=1
2179	TRUE	Q6NZN0|RBM26_MOUSE	186.795	11	4587.92	6576.7	5996.3	5907.96	6745.18	6373.86	2613.63	4295.81	4077.69	4672.04	5258.75	5304.16	10	RNA-binding protein 26 OS=Mus musculus OX=10090 GN=Rbm26 PE=1 SV=2
5864	FALSE	P0C7W3|TOR2X_MOUSE	53.7518	2													1	Prosalusin OS=Mus musculus OX=10090 GN=Tor2a PE=3 SV=1
3025	TRUE	Q91YP3|DEOC_MOUSE	169.33	9	10336.8	6433.75	6638.07	5409.19	8957.7	10459.5	6071.91	5433.22	13733.3	8081.69	7892.42	7121.98	9	Deoxyribose-phosphate aldolase OS=Mus musculus OX=10090 GN=Dera PE=1 SV=1
1831	TRUE	Q64133|AOFA_MOUSE	225.488	13	87399.1	77692	67138.3	52167.9	50525.4	57841.5	103530	119003	92736.3	91949.4	67330.7	51541.9	13	Amine oxidase [flavin-containing] A OS=Mus musculus OX=10090 GN=Maoa PE=1 SV=3
6970	TRUE	Q923X4|GLRX2_MOUSE	27.4778	1													1	Glutaredoxin-2, mitochondrial OS=Mus musculus OX=10090 GN=Glrx2 PE=1 SV=1
1126	TRUE	Q3TCH7|CUL4A_MOUSE	199.33	19	4470.79	4243.86	5372.49	1733.29	5655.18	4468.1	3373.78	1826.75	4407.46	3947.19	4810.13	3059.25	14	Cullin-4A OS=Mus musculus OX=10090 GN=Cul4a PE=1 SV=1
6838	TRUE	O70491|STRA6_MOUSE	29.9359	1					5803.1							5582.23	1	Receptor for retinol uptake STRA6 OS=Mus musculus OX=10090 GN=Stra6 PE=1 SV=1
735	TRUE	P28660|NCKP1_MOUSE	248.985	25	22705.5	20568.3	21967.3	17249	17769.9	19004.8	13258.4	22366.8	27491.4	23454.4	32990.4	23384	24	Nck-associated protein 1 OS=Mus musculus OX=10090 GN=Nckap1 PE=1 SV=2
1431	TRUE	O88811|STAM2_MOUSE	214.144	17	20643.4	24708.3	15179.2	17759	16456.7	22832.6	16239.3	13703.5	19915.8	15059	14826.8	17278.2	16	Signal transducing adapter molecule 2 OS=Mus musculus OX=10090 GN=Stam2 PE=1 SV=1
1523	TRUE	Q8K1R3|PNPT1_MOUSE	183.261	13	4164.61	3018.71	7159.89	30524.2	6069.98	8303.56	900.782	1287.29	1937.33	3344.13	1946.24	2166.52	13	Polyribonucleotide nucleotidyltransferase 1, mitochondrial OS=Mus musculus OX=10090 GN=Pnpt1 PE=1 SV=1
2217	TRUE	P05532|KIT_MOUSE	168.677	11													11	Mast/stem cell growth factor receptor Kit OS=Mus musculus OX=10090 GN=Kit PE=1 SV=3
7771	TRUE	Q8BGV4|TTI2_MOUSE	30.2573	1	103.551												1	TELO2-interacting protein 2 OS=Mus musculus OX=10090 GN=Tti2 PE=2 SV=1
1184	TRUE	Q8BW75|AOFB_MOUSE	259.795	14						78.8971	426.936	385.318	88.8118	122.436			14	Amine oxidase [flavin-containing] B OS=Mus musculus OX=10090 GN=Maob PE=1 SV=4
2957	TRUE	P62965|RABP1_MOUSE	166.927	8	91258.7	75163.5	64059.1	78527.3	59848.5	65500.5	12488.7	10606.1	62631.8	69151	63891.2	58583.4	8	Cellular retinoic acid-binding protein 1 OS=Mus musculus OX=10090 GN=Crabp1 PE=1 SV=2
1433	TRUE	Q7SIG6|ASAP2_MOUSE	194.272	19		467.586				146.066		188.99					16	Arf-GAP with SH3 domain, ANK repeat and PH domain-containing protein 2 OS=Mus musculus OX=10090 GN=Asap2 PE=1 SV=3
5718	TRUE	A2ADA5|PUSL1_MOUSE	132.777	3	839.744	1152.51	1130.97	503.747							619.59		3	tRNA pseudouridine synthase-like 1 OS=Mus musculus OX=10090 GN=Pusl1 PE=1 SV=1
7235	TRUE	O54956|DPOE2_MOUSE	45.404	1	108.463				717.835					161.125		737.062	1	DNA polymerase epsilon subunit 2 OS=Mus musculus OX=10090 GN=Pole2 PE=2 SV=2
4049	TRUE	Q8BMB3|IF4E2_MOUSE	116.11	5	6276.78	5080.94	4134.72	3073.2	8814.55	3091.22	4881.89	3852.17	1602.66	3502.51	6176.56	4153.64	5	Eukaryotic translation initiation factor 4E type 2 OS=Mus musculus OX=10090 GN=Eif4e2 PE=1 SV=1
2416	TRUE	Q6ZQL4|WDR43_MOUSE	179.567	9	1899.3	8316.76	8700.08	9333.89	2908.66	9534.48	807.684	4866.62	5361.28	4405.96	4000.69	3288.73	9	WD repeat-containing protein 43 OS=Mus musculus OX=10090 GN=Wdr43 PE=1 SV=2
5741	TRUE	O08736|CASPC_MOUSE	81.9819	3		657.334	455.263	1218.24	1380.89	3715.76		417.128	993.668	864.75	869.413	1043.59	3	Caspase-12 OS=Mus musculus OX=10090 GN=Casp12 PE=1 SV=1
7765	TRUE	Q9QYB2|DACH1_MOUSE	31.419	1													1	Dachshund homolog 1 OS=Mus musculus OX=10090 GN=Dach1 PE=1 SV=1
4039	TRUE	Q924H2|MED15_MOUSE	138.207	6	3528.88	3145.14	2476.39	2771.26	3726.79	4561.32	2052.78	1829.55	1895.73	1861.14	2472.99	2725.2	6	Mediator of RNA polymerase II transcription subunit 15 OS=Mus musculus OX=10090 GN=Med15 PE=1 SV=3
4591	TRUE	Q62073|M3K7_MOUSE	125.472	4	796.808	507.113	168.649	874.054	616.156	691.84	329.494	346.827	402.466	897.564	561.08	1044.69	4	Mitogen-activated protein kinase kinase kinase 7 OS=Mus musculus OX=10090 GN=Map3k7 PE=1 SV=1
2324	TRUE	Q9D8Y0|EFHD2_MOUSE	191.616	10	9952.53	12612.2	5826.07	5736.7	6593.35	7413.71	7413.57	5006	8202.79	4771.16	10220.5	11690.1	7	EF-hand domain-containing protein D2 OS=Mus musculus OX=10090 GN=Efhd2 PE=1 SV=1
6711	TRUE	Q3TLI0|TPC10_MOUSE	91.5575	2													2	Trafficking protein particle complex subunit 10 OS=Mus musculus OX=10090 GN=Trappc10 PE=1 SV=2
2418	TRUE	Q3UGC7|EI3JA_MOUSE	195.446	8	69770.9	70459.8	63561.1	67138.9	77361.3	69558.9	49268.3	48623	56230.2	53062.3	67158.5	64414.4	8	Eukaryotic translation initiation factor 3 subunit J-A OS=Mus musculus OX=10090 GN=Eif3j1 PE=2 SV=1
4079	TRUE	Q64314|CD34_MOUSE	122.113	3										134.946		25.5177	3	Hematopoietic progenitor cell antigen CD34 OS=Mus musculus OX=10090 GN=Cd34 PE=1 SV=1
3703	TRUE	Q9QXL2|KI21A_MOUSE	120.786	7	2124.33	2122.73		1906.36				115.189	1354.58				7	Kinesin-like protein KIF21A OS=Mus musculus OX=10090 GN=Kif21a PE=1 SV=2
4816	TRUE	Q8QZZ7|TPRKB_MOUSE	94.6902	2	954.151	989.48	501.056	543.997	805.52	695.085	509.989	527.913	763.876	761.657	675.277	702.367	2	EKC/KEOPS complex subunit Tprkb OS=Mus musculus OX=10090 GN=Tprkb PE=1 SV=1
2444	TRUE	P26450|P85A_MOUSE	180.08	11	1500.03	2378.44	131.933	311.894	376.857	1389.18	151.732	1157.6	126.549	344.442	1603.24	201.142	9	Phosphatidylinositol 3-kinase regulatory subunit alpha OS=Mus musculus OX=10090 GN=Pik3r1 PE=1 SV=2
335	TRUE	Q99MN1|SYK_MOUSE	265.469	27	140388	155736	141063	115848	172714	162765	112223	101101	109931	98640.7	144631	141679	27	Lysine--tRNA ligase OS=Mus musculus OX=10090 GN=Kars1 PE=1 SV=1
4957	TRUE	P59110|SENP1_MOUSE	110.807	4	995.376	531.912	509.687	756.784	853.798	551.602		158.071		812.582	1109.21	711.703	4	Sentrin-specific protease 1 OS=Mus musculus OX=10090 GN=Senp1 PE=1 SV=1
4939	TRUE	Q61083|M3K2_MOUSE	113.566	3			1189.51	694.31		780.362		72.9393	718.582	612.608	715.446	766.302	2	Mitogen-activated protein kinase kinase kinase 2 OS=Mus musculus OX=10090 GN=Map3k2 PE=1 SV=2
3484	TRUE	Q9EQX4|AIF1L_MOUSE	158.664	6	10329.3	6014.04	15921.1	20234.5	21295.8	19658.7	11843.3	11582.5	8524.94	8269.05	11234.2	12613.5	6	Allograft inflammatory factor 1-like OS=Mus musculus OX=10090 GN=Aif1l PE=1 SV=1
6190	TRUE	Q9CQ86|MIEN1_MOUSE	76.3138	2	6064.69	2089.79	3114.18	1269.64	4999.95	4482.88	1542.75	2974.59	4108.78	4395.85	4677.11	1218.18	2	Migration and invasion enhancer 1 OS=Mus musculus OX=10090 GN=Mien1 PE=1 SV=1
3252	TRUE	Q61398|PCOC1_MOUSE	181.357	8	15598	19940.7	9386.74	18827.2	41874	26422.4	23722.2	24208.1	27285.3	12136.8	35600.8	29563.7	8	Procollagen C-endopeptidase enhancer 1 OS=Mus musculus OX=10090 GN=Pcolce PE=1 SV=2
7640	TRUE	P57016|LAD1_MOUSE	46.5171	1													1	Ladinin-1 OS=Mus musculus OX=10090 GN=Lad1 PE=1 SV=1
4486	TRUE	Q8BH35|CO8B_MOUSE	112.051	5													5	Complement component C8 beta chain OS=Mus musculus OX=10090 GN=C8b PE=1 SV=1
4839	TRUE	A2BIM8|MUP18_MOUSE	65.7879	4													4	Major urinary protein 18 OS=Mus musculus OX=10090 GN=Mup18 PE=3 SV=1
5421	TRUE	Q8VBW1|SC6A8_MOUSE	87.8217	3										420.656			3	Sodium- and chloride-dependent creatine transporter 1 OS=Mus musculus OX=10090 GN=Slc6a8 PE=1 SV=1
7263	TRUE	P09535|IGF2_MOUSE	66.2256	1									2716.29			1818.69	1	Insulin-like growth factor II OS=Mus musculus OX=10090 GN=Igf2 PE=1 SV=1
4040	TRUE	Q61114|BPIB1_MOUSE	117.904	5													5	BPI fold-containing family B member 1 OS=Mus musculus OX=10090 GN=Bpifb1 PE=2 SV=4
2731	TRUE	Q9D7M1|GID8_MOUSE	168.541	7	3556.28	2875.84	5675.94	9333.62	7890.18	5850.32	6484.27	5717.51	4133.91	4011.25	7123.47	10228.5	7	Glucose-induced degradation protein 8 homolog OS=Mus musculus OX=10090 GN=Gid8 PE=1 SV=1
1385	TRUE	Q06318|UTER_MOUSE	229.671	10													10	Uteroglobin OS=Mus musculus OX=10090 GN=Scgb1a1 PE=1 SV=1
7657	TRUE	P23336|GGTA1_MOUSE	45.2949	1	994.706	712.431						333.44	532.762				1	N-acetyllactosaminide alpha-1,3-galactosyltransferase OS=Mus musculus OX=10090 GN=Ggta1 PE=2 SV=1
267	TRUE	P16406|AMPE_MOUSE	305.851	34													34	Glutamyl aminopeptidase OS=Mus musculus OX=10090 GN=Enpep PE=1 SV=1
3683	TRUE	O88622|PARG_MOUSE	146.094	6	963.484	872.475	1232.52	1163.25	956.033	3609.96	1373.11	161.339	1442.71	964.67	1871.42	2637.13	6	Poly(ADP-ribose) glycohydrolase OS=Mus musculus OX=10090 GN=Parg PE=1 SV=2
5210	TRUE	Q8C4V1|RHG24_MOUSE	58.7057	3				176.158					247.508				3	Rho GTPase-activating protein 24 OS=Mus musculus OX=10090 GN=Arhgap24 PE=1 SV=2
575	TRUE	Q60675|LAMA2_MOUSE	254.295	30							27.0773						30	Laminin subunit alpha-2 OS=Mus musculus OX=10090 GN=Lama2 PE=1 SV=2
2573	TRUE	P81270|ERG_MOUSE	193.586	10													10	Transcriptional regulator ERG OS=Mus musculus OX=10090 GN=Erg PE=1 SV=2
5615	TRUE	Q9JJA2|COG8_MOUSE	66.0938	3				381.706			342.544				303.945		3	Conserved oligomeric Golgi complex subunit 8 OS=Mus musculus OX=10090 GN=Cog8 PE=1 SV=3
2278	TRUE	O35857|TIM44_MOUSE	214.303	11	19556.2	15501.6	19253.1	15252.2	22887.6	27727.4	17795.6	19922.3	16894.9	14737.7	23528.2	11917.5	11	Mitochondrial import inner membrane translocase subunit TIM44 OS=Mus musculus OX=10090 GN=Timm44 PE=1 SV=2
6307	TRUE	Q9CWR2|SMYD3_MOUSE	69.7759	2	938.221		520.631	529.735	760.906	820.698	406.524		854.114	477.688	1114.72		2	Histone-lysine N-methyltransferase SMYD3 OS=Mus musculus OX=10090 GN=Smyd3 PE=2 SV=1
1449	TRUE	Q61704|ITIH3_MOUSE	250.339	16	84050.9	104541	55963.1	53233.6	45497.8	58012.3	44110.3	101275	124133	93295.8	61762.7	57812.9	16	Inter-alpha-trypsin inhibitor heavy chain H3 OS=Mus musculus OX=10090 GN=Itih3 PE=1 SV=3
1772	TRUE	Q00915|RET1_MOUSE	188.177	12	2442.98	2159.97	2040.35	1210.89	305.448	425.692	4743.87	4756.95	713.984	2749.72	1709.81	1740.39	12	Retinol-binding protein 1 OS=Mus musculus OX=10090 GN=Rbp1 PE=1 SV=2
3815	TRUE	Q8R3H9|TTC4_MOUSE	141.81	6	42.355	1747.83	2558.36	2994.09	4096.15	2120.36	1043.95		958.434		1076.11	249.505	6	Tetratricopeptide repeat protein 4 OS=Mus musculus OX=10090 GN=Ttc4 PE=1 SV=1
1856	TRUE	Q9DAW6|PRP4_MOUSE	212.577	13	19280.3	10919.7	57717	60073.6	16451.3	71402.4	7433.66	56522.6	60640.5	55956.9	22134.5	59628.5	13	U4/U6 small nuclear ribonucleoprotein Prp4 OS=Mus musculus OX=10090 GN=Prpf4 PE=1 SV=1
2123	TRUE	Q91W96|APC4_MOUSE	195.121	14	5746.61	5032.76	5655.31	5305.89	7435.69	7716.28	3850.71	4198.4	4370.15	5395.4	8336.14	7046.63	14	Anaphase-promoting complex subunit 4 OS=Mus musculus OX=10090 GN=Anapc4 PE=1 SV=1
5857	TRUE	Q8VD66|ABHD4_MOUSE	72.1988	3				298.764			123.711	415.772	575.776	115.992		358.433	3	(Lyso)-N-acylphosphatidylethanolamine lipase OS=Mus musculus OX=10090 GN=Abhd4 PE=1 SV=1
6417	TRUE	Q9Z1M7|LARG1_MOUSE	41.4595	2								65.814			118.658		2	LARGE xylosyl- and glucuronyltransferase 1 OS=Mus musculus OX=10090 GN=Large1 PE=1 SV=1
7406	TRUE	Q8R2S8|CD177_MOUSE	41.9233	1													1	CD177 antigen OS=Mus musculus OX=10090 GN=Cd177 PE=2 SV=1
5637	TRUE	Q62192|CD180_MOUSE	79.0988	2													2	CD180 antigen OS=Mus musculus OX=10090 GN=Cd180 PE=1 SV=2
2085	TRUE	Q9JHU2|PALMD_MOUSE	210.253	12													12	Palmdelphin OS=Mus musculus OX=10090 GN=Palmd PE=1 SV=1
6645	FALSE	Q8CEG8|UBP27_MOUSE	35.2238	1		55.8253											1	Ubiquitin carboxyl-terminal hydrolase 27 OS=Mus musculus OX=10090 GN=Usp27 PE=1 SV=2
5330	TRUE	Q9ESW8|PGPI_MOUSE	103.024	3	832.889	1107.99	2163.36		2687.41	2686.28	2564.2	2359.89	490.055				3	Pyroglutamyl-peptidase 1 OS=Mus musculus OX=10090 GN=Pgpep1 PE=1 SV=1
1529	TRUE	O70468|MYPC3_MOUSE	228.917	16													16	Myosin-binding protein C, cardiac-type OS=Mus musculus OX=10090 GN=Mybpc3 PE=1 SV=1
6626	TRUE	Q8BGX2|TIM29_MOUSE	73.4442	2	798.28			948.767	530.435	1448.12				282.59	869.671	1367.67	2	Mitochondrial import inner membrane translocase subunit Tim29 OS=Mus musculus OX=10090 GN=Timm29 PE=1 SV=1
1153	TRUE	Q9CPN8|IF2B3_MOUSE	235.158	15	42193.2	41665.2	34092.9	31327.7	44507.4	41449.1	38247.9	36136.3	31299.5	33471.7	38383.4	42417.8	12	Insulin-like growth factor 2 mRNA-binding protein 3 OS=Mus musculus OX=10090 GN=Igf2bp3 PE=1 SV=1
2588	TRUE	Q62086|PON2_MOUSE	185.911	7	6569.29	7968.3	1572.88	4289.63	5276.71	2830.94	5605.42	4511.92	2889.39	3965.66	2457.57	4253.35	7	Serum paraoxonase/arylesterase 2 OS=Mus musculus OX=10090 GN=Pon2 PE=1 SV=2
2003	TRUE	P54103|DNJC2_MOUSE	240.839	14	9742.27	15190.4	23237.7	8603.57	18748.5	18898.3	10918.6	5496.47	14741.5	10414.4	17237.6	10916.6	14	DnaJ homolog subfamily C member 2 OS=Mus musculus OX=10090 GN=Dnajc2 PE=1 SV=2
4579	TRUE	P02301|H3C_MOUSE	110.749	5	7477.65	22447.3	3140.59	2857.46	3256.14	3136.92	3608.28	3341.52	3089.21	3421.35	3816.33	3318.76	5	Histone H3.3C OS=Mus musculus OX=10090 GN=H3-5 PE=3 SV=3
1530	TRUE	Q920A5|RISC_MOUSE	197.099	12	47197.4	35509.6	30076	32637.6	25972.8	33456.5	38794.4	37619.4	39696.4	31879.3	30785.9	26263.9	12	Retinoid-inducible serine carboxypeptidase OS=Mus musculus OX=10090 GN=Scpep1 PE=1 SV=2
13	TRUE	P60710|ACTB_MOUSE	480.784	139	4481110	3.93226e+06	3798714	3.9215e+06	4325057	3.9132e+06	3.70237e+06	3.81579e+06	3.66113e+06	3.60681e+06	4452757	3.87625e+06	60	Actin, cytoplasmic 1 OS=Mus musculus OX=10090 GN=Actb PE=1 SV=1
1384	TRUE	Q9CQE8|RTRAF_MOUSE	239.083	12	32372.9	42852.6	25288.3	31363.3	43867.3	32243.3	28645.3	33169.5	28130.8	26105.4	38115.5	28785.3	12	RNA transcription, translation and transport factor protein OS=Mus musculus OX=10090 GN=RTRAF PE=1 SV=1
2236	TRUE	P54729|NUB1_MOUSE	181.65	9	12027.9	11600.5	9224.27	7808.65	9117.55	9236.72	10863.3	9972.14	11562.8	10773.1	10444.2	9529.92	9	NEDD8 ultimate buster 1 OS=Mus musculus OX=10090 GN=Nub1 PE=1 SV=2
2321	TRUE	P36371|TAP2_MOUSE	201.306	12		41.8089								5242.37			12	Antigen peptide transporter 2 OS=Mus musculus OX=10090 GN=Tap2 PE=1 SV=1
7418	TRUE	Q9CPY6|GID4_MOUSE	27.2855	1			355.106							375.549			1	Glucose-induced degradation protein 4 homolog OS=Mus musculus OX=10090 GN=Gid4 PE=1 SV=1
2966	TRUE	Q8CD92|TTC27_MOUSE	148.889	9	3617.47	4532.05	2332.37	2186	2032.37	5707.89	2204.52	3491.63	553.879	1768.7	1772.75	4912.49	9	Tetratricopeptide repeat protein 27 OS=Mus musculus OX=10090 GN=Ttc27 PE=1 SV=2
3644	TRUE	Q3U3T8|WDR62_MOUSE	157.106	7	371.647	885.395	690.282	655.886	1066.36	867.176	627.662	516.994	619.111	847.662	764.278	1077.27	7	WD repeat-containing protein 62 OS=Mus musculus OX=10090 GN=Wdr62 PE=1 SV=2
2561	FALSE	Q9R118|HTRA1_MOUSE	45.6994	1													1	Serine protease HTRA1 OS=Mus musculus OX=10090 GN=Htra1 PE=1 SV=2
2979	TRUE	Q924N4|S12A6_MOUSE	158.198	7	366.955			99.3803			28.111	112.201	223.117	1962.14	216.724	140.845	5	Solute carrier family 12 member 6 OS=Mus musculus OX=10090 GN=Slc12a6 PE=1 SV=2
2020	TRUE	Q99LI7|CSTF3_MOUSE	224.714	13	6663.77	7332.46	6905.84	5520.23	8184.68	6199.66	2073.96	1927.82	1964.34	2328.17	7265.82	4448.32	13	Cleavage stimulation factor subunit 3 OS=Mus musculus OX=10090 GN=Cstf3 PE=1 SV=1
2835	TRUE	Q62283|TSN7_MOUSE	102.005	2	440.693	588.146		262.839			87.1501	143.249					2	Tetraspanin-7 OS=Mus musculus OX=10090 GN=Tspan7 PE=1 SV=2
7583	TRUE	P11911|CD79A_MOUSE	29.9151	1													1	B-cell antigen receptor complex-associated protein alpha chain OS=Mus musculus OX=10090 GN=Cd79a PE=1 SV=2
3064	TRUE	P07214|SPRC_MOUSE	159.737	7	14000.9	11250.1	11477.2	7143.71	9023.48	12677.2	19225.4	17685.2	28101.8	27716.5	9598.23	7623.74	7	SPARC OS=Mus musculus OX=10090 GN=Sparc PE=1 SV=1
2348	FALSE	Q60817|NACA_MOUSE	209.678	7	160609	230892	280398	222195	254631	273471	210530	194411	205638	185213	343356	242947	7	Nascent polypeptide-associated complex subunit alpha OS=Mus musculus OX=10090 GN=Naca PE=1 SV=1
5873	TRUE	Q149F1|RUSD2_MOUSE	96.5698	3	252.549	271.5	55.1633	142.189	589.586	267.565	150.8			153.784	272.529	128.675	3	RNA pseudouridylate synthase domain-containing protein 2 OS=Mus musculus OX=10090 GN=Rpusd2 PE=1 SV=2
6252	TRUE	Q6PG16|HJURP_MOUSE	65.5217	2	744.822	371.185	355.968			153.814							2	Holliday junction recognition protein OS=Mus musculus OX=10090 GN=Hjurp PE=1 SV=1
2674	TRUE	Q91YK2|RRP1B_MOUSE	188.645	10	1384.47	5532.07	6395.33	3268.59	6459.93	5569.08	3140.13	2237.13	647.803	2337.94	4558.05	4227.13	10	Ribosomal RNA processing protein 1 homolog B OS=Mus musculus OX=10090 GN=Rrp1b PE=1 SV=2
4553	TRUE	Q8K339|KIN17_MOUSE	111.795	5	1424.98	2840.87	883.181	2014.26	2237.88	1411.96	1000.83	965.259	1915.26	1039.65	1770.55	1418.49	5	DNA/RNA-binding protein KIN17 OS=Mus musculus OX=10090 GN=Kin PE=1 SV=1
6902	TRUE	Q60I26|AL2CL_MOUSE	49.7699	1													1	ALS2 C-terminal-like protein OS=Mus musculus OX=10090 GN=Als2cl PE=1 SV=1
3952	TRUE	Q8K0C9|GMDS_MOUSE	138.099	5	5051.85	3531.58	4702.7	4566.14	7296.56	3380.36	9718.7	10597.5	4472.5	6411.56	7380.59	5152.23	5	GDP-mannose 4,6 dehydratase OS=Mus musculus OX=10090 GN=Gmds PE=1 SV=1
2396	FALSE	Q8R2R9|AP3M2_MOUSE	48.1906	1	458.679		598.431	880.341	512.161	454.51		340.098	814.324	527.789	668.966	565.427	1	AP-3 complex subunit mu-2 OS=Mus musculus OX=10090 GN=Ap3m2 PE=1 SV=1
3796	TRUE	P13745|GSTA1_MOUSE	168.613	5								716.495					3	Glutathione S-transferase A1 OS=Mus musculus OX=10090 GN=Gsta1 PE=1 SV=2
2233	TRUE	Q61187|TS101_MOUSE	195.212	11	12558.8	15938.6	12811.6	7226.81	10628.3	10079.4	4401.43	4576.32	7709.25	5775.42	13549.8	6934.6	11	Tumor susceptibility gene 101 protein OS=Mus musculus OX=10090 GN=Tsg101 PE=1 SV=2
1631	TRUE	Q61249|IGBP1_MOUSE	211.123	11	7907.65	13627.9	10542	8122.55	4671.45	9438.55	3506.2	8315.47	13826.5	11989	12941.5	15872.9	11	Immunoglobulin-binding protein 1 OS=Mus musculus OX=10090 GN=Igbp1 PE=1 SV=1
6920	TRUE	Q8BS45|IFT56_MOUSE	25.4164	1													1	Intraflagellar transport protein 56 OS=Mus musculus OX=10090 GN=Ttc26 PE=1 SV=1
2885	TRUE	Q80U58|PUM2_MOUSE	167.289	8	3218.86	3197.72	2992.89	3881.19	6503.34	3165.56	1472.43	2636.31	3870.67	3109.02	2159.03	1951.43	6	Pumilio homolog 2 OS=Mus musculus OX=10090 GN=Pum2 PE=1 SV=2
3802	TRUE	Q2NL51|GSK3A_MOUSE	174.382	7	1711.64	3143.22	2172.62	3077.15	3080.26	2466.37	2227.58	2837.87	2993.81	2256.72	3376.5	2829.54	5	Glycogen synthase kinase-3 alpha OS=Mus musculus OX=10090 GN=Gsk3a PE=1 SV=2
5094	FALSE	Q8CFN5|MEF2C_MOUSE	110.639	3													1	Myocyte-specific enhancer factor 2C OS=Mus musculus OX=10090 GN=Mef2c PE=1 SV=2
6353	TRUE	A2AI08|TPRN_MOUSE	70.7898	1	163.314	267.205						295.762		190.589			1	Taperin OS=Mus musculus OX=10090 GN=Tprn PE=1 SV=1
1497	TRUE	Q60973|RBBP7_MOUSE	259.05	12	89704.8	91963.6	79000	64129.9	104091	119200	61587.4	63310.3	57072.2	52659.3	113307	108270	10	Histone-binding protein RBBP7 OS=Mus musculus OX=10090 GN=Rbbp7 PE=1 SV=1
5686	TRUE	Q8BVA2|TM222_MOUSE	79.462	3	445.58	1071.39	754.954		1110.97	798.138	327.987		835.476	377.897	1092.88	946.105	3	Transmembrane protein 222 OS=Mus musculus OX=10090 GN=Tmem222 PE=1 SV=1
4180	TRUE	Q80YA7|DPP8_MOUSE	138.853	6		60.8315											6	Dipeptidyl peptidase 8 OS=Mus musculus OX=10090 GN=Dpp8 PE=1 SV=1
786	TRUE	Q9WTR5|CAD13_MOUSE	247.453	18		2234.4	1348.19	841.419	956.662	2308.13							18	Cadherin-13 OS=Mus musculus OX=10090 GN=Cdh13 PE=1 SV=2
3246	TRUE	Q8K5B2|MCFD2_MOUSE	154.804	5	20835.8	16833.7	13633.5	13776.4	16158.8	14559.3	16460.8	17455.4	14063.4	15393.2	17809.5	16639.1	5	Multiple coagulation factor deficiency protein 2 homolog OS=Mus musculus OX=10090 GN=Mcfd2 PE=1 SV=1
4779	TRUE	Q8VDI7|UBAC1_MOUSE	108.071	4	966.732	12225.7	397.657	333.936	600.285	572.255		257.101	258.185	262.541		337.017	4	Ubiquitin-associated domain-containing protein 1 OS=Mus musculus OX=10090 GN=Ubac1 PE=1 SV=2
6526	TRUE	P25119|TNR1B_MOUSE	86.5349	2	1562.36	1077.7		969.162	652.33		740.959	250.144	1990.26	2036.27		270.34	2	Tumor necrosis factor receptor superfamily member 1B OS=Mus musculus OX=10090 GN=Tnfrsf1b PE=2 SV=1
7132	TRUE	Q61382|TRAF4_MOUSE	25.9078	1													1	TNF receptor-associated factor 4 OS=Mus musculus OX=10090 GN=Traf4 PE=1 SV=2
3266	TRUE	Q9CZY3|UB2V1_MOUSE	171.303	5	44845.7	39485.6	38209.9	32676.2	39062.2	37122.6	34340.8	30393.7	30479.7	33765.3	34943.1	33939.7	1	Ubiquitin-conjugating enzyme E2 variant 1 OS=Mus musculus OX=10090 GN=Ube2v1 PE=1 SV=1
3860	TRUE	P00687|AMY1_MOUSE	137.787	6													4	Alpha-amylase 1 OS=Mus musculus OX=10090 GN=Amy1 PE=1 SV=2
4345	TRUE	Q8CCM6|TIM21_MOUSE	97.3788	4	301.792				298.78	250.375	59.6031				286.841		4	Mitochondrial import inner membrane translocase subunit Tim21 OS=Mus musculus OX=10090 GN=Timm21 PE=1 SV=2
5917	FALSE	Q504N7|IFIXL_MOUSE	44.9383	2	402.331												2	Pyrin and HIN domain-containing protein 1-like OS=Mus musculus OX=10090 PE=2 SV=1
2374	TRUE	O70456|1433S_MOUSE	162.086	9							964.878						7	14-3-3 protein sigma OS=Mus musculus OX=10090 GN=Sfn PE=1 SV=2
3143	TRUE	Q8BJH1|ZC21A_MOUSE	143.963	7	2039.84	2293.96	1093.8	2152.66	1873.31	2091.87	3094.59	3546.37	1347.46	2815.63	2445.13	741.53	7	Zinc finger C2HC domain-containing protein 1A OS=Mus musculus OX=10090 GN=Zc2hc1a PE=1 SV=1
5471	FALSE	Q8CFG9|C1RB_MOUSE	87.4602	2													2	Complement C1r-B subcomponent OS=Mus musculus OX=10090 GN=C1rb PE=2 SV=1
2756	TRUE	P04441|HG2A_MOUSE	177.267	9													9	H-2 class II histocompatibility antigen gamma chain OS=Mus musculus OX=10090 GN=Cd74 PE=1 SV=3
2223	TRUE	Q61112|CAB45_MOUSE	179.415	11	1983.44	2238.38	4088.09	2794.01	9472.4	6906.91	2976.08	5216.18	3506.88	5059.25	7461.78	4888.31	11	45 kDa calcium-binding protein OS=Mus musculus OX=10090 GN=Sdf4 PE=1 SV=1
1210	TRUE	P06537|GCR_MOUSE	215.523	11	4142.14	7120.11	5582.87	5286.8	5670.1	4202.65	1748.45	5073.67	7004.06	11666.5	6532.91	5848.69	11	Glucocorticoid receptor OS=Mus musculus OX=10090 GN=Nr3c1 PE=1 SV=1
6742	TRUE	Q9CQT5|POMP_MOUSE	69.6241	2	646.351		122.185	86.2685	819.605	588.487						195.924	2	Proteasome maturation protein OS=Mus musculus OX=10090 GN=Pomp PE=1 SV=1
2660	TRUE	Q9DBW0|CP4V2_MOUSE	166.201	9													9	Cytochrome P450 4V2 OS=Mus musculus OX=10090 GN=Cyp4v2 PE=1 SV=1
7320	TRUE	Q9D0V7|RCAS1_MOUSE	73.3757	1	1205.56	965.899				758.245	557.517			477.495	867.926	554.957	1	Receptor-binding cancer antigen expressed on SiSo cells OS=Mus musculus OX=10090 GN=Ebag9 PE=1 SV=2
7928	TRUE	Q8K2J0|PLCD3_MOUSE	63.2899	1					197.239								1	1-phosphatidylinositol 4,5-bisphosphate phosphodiesterase delta-3 OS=Mus musculus OX=10090 GN=Plcd3 PE=1 SV=2
1026	TRUE	P54731|FAF1_MOUSE	192.317	15	10794.9	14790.4	14321.5	7635.95	4681.9	8171.86	12250.8	9167.22	14503.7	16007.6	14326.7	15375	15	FAS-associated factor 1 OS=Mus musculus OX=10090 GN=Faf1 PE=1 SV=2
2930	FALSE	A2ARP1|VIP1_MOUSE	74.5913	2					236.029	551.716				95.404		387.284	2	Inositol hexakisphosphate and diphosphoinositol-pentakisphosphate kinase 1 OS=Mus musculus OX=10090 GN=Ppip5k1 PE=1 SV=1
576	TRUE	Q8BJ71|NUP93_MOUSE	270.07	28	67057.9	80036	65817	64039.3	68049.1	75623.7	61527.7	52427.7	56190.1	74127.6	78329.6	130778	28	Nuclear pore complex protein Nup93 OS=Mus musculus OX=10090 GN=Nup93 PE=1 SV=1
5742	TRUE	Q9D394|RUFY3_MOUSE	96.9337	3													2	Protein RUFY3 OS=Mus musculus OX=10090 GN=Rufy3 PE=1 SV=1
1452	TRUE	Q8C3Y4|KNTC1_MOUSE	175.3	18	3933.53	4858.48	6120.88	2370.44	5535.09	7922.15	2927.17	1961.65	3234.65	2410.28	4207.71	4123.67	18	Kinetochore-associated protein 1 OS=Mus musculus OX=10090 GN=Kntc1 PE=1 SV=2
2000	TRUE	P14901|HMOX1_MOUSE	233.232	12	63863	60701	37333.4	35342.6	33345.6	32612	45435	42914.4	36620.3	51390.9	27426.2	26399.9	12	Heme oxygenase 1 OS=Mus musculus OX=10090 GN=Hmox1 PE=1 SV=1
7012	TRUE	Q7TS74|CKP2L_MOUSE	57.6367	1				530.044	739.029	652.332	582.914	476.618					1	Cytoskeleton-associated protein 2-like OS=Mus musculus OX=10090 GN=Ckap2l PE=1 SV=1
1283	TRUE	Q61035|HARS1_MOUSE	240.313	15	34309.4	42998.1	46798	45276	58602.8	61213.3	43118.8	35499.8	41522.3	46939.5	50545.8	51379.5	13	Histidine--tRNA ligase, cytoplasmic OS=Mus musculus OX=10090 GN=Hars1 PE=1 SV=2
541	TRUE	Q9Z110|P5CS_MOUSE	297.622	30	189430	158568	173034	74674.8	110223	206260	139349	135117	74272.6	68567.5	80945.7	82792.6	30	Delta-1-pyrroline-5-carboxylate synthase OS=Mus musculus OX=10090 GN=Aldh18a1 PE=1 SV=2
6568	TRUE	P70245|EBP_MOUSE	89.1263	1	5115.03	4768.04	4628.9	4443.56	5215.66	4933.04	5195.74	4994.12	5214.82	5515.03	5162.17	5106.2	1	3-beta-hydroxysteroid-Delta(8),Delta(7)-isomerase OS=Mus musculus OX=10090 GN=Ebp PE=1 SV=3
7639	TRUE	Q9EQQ2|YIPF5_MOUSE	48.3588	1	616.002												1	Protein YIPF5 OS=Mus musculus OX=10090 GN=Yipf5 PE=1 SV=1
3681	TRUE	P28028|BRAF_MOUSE	123.684	6				4038.57			4692.93	4359.23					3	Serine/threonine-protein kinase B-raf OS=Mus musculus OX=10090 GN=Braf PE=1 SV=3
1077	TRUE	Q3UPH7|ARH40_MOUSE	203.042	19	7039.92	5261.97	6517.52	5941.91	7183.87	6748.74	3989.25	3561.77	3372.9	2244.38	5769.75	6094.91	19	Rho guanine nucleotide exchange factor 40 OS=Mus musculus OX=10090 GN=Arhgef40 PE=1 SV=1
904	TRUE	Q61703|ITIH2_MOUSE	224.656	15	1298.72	7105.09	721.934	1159.36		2410.16	2762.79	9793.64	13208.2	13061	587.38	420.214	15	Inter-alpha-trypsin inhibitor heavy chain H2 OS=Mus musculus OX=10090 GN=Itih2 PE=1 SV=1
6274	FALSE	P01788|HVM19_MOUSE	39.3651	1													1	Ig heavy chain V region H8 OS=Mus musculus OX=10090 PE=1 SV=1
1849	TRUE	Q8C547|HTR5B_MOUSE	181.373	12	6012.1	3530.6	2467.03	3540.32	4874.8	3900.72	2572.64	1861.26	4058.54	3230.44	5163.61	3407.5	12	HEAT repeat-containing protein 5B OS=Mus musculus OX=10090 GN=Heatr5b PE=1 SV=3
7837	TRUE	Q5FWH2|UNKL_MOUSE	33.0364	1													1	Putative E3 ubiquitin-protein ligase UNKL OS=Mus musculus OX=10090 GN=Unkl PE=2 SV=2
6613	TRUE	P14115|RL27A_MOUSE	96.1923	2	154861	157084	169783	173749	200580	204617	138497	143059	164890	128126	206515	197815	2	60S ribosomal protein L27a OS=Mus musculus OX=10090 GN=Rpl27a PE=1 SV=5
2090	TRUE	Q8C0J6|SWAHC_MOUSE	212.035	9												48.6171	9	Ankyrin repeat domain-containing protein SOWAHC OS=Mus musculus OX=10090 GN=Sowahc PE=1 SV=2
6865	TRUE	Q9D7A6|SRP19_MOUSE	37.0021	1	4444.18			3578.47	4197.82	4129.69			3283.61	3132.75		3958.84	1	Signal recognition particle 19 kDa protein OS=Mus musculus OX=10090 GN=Srp19 PE=1 SV=1
143	TRUE	Q9JKR6|HYOU1_MOUSE	330.174	42	238745	159675	152522	243734	191080	171459	146317	137917	140033	119790	173628	148134	42	Hypoxia up-regulated protein 1 OS=Mus musculus OX=10090 GN=Hyou1 PE=1 SV=1
7155	TRUE	Q9Z0S9|PRAF1_MOUSE	42.5302	1	2473.08	1425.48									1137.54		1	Prenylated Rab acceptor protein 1 OS=Mus musculus OX=10090 GN=Rabac1 PE=1 SV=1
1895	TRUE	Q9WVL0|MAAI_MOUSE	211.511	11	896.93	991.742	79.9363	822.341	401.388	1589.33	1739.59	1503.37	1652.08	1649.86	1751.35	1232.83	11	Maleylacetoacetate isomerase OS=Mus musculus OX=10090 GN=Gstz1 PE=1 SV=1
248	TRUE	Q9DAW9|CNN3_MOUSE	251.14	16	144511	135806	118070	123105	207458	148639	154500	147366	110221	95644	139601	122274	14	Calponin-3 OS=Mus musculus OX=10090 GN=Cnn3 PE=1 SV=1
7562	TRUE	Q6KAQ7|ZZZ3_MOUSE	30.8093	1													1	ZZ-type zinc finger-containing protein 3 OS=Mus musculus OX=10090 GN=Zzz3 PE=1 SV=2
318	TRUE	P50516|VATA_MOUSE	296.624	27	81175.2	58435.1	75558.6	36695.1	76102	75418.5	34261	52870.6	63553.5	133352	53884.8	107162	27	V-type proton ATPase catalytic subunit A OS=Mus musculus OX=10090 GN=Atp6v1a PE=1 SV=2
35	TRUE	P26041|MOES_MOUSE	383.487	59	1.02573e+06	935861	656493	745861	991205	911011	681774	644778	687361	647894	865173	827262	49	Moesin OS=Mus musculus OX=10090 GN=Msn PE=1 SV=3
3397	TRUE	Q8R060|ZWILC_MOUSE	140.594	7	4675.51	3129.13	5207.25	2603.46	7042.27	3830.42	3834.46	1904.58	4069.59	4361.82	3951.64	6051.58	7	Protein zwilch homolog OS=Mus musculus OX=10090 GN=Zwilch PE=1 SV=1
2933	TRUE	P33215|NEDD1_MOUSE	171.723	8	2123.88	3228.45	2141.28	1626.21	2921.39	2229.52	1592.7	1374.91	980.452	903.687	1749.69	1345.47	8	Protein NEDD1 OS=Mus musculus OX=10090 GN=Nedd1 PE=1 SV=2
3878	TRUE	P36895|BMR1A_MOUSE	156.077	4	3027.26	4968.43	1770.97	239.648	1703.39	2158.64	4617.25	6065.18	5395.48	7261.66	2690.46	2635.33	4	Bone morphogenetic protein receptor type-1A OS=Mus musculus OX=10090 GN=Bmpr1a PE=1 SV=1
238	TRUE	Q9JIF7|COPB_MOUSE	320.954	43	155034	168468	148754	153545	145553	181168	169994	156273	177178	157957	173284	187992	43	Coatomer subunit beta OS=Mus musculus OX=10090 GN=Copb1 PE=1 SV=1
2697	TRUE	Q64520|KGUA_MOUSE	169.212	7	2678.49	1542.53	1364.01	1097.73	1096.91	1231.09	891.426	433.36	1470.43	681.588	1623.41	775.829	7	Guanylate kinase OS=Mus musculus OX=10090 GN=Guk1 PE=1 SV=2
6023	TRUE	Q9DAP7|ASF1B_MOUSE	55.826	1			175.818	277.925	1094.96				322.538		810.185		1	Histone chaperone ASF1B OS=Mus musculus OX=10090 GN=Asf1b PE=1 SV=1
3419	TRUE	Q3V3Q7|PACS2_MOUSE	125.381	6		365.4	304.867	336.021			143.9	183.03	125.58	530.137	542.232	352.427	5	Phosphofurin acidic cluster sorting protein 2 OS=Mus musculus OX=10090 GN=Pacs2 PE=1 SV=2
5463	TRUE	Q8C5K5|CX038_MOUSE	44.2291	2	168.864		96.3832		5410.76	817.187			372.759		295.213	1228.19	2	Uncharacterized protein CXorf38 homolog OS=Mus musculus OX=10090 PE=1 SV=1
6791	TRUE	Q9QY24|ZBP1_MOUSE	76.9456	2													2	Z-DNA-binding protein 1 OS=Mus musculus OX=10090 GN=Zbp1 PE=1 SV=1
7318	TRUE	Q99KS6|ADPRM_MOUSE	38.2761	1													1	Manganese-dependent ADP-ribose/CDP-alcohol diphosphatase OS=Mus musculus OX=10090 GN=Adprm PE=1 SV=1
3047	TRUE	Q6ZWM4|LSM8_MOUSE	152.597	4	16428	10661.3	8135.51	9774.15	10826.1	9504.93	10562	6980.86	5291.42	7998.2	9644.21	11818.6	4	U6 snRNA-associated Sm-like protein LSm8 OS=Mus musculus OX=10090 GN=Lsm8 PE=1 SV=3
3212	TRUE	P19123|TNNC1_MOUSE	154.067	7													7	Troponin C, slow skeletal and cardiac muscles OS=Mus musculus OX=10090 GN=Tnnc1 PE=1 SV=1
1588	TRUE	O88532|ZFR_MOUSE	224.568	16	25338.8	19965.7	20768.2	14877.6	17447.2	16250.2	12306.2	13224.6	18122.2	13784	19351.9	13510.8	16	Zinc finger RNA-binding protein OS=Mus musculus OX=10090 GN=Zfr PE=1 SV=2
7308	TRUE	Q8CD91|SMOC2_MOUSE	54.5292	1									680.134				1	SPARC-related modular calcium-binding protein 2 OS=Mus musculus OX=10090 GN=Smoc2 PE=1 SV=1
7777	TRUE	Q5DU25|IQEC2_MOUSE	30.5169	1													1	IQ motif and SEC7 domain-containing protein 2 OS=Mus musculus OX=10090 GN=Iqsec2 PE=1 SV=3
4440	TRUE	Q922P8|T132A_MOUSE	109.831	3	1089.36		442.922	351.154	1310.59	1228.16	737.856	567.355	980.636	1135.92	534.569		3	Transmembrane protein 132A OS=Mus musculus OX=10090 GN=Tmem132a PE=1 SV=2
6502	TRUE	Q3TC33|CC127_MOUSE	40.5534	2												503.721	2	Coiled-coil domain-containing protein 127 OS=Mus musculus OX=10090 GN=Ccdc127 PE=1 SV=2
7069	TRUE	Q8BHK3|S36A2_MOUSE	46.9482	1													1	Proton-coupled amino acid transporter 2 OS=Mus musculus OX=10090 GN=Slc36a2 PE=1 SV=1
6827	TRUE	Q3UTD9|SIM15_MOUSE	48.895	1	1109.96						497.718						1	Small integral membrane protein 15 OS=Mus musculus OX=10090 GN=Smim15 PE=1 SV=1
5010	FALSE	P01800|HVM31_MOUSE	89.7179	2													2	Ig heavy chain V-III region T957 OS=Mus musculus OX=10090 PE=1 SV=2
5537	TRUE	Q9CQP2|TPPC2_MOUSE	90.8772	2		1104.64			2778.51	1030.4						2310.29	2	Trafficking protein particle complex subunit 2 OS=Mus musculus OX=10090 GN=Trappc2 PE=1 SV=1
1406	TRUE	Q5XJY5|COPD_MOUSE	204.66	17	73989.1	59375.7	64608.2	54703.2	73048.4	78693.2	72707.9	71619.5	70657.8	76128.7	78510.5	77008.6	17	Coatomer subunit delta OS=Mus musculus OX=10090 GN=Arcn1 PE=1 SV=2
1068	TRUE	Q91YE6|IPO9_MOUSE	261.256	19	53296.2	54687.2	42626.8	88028.8	80248.5	90194.3	19832	23182.6	44005.8	57740.3	92778.9	43469.5	19	Importin-9 OS=Mus musculus OX=10090 GN=Ipo9 PE=1 SV=3
3676	TRUE	P84096|RHOG_MOUSE	169.065	4	17513.6	18876.7	11090	4655.69	12895.6	2085.75	11089.9	9478.31	1621.46	9915.77	7862.86	3479.7	4	Rho-related GTP-binding protein RhoG OS=Mus musculus OX=10090 GN=Rhog PE=1 SV=1
7464	TRUE	Q9D2G5|SYNJ2_MOUSE	35.5042	1													1	Synaptojanin-2 OS=Mus musculus OX=10090 GN=Synj2 PE=1 SV=2
5833	TRUE	P09925|SURF1_MOUSE	114.761	3	1206.11	626.023	440.474			509.532	399.585	292.945	317.814				3	Surfeit locus protein 1 OS=Mus musculus OX=10090 GN=Surf1 PE=1 SV=3
6420	TRUE	P43346|DCK_MOUSE	99.7933	2	925.236	866.687		4210.82	4834.42	1180.66	694.457	2638.96	2528.99	2409.22	3247.24	4139.36	2	Deoxycytidine kinase OS=Mus musculus OX=10090 GN=Dck PE=1 SV=1
6037	TRUE	Q9ESY9|GILT_MOUSE	56.5165	2													2	Gamma-interferon-inducible lysosomal thiol reductase OS=Mus musculus OX=10090 GN=Ifi30 PE=1 SV=3
3395	TRUE	P62743|AP2S1_MOUSE	172.634	7	16331.4	7288.53	14880.7	12206.9	11812.7	10486.8	12517.7	6378.03	17163.5	13844.2	8232.25	17206.3	7	AP-2 complex subunit sigma OS=Mus musculus OX=10090 GN=Ap2s1 PE=1 SV=1
2880	TRUE	Q9QXB9|DRG2_MOUSE	183.831	9	25763	19991.3	21658.3	27740.4	28404.4	14363.4	17794	22979.9	11837.1	22203.7	27852.9	23760.6	9	Developmentally-regulated GTP-binding protein 2 OS=Mus musculus OX=10090 GN=Drg2 PE=1 SV=1
5428	TRUE	P39876|TIMP3_MOUSE	95.0162	3	8540.73	9929.43	10340.6	8271.27	9424.13	8360.89	10013.7	8819.05	16690.1	16151.5	9062.57	7453.89	3	Metalloproteinase inhibitor 3 OS=Mus musculus OX=10090 GN=Timp3 PE=1 SV=1
6171	TRUE	Q3U1C6|TATD3_MOUSE	56.578	2		222.084					119.218				46.4382		2	Putative deoxyribonuclease TATDN3 OS=Mus musculus OX=10090 GN=Tatdn3 PE=1 SV=1
722	TRUE	Q01768|NDKB_MOUSE	286.754	18	510683	339816	282895	257790	350715	317129	297709	260725	245503	236416	334105	303514	8	Nucleoside diphosphate kinase B OS=Mus musculus OX=10090 GN=Nme2 PE=1 SV=1
4368	TRUE	P01639|KV5A7_MOUSE	115.775	3													3	Ig kappa chain V-V region MOPC 41 OS=Mus musculus OX=10090 GN=Gm5571 PE=1 SV=1
6830	TRUE	O55134|PCD12_MOUSE	30.5182	1													1	Protocadherin-12 OS=Mus musculus OX=10090 GN=Pcdh12 PE=1 SV=2
1294	TRUE	Q9Z103|ADNP_MOUSE	234.092	18	9574.1	11480.1	9464.27	10636.3	12384.4	15538.9	6286.3	5921.49	4771.24	4844.32	14031.8	15181	18	Activity-dependent neuroprotector homeobox protein OS=Mus musculus OX=10090 GN=Adnp PE=1 SV=2
7273	TRUE	Q9DCK3|TSN4_MOUSE	42.6582	1							447.383		425.33				1	Tetraspanin-4 OS=Mus musculus OX=10090 GN=Tspan4 PE=1 SV=1
662	TRUE	Q9CR16|PPID_MOUSE	252.905	14	100418	106043	98721.3	107710	97035.2	108576	78487.2	76790.8	83475.5	63860.4	102376	86443.6	14	Peptidyl-prolyl cis-trans isomerase D OS=Mus musculus OX=10090 GN=Ppid PE=1 SV=3
5316	TRUE	Q9CQL7|MOFA1_MOUSE	108.19	3	10389.8	14386.2	9116.53	7379.96	11039.7	11244.3	12115.2	11297.8	6417.22	8551.97	5874	16414.5	3	MORF4 family-associated protein 1 OS=Mus musculus OX=10090 GN=Mrfap1 PE=1 SV=1
5345	TRUE	O70325|GPX4_MOUSE	149.251	4	893.851	2184.53	825.183	3615.67	2005.42	3681.52	2874.21	1631.9	3038.2	3129.52	4884.2	6408.81	4	Phospholipid hydroperoxide glutathione peroxidase OS=Mus musculus OX=10090 GN=Gpx4 PE=1 SV=4
7445	TRUE	Q9D8N6|LIN37_MOUSE	48.5445	1												153.372	1	Protein lin-37 homolog OS=Mus musculus OX=10090 GN=Lin37 PE=1 SV=1
6062	TRUE	Q5U5Q9|UIMC1_MOUSE	56.0201	2							45.2956			337.107	172.322	46.9314	2	BRCA1-A complex subunit RAP80 OS=Mus musculus OX=10090 GN=Uimc1 PE=1 SV=2
7171	TRUE	Q8BMQ8|MON1B_MOUSE	43.9673	1													1	Vacuolar fusion protein MON1 homolog B OS=Mus musculus OX=10090 GN=Mon1b PE=2 SV=1
157	TRUE	Q922J3|CLIP1_MOUSE	339.455	51	39291.9	46233.2	30648.3	35428.1	45045	50876.9	35277.1	36555.2	30985.1	40919.4	34745.4	33697.8	46	CAP-Gly domain-containing linker protein 1 OS=Mus musculus OX=10090 GN=Clip1 PE=1 SV=1
891	TRUE	Q3UU96|MRCKA_MOUSE	221.163	23	1779.17	2213.71	703.442	959.165	428.711	2487.42	3566.35	741.928	527.246	256.021	832.243	2796.6	22	Serine/threonine-protein kinase MRCK alpha OS=Mus musculus OX=10090 GN=Cdc42bpa PE=1 SV=2
406	TRUE	Q8CGK3|LONM_MOUSE	278.239	28	53700.8	43662.2	35192.7	55939	49269.7	64527.3	34300	38668.7	47946.4	55431.6	57641.1	42298.4	28	Lon protease homolog, mitochondrial OS=Mus musculus OX=10090 GN=Lonp1 PE=1 SV=2
1035	TRUE	Q9D051|ODPB_MOUSE	249.134	12	106040	90632.5	60894.6	62137.4	54827.5	71663.3	68417.2	56391.8	52582.3	71287.2	72094.9	66234	12	Pyruvate dehydrogenase E1 component subunit beta, mitochondrial OS=Mus musculus OX=10090 GN=Pdhb PE=1 SV=1
289	TRUE	Q9ESD7|DYSF_MOUSE	271.118	39	248.132	434.393	5230.34	209.296			4965.15	4890.84	628.432	4680.27		5026.39	36	Dysferlin OS=Mus musculus OX=10090 GN=Dysf PE=1 SV=3
2981	TRUE	Q8K1E0|STX5_MOUSE	166.393	6	2532.71	2829.81	2924.1	2416.61	3292.58	7013.77	4847.14	3523.65	4115.06	4901.9	5496.15	4636.04	6	Syntaxin-5 OS=Mus musculus OX=10090 GN=Stx5 PE=1 SV=3
2694	TRUE	Q9ER41|TOR1B_MOUSE	154.548	8	10242.9	8030.15	5267.64	4269.77	7304.49	4897.39	6631.3	4559.58	2624.73	4704.72	5615.16	2333.39	8	Torsin-1B OS=Mus musculus OX=10090 GN=Tor1b PE=1 SV=2
1793	TRUE	P70429|EVL_MOUSE	232.971	14													14	Ena/VASP-like protein OS=Mus musculus OX=10090 GN=Evl PE=1 SV=2
1979	TRUE	P53811|PIPNB_MOUSE	197.613	12	20111.8	22356.1	29370.6	28193.2	31150.1	29280.7	18932.4	18156.3	21206.5	21910.6	21594.8	15754	12	Phosphatidylinositol transfer protein beta isoform OS=Mus musculus OX=10090 GN=Pitpnb PE=1 SV=2
1006	TRUE	Q99LJ0|CT2NL_MOUSE	250.339	20	15093	40416.4	32861.2	14931	28763.8	13783.8	14570.8	10621.7	9971.63	31224.8	11244.3	12590.2	20	CTTNBP2 N-terminal-like protein OS=Mus musculus OX=10090 GN=Cttnbp2nl PE=1 SV=1
1972	TRUE	Q8R001|MARE2_MOUSE	178.683	9	1962.1	1980.15	923.66	673.548	1565.84	1179.31	1695.3	1239.78	1120.22	1175.15	1633.37	1876.59	7	Microtubule-associated protein RP/EB family member 2 OS=Mus musculus OX=10090 GN=Mapre2 PE=1 SV=1
2883	TRUE	A2ALU4|SHRM2_MOUSE	152.159	10	190.876	247.39		333.923								344.726	10	Protein Shroom2 OS=Mus musculus OX=10090 GN=Shroom2 PE=1 SV=1
623	TRUE	Q07113|MPRI_MOUSE	290.3	24	59959.3	58531.7	45934.3	35784.7	43711.4	38337.1	48587.7	57445.9	65059.6	61795.8	28352.7	35586.3	24	Cation-independent mannose-6-phosphate receptor OS=Mus musculus OX=10090 GN=Igf2r PE=1 SV=1
1051	TRUE	Q8R050|ERF3A_MOUSE	271.562	16	29940.8	22860.5	17177.8	19200.3	26766.8	18903.9	17018.5	14980.8	7715.87	18211.1	24435	26140.5	8	Eukaryotic peptide chain release factor GTP-binding subunit ERF3A OS=Mus musculus OX=10090 GN=Gspt1 PE=1 SV=2
469	TRUE	Q60875|ARHG2_MOUSE	274.152	29	35913.7	31765.8	33168.7	32375.9	46105.4	45650	52626.2	20277.2	34789.6	31036.6	34609.7	39457	29	Rho guanine nucleotide exchange factor 2 OS=Mus musculus OX=10090 GN=Arhgef2 PE=1 SV=4
3073	TRUE	P02104|HBE_MOUSE	169.438	7													2	Hemoglobin subunit epsilon-Y2 OS=Mus musculus OX=10090 GN=Hbb-y PE=1 SV=2
5850	TRUE	Q7TSZ8|NACC1_MOUSE	76.1296	2	1239.43		1429.16							353.233	386.527		2	Nucleus accumbens-associated protein 1 OS=Mus musculus OX=10090 GN=Nacc1 PE=1 SV=1
7915	TRUE	Q61080|FOXF1_MOUSE	71.7111	1													1	Forkhead box protein F1 OS=Mus musculus OX=10090 GN=Foxf1 PE=2 SV=2
6089	TRUE	Q8BPZ8|ABRX1_MOUSE	39.5747	2			256.285										2	BRCA1-A complex subunit Abraxas 1 OS=Mus musculus OX=10090 GN=Abraxas1 PE=1 SV=1
2200	TRUE	P84099|RL19_MOUSE	154.189	5	135091	140517	147677	140840	189348	191257	119966	108095	135242	109895	193672	177643	5	60S ribosomal protein L19 OS=Mus musculus OX=10090 GN=Rpl19 PE=1 SV=1
2466	TRUE	Q8R0A0|T2FB_MOUSE	197.782	10	18900.2	18104.5	13675.4	7441.6	11228.1	13295.5	14319.8	12800.9	11291.5	4836.34	10228.2	16392.1	10	General transcription factor IIF subunit 2 OS=Mus musculus OX=10090 GN=Gtf2f2 PE=1 SV=1
5672	TRUE	Q61592|GAS6_MOUSE	72.0416	3													3	Growth arrest-specific protein 6 OS=Mus musculus OX=10090 GN=Gas6 PE=2 SV=2
1858	TRUE	Q6P9J5|KANK4_MOUSE	228.54	13													13	KN motif and ankyrin repeat domain-containing protein 4 OS=Mus musculus OX=10090 GN=Kank4 PE=1 SV=1
3203	TRUE	O70152|DPM1_MOUSE	157.09	7		4948.46	3389.01	3344.2	3009.16	4015.69	3505.08	3632.16	6125.83	8043.25	3933.1	6209.27	7	Dolichol-phosphate mannosyltransferase subunit 1 OS=Mus musculus OX=10090 GN=Dpm1 PE=1 SV=1
6411	TRUE	Q9Z1X9|CDC45_MOUSE	47.1724	2					159.452								2	Cell division control protein 45 homolog OS=Mus musculus OX=10090 GN=Cdc45 PE=1 SV=2
2892	TRUE	Q9CQJ2|PIHD1_MOUSE	137.858	7	1677.07	3250.29	2589.75	2364.11	866.804	3602.07	1726.76	1972.23	2305.79	2177.03	1575.82	1729.32	7	PIH1 domain-containing protein 1 OS=Mus musculus OX=10090 GN=Pih1d1 PE=1 SV=1
6651	TRUE	Q9DAV9|TM38B_MOUSE	78.4157	2													2	Trimeric intracellular cation channel type B OS=Mus musculus OX=10090 GN=Tmem38b PE=1 SV=1
4807	TRUE	Q8K3K7|PLCB_MOUSE	111.146	3	450.226	292.418	358.614	332.808					366.572	332.418		298.438	3	1-acyl-sn-glycerol-3-phosphate acyltransferase beta OS=Mus musculus OX=10090 GN=Agpat2 PE=1 SV=1
3522	TRUE	Q9CQL1|MGN2_MOUSE	167.304	8	26807.7	21695.9	28024.3	30054.3	35238.1	36098.1	20628.1	15063.5	24470.5	26135.2	36705.9	33477.4	8	Protein mago nashi homolog 2 OS=Mus musculus OX=10090 GN=Magohb PE=2 SV=1
1281	TRUE	P28867|KPCD_MOUSE	215.358	15	126.548	1219.1	635.478	1471.45	2216.98	2936.4	1338.33	1526.65	1413.94	3040.26	2897.63	2074.21	15	Protein kinase C delta type OS=Mus musculus OX=10090 GN=Prkcd PE=1 SV=3
7286	TRUE	Q5NBU8|XAF1_MOUSE	64.7809	1	802.184	653.121	187.368	233.276		250.469	342.542	325.784		1143.32			1	XIAP-associated factor 1 OS=Mus musculus OX=10090 GN=Xaf1 PE=1 SV=3
1832	TRUE	Q3ULW8|PARP3_MOUSE	208.204	12	8748.25	9638.95	3366.27	2940.45	3413.64	5061.2	10195	13506.7	11315.6	11534.2	6449.36	5229.86	12	Protein mono-ADP-ribosyltransferase PARP3 OS=Mus musculus OX=10090 GN=Parp3 PE=2 SV=1
5868	TRUE	Q9JLL0|CRIM1_MOUSE	66.7929	2	7349.84	7955.59	4971.85	4533.82	6379.31	2675.91	4963.45	273.498	5197.11	6817.57	7594.2	6921.1	2	Cysteine-rich motor neuron 1 protein OS=Mus musculus OX=10090 GN=Crim1 PE=2 SV=2
32	TRUE	Q7TPR4|ACTN1_MOUSE	404.213	63	925218	863312	724914	667509	908845	846660	973566	942715	551223	741056	870352	788802	41	Alpha-actinin-1 OS=Mus musculus OX=10090 GN=Actn1 PE=1 SV=1
4419	TRUE	P17809|GTR1_MOUSE	114.605	5	2155.7	23575.9	21919.4	22239	3487.65	24006.1	18638.5	2325.79	4703.39	4585.73	25654.2	23700.2	5	Solute carrier family 2, facilitated glucose transporter member 1 OS=Mus musculus OX=10090 GN=Slc2a1 PE=1 SV=4
4995	TRUE	Q80UP8|S20A2_MOUSE	70.0374	3	265.176	824.501	1033.06	286.248			155.525						3	Sodium-dependent phosphate transporter 2 OS=Mus musculus OX=10090 GN=Slc20a2 PE=1 SV=2
3238	TRUE	Q9R0Q6|ARC1A_MOUSE	162.096	7	793.852	395.98	231.704	991.845	1251.43	339.419	1465.84	1163.2	303.248	1038.78	1135.6	1502.67	7	Actin-related protein 2/3 complex subunit 1A OS=Mus musculus OX=10090 GN=Arpc1a PE=1 SV=1
2447	TRUE	Q8R2M2|TDIF2_MOUSE	174.002	10	4333.39	3435.22	7236.55	6274.55	5438.5	3643.76	4000.71	2983.74	1170.55	1018.87	5498.32	6865.09	10	Deoxynucleotidyltransferase terminal-interacting protein 2 OS=Mus musculus OX=10090 GN=Dnttip2 PE=1 SV=1
4381	TRUE	Q6NVF0|OCRL_MOUSE	123.208	4	28.5805	313.962	501.113	140.635	340.533	254.575	298.406		771.286	687.422	812.513	651.392	4	Inositol polyphosphate 5-phosphatase OCRL OS=Mus musculus OX=10090 GN=Ocrl PE=1 SV=1
2450	TRUE	Q8VCB1|NDC1_MOUSE	175.908	8	6609.36	4520.28	860.427	3287.13	4831.23	5211.32	1876.78	4200.91	5136.79	3447.74	8715.85	5047.87	8	Nucleoporin NDC1 OS=Mus musculus OX=10090 GN=Ndc1 PE=1 SV=1
1432	TRUE	Q8BPM0|DAAM1_MOUSE	213.464	19	832.784	202.6		587.215	1147.52	577.368	1003.86	809.652					17	Disheveled-associated activator of morphogenesis 1 OS=Mus musculus OX=10090 GN=Daam1 PE=1 SV=4
2193	TRUE	Q8BVE8|NSD2_MOUSE	182.294	12	2428.12	4303.28	3048.6	4133.14	3152.41	4629.8	470.319	612.14	517.731	1573.57	7591.71	3112.19	12	Histone-lysine N-methyltransferase NSD2 OS=Mus musculus OX=10090 GN=Nsd2 PE=1 SV=2
2395	TRUE	P17183|ENOG_MOUSE	193.327	9	235.043		183.184	104.542	931.325	736.829	157.277	1112.7	371.716	74.2171		617.983	5	Gamma-enolase OS=Mus musculus OX=10090 GN=Eno2 PE=1 SV=2
1393	TRUE	O35711|LIPB2_MOUSE	198.037	15													13	Liprin-beta-2 OS=Mus musculus OX=10090 GN=Ppfibp2 PE=1 SV=3
5836	TRUE	A2ATU0|DHTK1_MOUSE	93.5434	3	2008.49	1192.84	701.881	554.258	1458.88	193.979	642.209	1015.69	661.611	803.123	810.633		3	Probable 2-oxoglutarate dehydrogenase E1 component DHKTD1, mitochondrial OS=Mus musculus OX=10090 GN=Dhtkd1 PE=1 SV=1
2084	TRUE	P31254|UBA1Y_MOUSE	204.793	8													1	Ubiquitin-like modifier-activating enzyme 1 Y OS=Mus musculus OX=10090 GN=Uba1y PE=1 SV=2
2372	TRUE	P57716|NICA_MOUSE	183.606	11	5400.11	7420.93	6301.6	7925.97	8131.1	7590.82	6675.05	7445.46	7647.34	9210.23	6327.42	11228.9	11	Nicastrin OS=Mus musculus OX=10090 GN=Ncstn PE=1 SV=3
4420	TRUE	Q8VEH8|ERLEC_MOUSE	132.625	5	411.487	309.11	471.254	187.535	421.492	1095.88	445.937	520.045	501.96	1132.05	711.457	269.784	5	Endoplasmic reticulum lectin 1 OS=Mus musculus OX=10090 GN=Erlec1 PE=1 SV=1
6529	TRUE	Q8VD58|EVI2B_MOUSE	90.1548	2													2	Protein EVI2B OS=Mus musculus OX=10090 GN=Evi2b PE=1 SV=1
3191	TRUE	P54818|GALC_MOUSE	129.867	8	864.615	714.347			774.736		424.528		489.253				8	Galactocerebrosidase OS=Mus musculus OX=10090 GN=Galc PE=1 SV=2
7166	TRUE	O55047|TLK2_MOUSE	32.8473	1				372.629		781.668							1	Serine/threonine-protein kinase tousled-like 2 OS=Mus musculus OX=10090 GN=Tlk2 PE=1 SV=2
2798	TRUE	Q922P9|GLYR1_MOUSE	187.635	8	8196.67	6271.56	4553	4878.92	7175.25	6491.66	1646.58	2267.38	3357.62	6586.58	3560.76	7747.26	8	Putative oxidoreductase GLYR1 OS=Mus musculus OX=10090 GN=Glyr1 PE=1 SV=1
2318	TRUE	Q924M7|MPI_MOUSE	171.656	11	7716.34	6957.83	6999.09	6974.62	5476.4	9188.73	5701.31	4540.45	3856.71	2847.94	5720.52	3795.35	11	Mannose-6-phosphate isomerase OS=Mus musculus OX=10090 GN=Mpi PE=1 SV=1
6370	TRUE	Q8BQS4|F102B_MOUSE	47.3659	1													1	Protein FAM102B OS=Mus musculus OX=10090 GN=Fam102b PE=2 SV=2
1799	TRUE	Q9D0N7|CAF1B_MOUSE	191.293	11	18113.1	18735.4	13584.7	14599.7	15253.6	13044.2	2238.17	7601.65	11178.8	11447.5	4133.93	13340	11	Chromatin assembly factor 1 subunit B OS=Mus musculus OX=10090 GN=Chaf1b PE=1 SV=1
5413	TRUE	P18181|CD48_MOUSE	117.67	3													3	CD48 antigen OS=Mus musculus OX=10090 GN=Cd48 PE=1 SV=1
6032	TRUE	Q6ZWV7|RL35_MOUSE	55.7394	1		20218.6		31970.5	39137.2	40040.8		18804		25506		179.191	1	60S ribosomal protein L35 OS=Mus musculus OX=10090 GN=Rpl35 PE=1 SV=1
6228	TRUE	P15702|LEUK_MOUSE	101.277	2													2	Leukosialin OS=Mus musculus OX=10090 GN=Spn PE=1 SV=1
4560	TRUE	C0HKG6|RNT2B_MOUSE	98.6355	3	893.147	843.876			1026.39								3	Ribonuclease T2-B OS=Mus musculus OX=10090 GN=Rnaset2b PE=1 SV=1
7706	TRUE	Q9CWF6|BBS2_MOUSE	26.9615	1													1	Bardet-Biedl syndrome 2 protein homolog OS=Mus musculus OX=10090 GN=Bbs2 PE=1 SV=1
2920	TRUE	Q6IFX2|K1C42_MOUSE	136.462	8					1323.54	1999.96							3	Keratin, type I cytoskeletal 42 OS=Mus musculus OX=10090 GN=Krt42 PE=1 SV=1
1492	TRUE	O09159|MA2B1_MOUSE	214.19	18	2799.22	948.31		1129.87		640.618	610.786	551.359	945.678	516.419			18	Lysosomal alpha-mannosidase OS=Mus musculus OX=10090 GN=Man2b1 PE=1 SV=4
4500	TRUE	Q3UI43|BABA1_MOUSE	162.534	4	6324.05	2467.47	2677.9	3634.76	7119.83	7037.88	7660.78	6802.44	6336.52	7389.56	6863.18	3172.41	4	BRISC and BRCA1-A complex member 1 OS=Mus musculus OX=10090 GN=Babam1 PE=1 SV=1
804	TRUE	Q6ZQK5|ACAP2_MOUSE	243.86	21	2223.17	2998.71	2929.75	2326.28	1141.61	1348.67	1507.27	2180.13	4458.37	5047.67	4464.59	3553.93	21	Arf-GAP with coiled-coil, ANK repeat and PH domain-containing protein 2 OS=Mus musculus OX=10090 GN=Acap2 PE=1 SV=2
3691	TRUE	Q64345|IFIT3_MOUSE	138.904	7		437.092			140.331		315.673	109.687	2177.43	4214.72			6	Interferon-induced protein with tetratricopeptide repeats 3 OS=Mus musculus OX=10090 GN=Ifit3 PE=1 SV=1
5049	TRUE	Q9CPR1|RWDD4_MOUSE	90.4759	4	16262.4	3822.84	4651.32	2187.62	2821.63	4294.52	2251.88	3581.96	3587.18	1607.91	2565.86	2472.35	4	RWD domain-containing protein 4 OS=Mus musculus OX=10090 GN=Rwdd4 PE=2 SV=1
5149	TRUE	Q91ZS8|RED1_MOUSE	97.0397	4													4	Double-stranded RNA-specific editase 1 OS=Mus musculus OX=10090 GN=Adarb1 PE=1 SV=1
3331	TRUE	Q8BT14|CNOT4_MOUSE	133.824	7	2175.14			1452.5	1728.46	1269.55	375.271	988.278	1131.28	852.14	1116.34	1377.24	7	CCR4-NOT transcription complex subunit 4 OS=Mus musculus OX=10090 GN=Cnot4 PE=1 SV=2
7075	TRUE	Q7TSF0|DSG1C_MOUSE	27.2051	1					3266.89				5454.76				1	Desmoglein-1-gamma OS=Mus musculus OX=10090 GN=Dsg1c PE=1 SV=1
2772	TRUE	A2A791|ZMYM4_MOUSE	133.061	8	1687.62	1460.47	1018.46	811.016	370.604	2942.88	542.263	636.35	814.716	561.551	837.266	1201.73	8	Zinc finger MYM-type protein 4 OS=Mus musculus OX=10090 GN=Zmym4 PE=1 SV=1
1784	TRUE	Q3U2P1|SC24A_MOUSE	202.228	11	6674.99	7782.88	6985.19	5382.1	7130.96	8423.62	4389.86	4477.38	60717.1	52745.6	24973.3	6365.46	11	Protein transport protein Sec24A OS=Mus musculus OX=10090 GN=Sec24a PE=1 SV=1
653	TRUE	Q9R0E1|PLOD3_MOUSE	257.099	19	77456.1	71821.6	70480	51017.9	66281.6	69079.1	80054.1	84220	74966	73898.7	88324.8	92330.2	19	Multifunctional procollagen lysine hydroxylase and glycosyltransferase LH3 OS=Mus musculus OX=10090 GN=Plod3 PE=1 SV=1
3569	TRUE	P16054|KPCE_MOUSE	137.068	4									409.085				4	Protein kinase C epsilon type OS=Mus musculus OX=10090 GN=Prkce PE=1 SV=1
5145	TRUE	Q8BG15|CTSL2_MOUSE	86.0106	4	1487.83	1348.67	517.178	473.225	3060.9		400.789		1314.47		1528.89		4	CTD small phosphatase-like protein 2 OS=Mus musculus OX=10090 GN=Ctdspl2 PE=1 SV=1
1548	TRUE	Q9WVA3|BUB3_MOUSE	244.523	11	65365	58171.2	60791.3	59545.3	62115	71295.5	32647.1	41125.6	38851.5	39478.3	70593.9	63515.8	11	Mitotic checkpoint protein BUB3 OS=Mus musculus OX=10090 GN=Bub3 PE=1 SV=2
1342	FALSE	P28663|SNAB_MOUSE	133.922	3	10481.1	8820.76	9610.77	8463.87	10614.1	9492.73	8777.15	7439.48	12031.9	11748.1	11722.2	10665.5	3	Beta-soluble NSF attachment protein OS=Mus musculus OX=10090 GN=Napb PE=1 SV=2
5829	TRUE	Q8N7N5|DCAF8_MOUSE	100.714	3		791.797	4147.24	3663.32		2008.39	2984.18	1169.29	509.112	780.293	4571.79	1023.84	3	DDB1- and CUL4-associated factor 8 OS=Mus musculus OX=10090 GN=Dcaf8 PE=1 SV=1
6518	TRUE	Q99L28|RLP24_MOUSE	78.1064	2	22550.7	3375.22	1716.87	7315.78	2999.65	6771.03	4548.41	2341.17	5709.2	2367.4	2972.65	2999.3	2	Probable ribosome biogenesis protein RLP24 OS=Mus musculus OX=10090 GN=Rsl24d1 PE=2 SV=1
974	TRUE	P62821|RAB1A_MOUSE	245.276	11	117678	127010	95541.5	87998.1	95008.7	114303	108323	84346.7	98156	102357	120480	116563	5	Ras-related protein Rab-1A OS=Mus musculus OX=10090 GN=Rab1A PE=1 SV=3
7710	TRUE	Q9NWG9|MAGH1_MOUSE	60.1356	1	218.128				285.991	324.86				134.051			1	Melanoma-associated antigen H1 OS=Mus musculus OX=10090 GN=Mageh1 PE=2 SV=1
2246	TRUE	Q6PD03|2A5A_MOUSE	174.595	10	286.033	1162.24	545.764		707.048	1454.27		382.226	606.835	273.336	2040.87	1552.39	9	Serine/threonine-protein phosphatase 2A 56 kDa regulatory subunit alpha isoform OS=Mus musculus OX=10090 GN=Ppp2r5a PE=1 SV=1
3905	TRUE	Q61749|EI2BD_MOUSE	163.031	6	5103.93	3045	6679.88	2318.55	3064.5	6270.68	3565.39	1920.6	3913.02	891.121	3878.46	3392.9	6	Translation initiation factor eIF-2B subunit delta OS=Mus musculus OX=10090 GN=Eif2b4 PE=1 SV=2
4238	TRUE	Q8BJQ2|UBP1_MOUSE	116.048	5	508.446		455.921	797.012	944.132	508.129			239.399		1057.77	1273.46	5	Ubiquitin carboxyl-terminal hydrolase 1 OS=Mus musculus OX=10090 GN=Usp1 PE=1 SV=1
7720	TRUE	Q62028|PLA2R_MOUSE	34.2251	1													1	Secretory phospholipase A2 receptor OS=Mus musculus OX=10090 GN=Pla2r1 PE=1 SV=1
2530	TRUE	Q9Z1S0|BUB1B_MOUSE	182.004	12	2017.51	895.01	1605.2	2581.99	4091.22	4396.8	80.5413	94.2614	622.188	112.791	4004.56	3732.76	12	Mitotic checkpoint serine/threonine-protein kinase BUB1 beta OS=Mus musculus OX=10090 GN=Bub1b PE=1 SV=2
1613	TRUE	P07310|KCRM_MOUSE	225.315	13													10	Creatine kinase M-type OS=Mus musculus OX=10090 GN=Ckm PE=1 SV=1
5574	TRUE	Q9CXF7|CHD1L_MOUSE	80.2881	3		262.076	538.797	512.989	505.02	55.6478					372.293		3	Chromodomain-helicase-DNA-binding protein 1-like OS=Mus musculus OX=10090 GN=Chd1l PE=1 SV=1
5022	TRUE	Q80TE7|LRRC7_MOUSE	64.8243	2				12887.2	16274.8	15160.1		6454.94	13251.3		16644.5		1	Leucine-rich repeat-containing protein 7 OS=Mus musculus OX=10090 GN=Lrrc7 PE=1 SV=2
6519	TRUE	Q6PCZ4|MAGE1_MOUSE	45.7738	2		58.9579			139.494	312.523					281.911	249.972	2	Melanoma-associated antigen E1 OS=Mus musculus OX=10090 GN=Magee1 PE=1 SV=1
4184	TRUE	Q9DBR4|APBB2_MOUSE	105.819	5		982.659		595.939	1094.22	841.82	230.033			749.131	654.922		5	Amyloid-beta A4 precursor protein-binding family B member 2 OS=Mus musculus OX=10090 GN=Apbb2 PE=1 SV=2
1692	TRUE	Q921L5|COG2_MOUSE	202.991	12	5485.42	4227.97	3419.82	2144.06	3349.86	4109.45	3553.05	3473.34	3525.94	2934.46	2773.12	3523.39	12	Conserved oligomeric Golgi complex subunit 2 OS=Mus musculus OX=10090 GN=Cog2 PE=1 SV=2
845	TRUE	Q9D2V7|CORO7_MOUSE	245.544	21	805.755	382.317	153.464	201.085		130.432	118.36	1474.36	287.124	171.587	536.009		21	Coronin-7 OS=Mus musculus OX=10090 GN=Coro7 PE=1 SV=2
5121	TRUE	Q9R097|SPIT1_MOUSE	80.3266	4													4	Kunitz-type protease inhibitor 1 OS=Mus musculus OX=10090 GN=Spint1 PE=1 SV=2
3914	TRUE	Q3U0M1|TPPC9_MOUSE	120.385	7	110.95	98075.1	321.16			429.336		540.759		83.6512	612.809		7	Trafficking protein particle complex subunit 9 OS=Mus musculus OX=10090 GN=Trappc9 PE=1 SV=2
2759	TRUE	P52760|RIDA_MOUSE	185.463	6	7666.97	5093.66	4986.71	3317.21	5835.68	4822.72	5086.61	6315.03	4089.04	2747.66	6568.44	6315.56	6	2-iminobutanoate/2-iminopropanoate deaminase OS=Mus musculus OX=10090 GN=Rida PE=1 SV=3
5617	TRUE	Q9DB07|IFT46_MOUSE	84.5353	3													3	Intraflagellar transport protein 46 homolog OS=Mus musculus OX=10090 GN=Ift46 PE=1 SV=1
2121	TRUE	P56546|CTBP2_MOUSE	162.363	7	615.594	1603.89	1832.34	4831.37	5435.45	6732.73	3861.99	3532.31	8659.84	5759.57	8998.93	8676.67	6	C-terminal-binding protein 2 OS=Mus musculus OX=10090 GN=Ctbp2 PE=1 SV=2
4839	TRUE	P11588|MUP1_MOUSE	65.7879	4													4	Major urinary protein 1 OS=Mus musculus OX=10090 GN=Mup1 PE=1 SV=1
2261	TRUE	O70362|PHLD_MOUSE	170.661	10													10	Phosphatidylinositol-glycan-specific phospholipase D OS=Mus musculus OX=10090 GN=Gpld1 PE=1 SV=1
3045	TRUE	Q8CCN5|BCAS3_MOUSE	166.229	7	1429.45	1054.08	870.566	1206.88	1954.62	2442.36	522.124	1338.91	1410.19	755.234	2089.98	1574.36	7	Breast carcinoma-amplified sequence 3 homolog OS=Mus musculus OX=10090 GN=Bcas3 PE=1 SV=2
5460	TRUE	P62717|RL18A_MOUSE	100.461	3	396.468	13563.1	23687.6	19045.2	21382.2	7157.91		2174.89	3258.87	11772.4	27200.5	25053.9	3	60S ribosomal protein L18a OS=Mus musculus OX=10090 GN=Rpl18a PE=1 SV=1
2134	TRUE	O54824|IL16_MOUSE	181.171	10													10	Pro-interleukin-16 OS=Mus musculus OX=10090 GN=Il16 PE=1 SV=3
2545	TRUE	Q9D3D9|ATPD_MOUSE	166.049	7	36080.7	35948.8	41225.6	46626.9	11941.9	45804.7	32049.2	29873.3	39424.6	40061.2	43616.5	44936.6	7	ATP synthase subunit delta, mitochondrial OS=Mus musculus OX=10090 GN=Atp5f1d PE=1 SV=1
750	TRUE	Q5FWK3|RHG01_MOUSE	257.394	16	83155.2	72200.8	50351.5	57665.1	60902.7	62671.3	73716.8	69570.7	70404.7	62746.5	70831.3	62445.4	16	Rho GTPase-activating protein 1 OS=Mus musculus OX=10090 GN=Arhgap1 PE=1 SV=1
1850	TRUE	Q91XD6|VPS36_MOUSE	192.516	12	7230.02	2615.05	9357.92	8227.41	8669.72	7941.16	4391.02	6025.55	5591.47	4738.6	7316.62	7475.88	12	Vacuolar protein-sorting-associated protein 36 OS=Mus musculus OX=10090 GN=Vps36 PE=1 SV=1
1024	TRUE	Q7TSI3|PP6R1_MOUSE	236.716	15	1991.98	1503.44	2538.34	2517.51	3748.32	5239.25	2423.97	2462.26	3882.45	2288.55	3263.33	3658.02	15	Serine/threonine-protein phosphatase 6 regulatory subunit 1 OS=Mus musculus OX=10090 GN=Ppp6r1 PE=1 SV=1
5081	TRUE	Q91Z58|CF132_MOUSE	92.7422	4													4	Uncharacterized protein C6orf132 homolog OS=Mus musculus OX=10090 PE=1 SV=2
6650	TRUE	Q3UUQ7|PGAP1_MOUSE	76.7423	2									148.784				2	GPI inositol-deacylase OS=Mus musculus OX=10090 GN=Pgap1 PE=1 SV=3
4738	TRUE	Q9WTK2|CDYL_MOUSE	97.4627	4		745.334	592.713		1688.87	1275.52		135.878			744.026	939.231	4	Chromodomain Y-like protein OS=Mus musculus OX=10090 GN=Cdyl PE=1 SV=1
3624	TRUE	O35326|SRSF5_MOUSE	175.427	6	30656	26864	22074.4	22099.7	24769.4	24970.8	17750.8	17044.8	17279.3	17907.5	24475.5	23021.9	5	Serine/arginine-rich splicing factor 5 OS=Mus musculus OX=10090 GN=Srsf5 PE=1 SV=2
3355	TRUE	Q91W97|HKDC1_MOUSE	138.502	8													5	Hexokinase HKDC1 OS=Mus musculus OX=10090 GN=Hkdc1 PE=2 SV=1
4161	TRUE	Q8BTW3|EXOS6_MOUSE	140.261	5	3825.09	1610.64	7920.37	5675.24	8636.08	1819.37	2193.2	5099.29	1413.26	5900.85	7376	5827.11	5	Exosome complex component MTR3 OS=Mus musculus OX=10090 GN=Exosc6 PE=1 SV=1
3449	TRUE	P42669|PURA_MOUSE	173.325	6	4240.73	4509.17	5433.22	4995.98	6318.76	6371.22	3019.71	2919.36	6096.69	5957.72	6609.54	6077.17	6	Transcriptional activator protein Pur-alpha OS=Mus musculus OX=10090 GN=Pura PE=1 SV=1
3551	TRUE	Q9D6J5|NDUB8_MOUSE	128.621	7	8710.74	9055.24	6904.8	5961.85	2613.31	2352.66	6845.17	5113.93	5541.54	4939.72	8011.6	2846.24	7	NADH dehydrogenase [ubiquinone] 1 beta subcomplex subunit 8, mitochondrial OS=Mus musculus OX=10090 GN=Ndufb8 PE=1 SV=1
4587	TRUE	Q9Z1E3|IKBA_MOUSE	98.1051	3		1356.02			1251.54		1370.87	1990.66		1110.05	1150.64	1637.32	3	NF-kappa-B inhibitor alpha OS=Mus musculus OX=10090 GN=Nfkbia PE=1 SV=2
1415	TRUE	Q04750|TOP1_MOUSE	207.895	18	44472.1	92768.7	77709.9	71516.3	96072.1	94115.7	88480.4	87636.4	60102.4	70926	80269.3	86803.1	18	DNA topoisomerase 1 OS=Mus musculus OX=10090 GN=Top1 PE=1 SV=2
2715	TRUE	Q9QY76|VAPB_MOUSE	187.927	8	38816.4	37645	27167.7	26939.3	24276.6	29393.8	34036.5	26652.9	26328.4	27645.4	28082.7	23898	7	Vesicle-associated membrane protein-associated protein B OS=Mus musculus OX=10090 GN=Vapb PE=1 SV=3
4432	TRUE	Q8CCS6|PABP2_MOUSE	132.284	5	20489.9	22141.6	16607.2	16848.6	24410.8	22845.3	7811.73	13049	15485.5	20655.7	29358.7	21028.7	5	Polyadenylate-binding protein 2 OS=Mus musculus OX=10090 GN=Pabpn1 PE=1 SV=3
2478	TRUE	O35593|PSDE_MOUSE	162.079	6	27137.5	27764.3	25998.8	19954.7	32490.4	36417.7	25780.1	10921.4	19129.4	27583.5	21794.8	15663.8	6	26S proteasome non-ATPase regulatory subunit 14 OS=Mus musculus OX=10090 GN=Psmd14 PE=1 SV=2
7806	TRUE	Q9D1Q4|DPM3_MOUSE	42.2649	1	2128.35		1866.06		3161.44	2161.18		1490.45			2616.24	1906.56	1	Dolichol-phosphate mannosyltransferase subunit 3 OS=Mus musculus OX=10090 GN=Dpm3 PE=1 SV=1
1802	TRUE	Q8BH86|GLUCM_MOUSE	225.589	14	12612.5	12031.6	5199.11	3719.73	1704.31	3113.55	5561.84	6204.2	9378.29	7645.1	3637.84	3825.16	14	D-glutamate cyclase, mitochondrial OS=Mus musculus OX=10090 GN=Dglucy PE=1 SV=1
4293	FALSE	Q9QWL7|K1C17_MOUSE	104.063	3													1	Keratin, type I cytoskeletal 17 OS=Mus musculus OX=10090 GN=Krt17 PE=1 SV=3
5376	TRUE	Q07456|AMBP_MOUSE	77.0797	3							947.486						3	Protein AMBP OS=Mus musculus OX=10090 GN=Ambp PE=1 SV=2
4519	TRUE	Q9JIG8|PRAF2_MOUSE	129.056	4	9771.66	10419.6	8843.51	10250.3	11841.8	10321.8	9977.49	10884.5	10635.7	11106.3	12099.5	11709	4	PRA1 family protein 2 OS=Mus musculus OX=10090 GN=Praf2 PE=1 SV=1
4295	TRUE	Q8R411|MYCT1_MOUSE	99.3335	4													4	Myc target protein 1 OS=Mus musculus OX=10090 GN=Myct1 PE=1 SV=1
6111	TRUE	D3YX43|VSI10_MOUSE	74.3892	2													2	V-set and immunoglobulin domain-containing protein 10 OS=Mus musculus OX=10090 GN=Vsig10 PE=3 SV=2
5785	TRUE	P04925|PRIO_MOUSE	71.8823	3	83.4417			203.332		364.652	380.928	553.361	539.082				3	Major prion protein OS=Mus musculus OX=10090 GN=Prnp PE=1 SV=2
2390	TRUE	O88329|MYO1A_MOUSE	163.81	5									7128.02				1	Unconventional myosin-Ia OS=Mus musculus OX=10090 GN=Myo1a PE=2 SV=2
2409	TRUE	P70296|PEBP1_MOUSE	216.444	9	110618	107303	86626	73354.7	100306	87181.1	83496.6	75791.6	94034.3	91810.8	71953.2	84117.7	9	Phosphatidylethanolamine-binding protein 1 OS=Mus musculus OX=10090 GN=Pebp1 PE=1 SV=3
6765	TRUE	Q91WK5|GCSH_MOUSE	76.7848	1	7830.52	7504.29	6391.83	6069.92	6666.5	6886.27	715.39	1776.68	5343.2	5675.28	5412.47	4468.86	1	Glycine cleavage system H protein, mitochondrial OS=Mus musculus OX=10090 GN=Gcsh PE=1 SV=2
5619	TRUE	Q9DD24|TCAL9_MOUSE	67.0761	2	401.164			363.496	252.209			727.629		224.647		886.856	2	Transcription elongation factor A protein-like 9 OS=Mus musculus OX=10090 GN=Tceal9 PE=3 SV=1
5814	TRUE	Q9D924|ISCA1_MOUSE	87.3907	3				460.348	924.927	570.674					731.454	679.119	3	Iron-sulfur cluster assembly 1 homolog, mitochondrial OS=Mus musculus OX=10090 GN=Isca1 PE=2 SV=1
2893	TRUE	Q8C0L0|TMX4_MOUSE	171.165	7	3645.48	2074.41	1855.74	1215.98	2101.28	1569.95	3303.27	10556.3	425.809	1114.13	3379.93	2585.2	7	Thioredoxin-related transmembrane protein 4 OS=Mus musculus OX=10090 GN=Tmx4 PE=1 SV=2
5459	TRUE	Q3TUF7|YETS2_MOUSE	61.4993	3					339.269								3	YEATS domain-containing protein 2 OS=Mus musculus OX=10090 GN=Yeats2 PE=1 SV=2
1034	TRUE	Q8BVY0|RL1D1_MOUSE	257.387	15	54952.2	79608.2	87436	81283.6	80891.1	87234.6	56240.5	42097.2	58884.6	58599.3	90973.9	76418	15	Ribosomal L1 domain-containing protein 1 OS=Mus musculus OX=10090 GN=Rsl1d1 PE=1 SV=1
3090	FALSE	O08674|RBPJL_MOUSE	48.944	1		3147.75		2585.34			2027.19	1652.49		1853.54		2882.16	1	Recombining binding protein suppressor of hairless-like protein OS=Mus musculus OX=10090 GN=Rbpjl PE=1 SV=1
1340	TRUE	P21614|VTDB_MOUSE	220.407	14													14	Vitamin D-binding protein OS=Mus musculus OX=10090 GN=Gc PE=1 SV=2
5391	TRUE	P63034|CYH2_MOUSE	81.3868	3													1	Cytohesin-2 OS=Mus musculus OX=10090 GN=Cyth2 PE=1 SV=2
6864	TRUE	A2A699|F1712_MOUSE	42.1581	1	349.221	190.516		297.251						169.174			1	Protein FAM171A2 OS=Mus musculus OX=10090 GN=Fam171a2 PE=1 SV=1
7919	TRUE	Q9Z0Z7|KLF5_MOUSE	38.9266	1		492.105		175.165	342.521								1	Krueppel-like factor 5 OS=Mus musculus OX=10090 GN=Klf5 PE=1 SV=2
3804	TRUE	Q8BTY1|KAT1_MOUSE	138.235	6													6	Kynurenine--oxoglutarate transaminase 1 OS=Mus musculus OX=10090 GN=Kyat1 PE=1 SV=1
5892	TRUE	Q8BUY9|PGTB1_MOUSE	59.5015	3			1360.21	922.559	2396.72	767.558				586.425	1124.53		3	Geranylgeranyl transferase type-1 subunit beta OS=Mus musculus OX=10090 GN=Pggt1b PE=1 SV=1
4307	TRUE	Q91W39|NCOA5_MOUSE	151.728	6	1508.73	3041.92	5712.71	2947.2	3917.42	9884.15	5544.15	3861.47	2188.95	2854.83	5681.74	9185.2	6	Nuclear receptor coactivator 5 OS=Mus musculus OX=10090 GN=Ncoa5 PE=1 SV=1
3822	TRUE	Q80XR2|AT2C1_MOUSE	136.075	6	1253.97	634.814	1064.63	224.28	1088.59	1261.56	1221.36	750.944	640.454	685.337	1547.53	1059.76	6	Calcium-transporting ATPase type 2C member 1 OS=Mus musculus OX=10090 GN=Atp2c1 PE=1 SV=2
6821	TRUE	Q5S003|SPG17_MOUSE	26.5031	1						1305.42							1	Sperm-associated antigen 17 OS=Mus musculus OX=10090 GN=Spag17 PE=1 SV=2
1878	TRUE	Q8VCC1|PGDH_MOUSE	211.522	9													9	15-hydroxyprostaglandin dehydrogenase [NAD(+)] OS=Mus musculus OX=10090 GN=Hpgd PE=1 SV=1
5591	TRUE	Q8R4S0|PP14C_MOUSE	114.151	3													3	Protein phosphatase 1 regulatory subunit 14C OS=Mus musculus OX=10090 GN=Ppp1r14c PE=1 SV=1
5599	TRUE	Q80VY9|DHX33_MOUSE	87.292	3		1034.59	1117.83	1716.51	1031.85	1133.47	571.072	657.823		371.358	1155.78	671.956	3	ATP-dependent RNA helicase DHX33 OS=Mus musculus OX=10090 GN=Dhx33 PE=1 SV=1
2746	TRUE	Q00547|HMMR_MOUSE	159.365	10	3464.78	5325.32	14130.5	5627.91	6555.57	14525.6	1264.48	7521.21	8839.1	6401.95	16779.8	8183.57	10	Hyaluronan mediated motility receptor OS=Mus musculus OX=10090 GN=Hmmr PE=1 SV=4
5731	TRUE	Q9CQV5|RT24_MOUSE	113.5	3	2337.44	2191.85	2722.91	2400.64	3059.96	3374.07	2097.46	462.358	1322.12	2488.42	3462.57	2952.34	3	28S ribosomal protein S24, mitochondrial OS=Mus musculus OX=10090 GN=Mrps24 PE=1 SV=1
4680	FALSE	Q6NVE3|SPI2C_MOUSE	60.549	1				70.2245									1	Spindlin-2C OS=Mus musculus OX=10090 GN=Spin2c PE=2 SV=1
5912	TRUE	Q8R5H6|WASF1_MOUSE	99.3187	3					690.078	685.738					124.547	592.767	2	Wiskott-Aldrich syndrome protein family member 1 OS=Mus musculus OX=10090 GN=Wasf1 PE=1 SV=2
5576	TRUE	Q8BGF3|WDR92_MOUSE	65.6593	3	431.3	1022.28		933.371	1063.47	1072.85			1128.08			2687.76	3	WD repeat-containing protein 92 OS=Mus musculus OX=10090 GN=Wdr92 PE=1 SV=1
2290	TRUE	P28661|SEPT4_MOUSE	223.211	11													9	Septin-4 OS=Mus musculus OX=10090 GN=Septin4 PE=1 SV=1
6199	TRUE	Q3U1V6|UEVLD_MOUSE	51.0577	2							204.39						2	Ubiquitin-conjugating enzyme E2 variant 3 OS=Mus musculus OX=10090 GN=Uevld PE=1 SV=1
1587	TRUE	Q8VDF2|UHRF1_MOUSE	214.449	17	11996.1	17278.6	18385.9	18648	25004.3	26893.6	9792.99	10877.1	8551.2	15165.6	24943.8	18960.4	17	E3 ubiquitin-protein ligase UHRF1 OS=Mus musculus OX=10090 GN=Uhrf1 PE=1 SV=2
456	TRUE	Q8BY87|UBP47_MOUSE	278.113	33	23453.9	23312.7	24289.6	22066.4	18213.1	21017.6	23328.2	17872.5	11351.5	17475.5	30605.7	24887.3	33	Ubiquitin carboxyl-terminal hydrolase 47 OS=Mus musculus OX=10090 GN=Usp47 PE=1 SV=2
1623	TRUE	Q9D7P7|CLIC3_MOUSE	241.585	12													12	Chloride intracellular channel protein 3 OS=Mus musculus OX=10090 GN=Clic3 PE=1 SV=2
5298	TRUE	Q99JG7|TNIP2_MOUSE	120.922	4													4	TNFAIP3-interacting protein 2 OS=Mus musculus OX=10090 GN=Tnip2 PE=1 SV=1
4639	TRUE	O08691|ARGI2_MOUSE	144.099	5													5	Arginase-2, mitochondrial OS=Mus musculus OX=10090 GN=Arg2 PE=1 SV=1
1822	TRUE	Q9CY64|BIEA_MOUSE	230.874	12	17670.4	17388.3	15372.8	19349.3	12015.9	13597	14591.8	16068	14498.6	15671.8	26302.3	25230.9	12	Biliverdin reductase A OS=Mus musculus OX=10090 GN=Blvra PE=1 SV=1
2937	TRUE	Q80VQ1|LRRC1_MOUSE	142.615	8													6	Leucine-rich repeat-containing protein 1 OS=Mus musculus OX=10090 GN=Lrrc1 PE=1 SV=2
2061	TRUE	Q8C650|SEP10_MOUSE	177.05	10	612.932	370.575	1686.14	571.052	967.233	1468.28	474.301	605.772	705.434	617.711	1474.79	2015.37	9	Septin-10 OS=Mus musculus OX=10090 GN=Septin10 PE=1 SV=1
2803	TRUE	Q9D7N3|RT09_MOUSE	173.719	9	5204.56	5570.79	6705.68	7429.71	6806.01	7399.99	3234.81	3444.39	6759.8	5295.56	4746.08	7222.43	9	28S ribosomal protein S9, mitochondrial OS=Mus musculus OX=10090 GN=Mrps9 PE=1 SV=3
6907	TRUE	Q9D7V1|SH24A_MOUSE	34.1733	1													1	SH2 domain-containing protein 4A OS=Mus musculus OX=10090 GN=Sh2d4a PE=1 SV=1
6815	TRUE	Q9JL60|GMEB1_MOUSE	33.8396	1													1	Glucocorticoid modulatory element-binding protein 1 OS=Mus musculus OX=10090 GN=Gmeb1 PE=1 SV=2
3066	TRUE	Q61205|PA1B3_MOUSE	184.489	8	15995.3	12417.8	9299.43	7596.1	11821.1	10540.9	10531.2	8028.65	8442.28	8008.51	12289.4	10673.7	8	Platelet-activating factor acetylhydrolase IB subunit gamma OS=Mus musculus OX=10090 GN=Pafah1b3 PE=1 SV=1
7176	TRUE	O54790|MAFG_MOUSE	37.8764	1		77.3401											1	Transcription factor MafG OS=Mus musculus OX=10090 GN=Mafg PE=1 SV=1
4374	TRUE	O88693|CEGT_MOUSE	134.471	5	2686.53	765.253	4933.65		6416.52	4745.99	2041.8	1694.16	10063	6957.45	5392.65	6437.63	5	Ceramide glucosyltransferase OS=Mus musculus OX=10090 GN=Ugcg PE=1 SV=1
4499	TRUE	Q8BTT6|DIEXF_MOUSE	117.213	5	890.915	866.269	1468.64	343.455	918.957	1011.36	535.737	232.874	488.145	504.889	838.632	1301.18	5	Digestive organ expansion factor homolog OS=Mus musculus OX=10090 GN=Diexf PE=2 SV=2
5032	TRUE	Q91WG0|EST2C_MOUSE	120.313	4													2	Acylcarnitine hydrolase OS=Mus musculus OX=10090 GN=Ces2c PE=1 SV=1
4857	TRUE	Q9JIQ3|DBLOH_MOUSE	159.239	4	1501.08	1983.99	1182.86	1562.32	1477.89	1599.22	2952.84	3685.67	3595.28	1229.43	1538.89	2928.98	4	Diablo homolog, mitochondrial OS=Mus musculus OX=10090 GN=Diablo PE=1 SV=2
6546	TRUE	Q64281|LIRB4_MOUSE	76.949	2													2	Leukocyte immunoglobulin-like receptor subfamily B member 4 OS=Mus musculus OX=10090 GN=Lilrb4 PE=1 SV=1
2031	TRUE	Q689Z5|SBNO1_MOUSE	197.962	13	3265.41	2423.72	2988.12	6331.44	4350.67	7698.23	1961.25	1322.39	2190.77	1401.57	5680.18	6542.52	13	Protein strawberry notch homolog 1 OS=Mus musculus OX=10090 GN=Sbno1 PE=1 SV=2
2956	TRUE	Q9JHQ0|ANXA9_MOUSE	184.374	8													8	Annexin A9 OS=Mus musculus OX=10090 GN=Anxa9 PE=2 SV=2
1341	TRUE	Q5F2E8|TAOK1_MOUSE	200.832	17	5115.3	4448.69	2602.17	3450.31	5794.1	3562.07	1391.02	2252.11	2119.44	4334.54	2222.49	1555.07	13	Serine/threonine-protein kinase TAO1 OS=Mus musculus OX=10090 GN=Taok1 PE=1 SV=1
3663	TRUE	Q9D8T2|GSDMD_MOUSE	146.699	6							363.471						6	Gasdermin-D OS=Mus musculus OX=10090 GN=Gsdmdc1 PE=1 SV=1
4016	TRUE	Q8VEB4|PAG15_MOUSE	126.372	5	303.272		1242.48		1553.91		1617.57	559.299		1554.96		226.44	5	Phospholipase A2 group XV OS=Mus musculus OX=10090 GN=Pla2g15 PE=1 SV=1
7246	TRUE	Q04998|INHBA_MOUSE	47.9957	1							59.7395						1	Inhibin beta A chain OS=Mus musculus OX=10090 GN=Inhba PE=1 SV=1
7436	TRUE	Q9JL19|NCOA6_MOUSE	35.823	1					250.633							127.411	1	Nuclear receptor coactivator 6 OS=Mus musculus OX=10090 GN=Ncoa6 PE=1 SV=1
7866	TRUE	Q3UYI5|RGL3_MOUSE	40.8527	1													1	Ral guanine nucleotide dissociation stimulator-like 3 OS=Mus musculus OX=10090 GN=Rgl3 PE=1 SV=2
5497	TRUE	P59024|FKB14_MOUSE	96.4635	3		1331.91	621.486	821.815			2253.9	3092.3	1647.23	1899.6	561.249	1854.05	3	Peptidyl-prolyl cis-trans isomerase FKBP14 OS=Mus musculus OX=10090 GN=Fkbp14 PE=1 SV=1
4537	TRUE	P60521|GBRL2_MOUSE	124.401	5	22259.2	22702.7	17750.8	18435	24766.5	21864.8	18260	17744.2	12914.6	17979.9	18022.9	17124.7	4	Gamma-aminobutyric acid receptor-associated protein-like 2 OS=Mus musculus OX=10090 GN=Gabarapl2 PE=1 SV=1
3591	TRUE	Q9DCG9|TR112_MOUSE	151.936	5	16050.7	13969.7	18089.3	19836.2	24226.3	24790.3	15312.8	17809.3	14622.2	13015	21041.1	16239.1	5	Multifunctional methyltransferase subunit TRM112-like protein OS=Mus musculus OX=10090 GN=Trmt112 PE=1 SV=1
36	FALSE	Q69ZB0|LRCC1_MOUSE	54.8756	1	914.516			903.597	990.568	1026.6	733.452	744.755					1	Leucine-rich repeat and coiled-coil domain-containing protein 1 OS=Mus musculus OX=10090 GN=Lrrcc1 PE=2 SV=2
5558	TRUE	P27048|RSMB_MOUSE	104.811	2	15804.7	15405.2	33988.2	23609.2	33353.9	43469.2	23709.5	10647.7	25280.7	27236.3	33685.1	30202.6	2	Small nuclear ribonucleoprotein-associated protein B OS=Mus musculus OX=10090 GN=Snrpb PE=1 SV=1
5776	TRUE	Q3UFS0|ZY11B_MOUSE	89.8179	2										180.871			2	Protein zyg-11 homolog B OS=Mus musculus OX=10090 GN=Zyg11b PE=1 SV=2
5101	TRUE	O08530|S1PR1_MOUSE	111.239	3			227.056										3	Sphingosine 1-phosphate receptor 1 OS=Mus musculus OX=10090 GN=S1pr1 PE=1 SV=3
6917	TRUE	Q99JL1|SPEF1_MOUSE	36.3838	1													1	Sperm flagellar protein 1 OS=Mus musculus OX=10090 GN=Spef1 PE=1 SV=1
3959	TRUE	Q8K2Y3|EVA1B_MOUSE	169.41	5	114.811	517.017	189.062	275.464	140.861	271.928	126.012	287.826	155.591	294.455		151.01	5	Protein eva-1 homolog B OS=Mus musculus OX=10090 GN=Eva1b PE=1 SV=1
5753	FALSE	P01649|KV5AG_MOUSE	61.6544	1													1	Ig kappa chain V-V regions OS=Mus musculus OX=10090 PE=1 SV=1
1574	TRUE	Q9R0N0|GALK1_MOUSE	227.665	13	41834.8	38256.6	37559.8	33630.4	38263.3	30284.2	44772.7	40906.2	39518.2	44202.2	44958.8	39135.2	13	Galactokinase OS=Mus musculus OX=10090 GN=Galk1 PE=1 SV=2
3187	TRUE	P38060|HMGCL_MOUSE	149.916	7	3584.17	3883.89	371.914	2893.21	3249.64	4481.68	5911.87	2505.39	380.778	4256.14	470.016	1741.99	7	Hydroxymethylglutaryl-CoA lyase, mitochondrial OS=Mus musculus OX=10090 GN=Hmgcl PE=1 SV=2
6442	TRUE	Q922B6|TRAF7_MOUSE	48.9808	2												117.661	2	E3 ubiquitin-protein ligase TRAF7 OS=Mus musculus OX=10090 GN=Traf7 PE=1 SV=1
3839	TRUE	P11247|PERM_MOUSE	124.916	5													5	Myeloperoxidase OS=Mus musculus OX=10090 GN=Mpo PE=1 SV=2
2500	TRUE	Q3UFK8|FRMD8_MOUSE	196.9	9	118335	2573.63	3156.29	96606.4	1227.56	3843.86	1983.6	1810.16	1203.35	6172.62	3501.28	100142	9	FERM domain-containing protein 8 OS=Mus musculus OX=10090 GN=Frmd8 PE=1 SV=2
1297	TRUE	Q6P9J9|ANO6_MOUSE	219.594	13	4899.27	3071.77	1804.78	715.535	3968.98	2816.41	1895.71	2355.03	4058.65	2116.37	5557.24	5136.99	13	Anoctamin-6 OS=Mus musculus OX=10090 GN=Ano6 PE=1 SV=1
5010	TRUE	P01801|HVM32_MOUSE	123.397	3													3	Ig heavy chain V-III region J606 OS=Mus musculus OX=10090 PE=1 SV=1
7584	TRUE	Q8VE65|TAF12_MOUSE	44.6621	1	911.395									854.534			1	Transcription initiation factor TFIID subunit 12 OS=Mus musculus OX=10090 GN=Taf12 PE=1 SV=1
4927	TRUE	Q99N93|RM16_MOUSE	122.518	3	4205.6	1228.32	2817.37	2865.77	4020.31	2173.19	1523.39	2158.34	479.832	505.853	2137.01	2713.93	3	39S ribosomal protein L16, mitochondrial OS=Mus musculus OX=10090 GN=Mrpl16 PE=1 SV=1
5163	TRUE	Q8K273|MMGT1_MOUSE	88.9295	2			884.938	378.673	524.944		958.275		1447.52			566.298	2	Membrane magnesium transporter 1 OS=Mus musculus OX=10090 GN=Mmgt1 PE=1 SV=1
1578	TRUE	Q9QXD8|LIMD1_MOUSE	214.027	10	2031.83	2529.9	811.533	1865.56	927.916	2397.12	1330.27	1602.29	1503.22	720.26	1826.81	2019.13	10	LIM domain-containing protein 1 OS=Mus musculus OX=10090 GN=Limd1 PE=1 SV=2
6060	TRUE	Q9D162|CC167_MOUSE	63.3617	2	704.466						476.854		247.492	402.795		519.685	2	Coiled-coil domain-containing protein 167 OS=Mus musculus OX=10090 GN=Ccdc167 PE=1 SV=2
1762	TRUE	Q99JR8|SMRD2_MOUSE	216.613	10	1095.93	2692.03	2176.55	1399.85	3011.29	2974.75	115.917	404.666	2867.98	920.663	4500.6	3795.23	7	SWI/SNF-related matrix-associated actin-dependent regulator of chromatin subfamily D member 2 OS=Mus musculus OX=10090 GN=Smarcd2 PE=1 SV=2
5529	TRUE	Q80V86|INT8_MOUSE	65.228	3	1115.72	1056.42	1067.86	1071.13	399.379	1313.19	260.837	54.4661	89.3128	128.495	1047.57	1031.66	3	Integrator complex subunit 8 OS=Mus musculus OX=10090 GN=Ints8 PE=1 SV=1
4642	TRUE	Q91ZW2|OFUT1_MOUSE	100.164	4		1560.34	896.579		892.116		1203.36	1359.42	865.633	636.782	935.05	855.871	4	GDP-fucose protein O-fucosyltransferase 1 OS=Mus musculus OX=10090 GN=Pofut1 PE=1 SV=1
4300	TRUE	Q9CQI6|COTL1_MOUSE	160.349	5	16020.2	12970.5	8540.89	10346.4	8445.94	8377.31	12701.1	14174.5	9186.26	11415.5	16276.1	12909.2	5	Coactosin-like protein OS=Mus musculus OX=10090 GN=Cotl1 PE=1 SV=3
4934	TRUE	Q8K2C8|GPAT4_MOUSE	80.5508	4	431.357			340.359	412.158	965.835	203.132				318.164	229.348	4	Glycerol-3-phosphate acyltransferase 4 OS=Mus musculus OX=10090 GN=Gpat4 PE=1 SV=1
5438	TRUE	P30051|TEAD1_MOUSE	76.3382	3	2092.69	2225.4		2006.1	2024	2466.33		143.229	2048.93		2178.76		3	Transcriptional enhancer factor TEF-1 OS=Mus musculus OX=10090 GN=Tead1 PE=1 SV=2
727	TRUE	P40936|INMT_MOUSE	287.247	24													24	Indolethylamine N-methyltransferase OS=Mus musculus OX=10090 GN=Inmt PE=1 SV=1
5263	TRUE	Q8VBZ0|DHRSX_MOUSE	102.725	4										52.0287			4	Dehydrogenase/reductase SDR family member on chromosome X homolog OS=Mus musculus OX=10090 GN=Dhrsx PE=1 SV=2
2427	TRUE	A2AB59|RHG27_MOUSE	181.542	9													9	Rho GTPase-activating protein 27 OS=Mus musculus OX=10090 GN=Arhgap27 PE=1 SV=1
4232	TRUE	Q8BGZ4|CDC23_MOUSE	122.924	6			3619.59	3411.66	2776.94	4445.18	1294.23	1562.33	2452.74	2471.32	9937.64	1964.19	6	Cell division cycle protein 23 homolog OS=Mus musculus OX=10090 GN=Cdc23 PE=1 SV=2
82	TRUE	P08074|CBR2_MOUSE	334.34	46							320.058	1735.02					45	Carbonyl reductase [NADPH] 2 OS=Mus musculus OX=10090 GN=Cbr2 PE=1 SV=1
6204	TRUE	Q69ZZ6|TMCC1_MOUSE	61.0125	2													2	Transmembrane and coiled-coil domains protein 1 OS=Mus musculus OX=10090 GN=Tmcc1 PE=1 SV=2
5457	TRUE	Q8R418|DICER_MOUSE	68.2468	3	323.384		70.8291			362.697							3	Endoribonuclease Dicer OS=Mus musculus OX=10090 GN=Dicer1 PE=1 SV=3
1125	TRUE	Q9R112|SQOR_MOUSE	235.373	18	8151.87	9734.83	5057.41	5974.34	3848.09	6336.7	1824.11	2663.8	10932	11761.6	9284.76	6121.07	18	Sulfide:quinone oxidoreductase, mitochondrial OS=Mus musculus OX=10090 GN=Sqor PE=1 SV=3
6807	TRUE	Q3UHC0|TNR6C_MOUSE	25.5076	1													1	Trinucleotide repeat-containing gene 6C protein OS=Mus musculus OX=10090 GN=Tnrc6c PE=1 SV=2
5184	TRUE	Q6P5C5|SMUG1_MOUSE	79.9001	4						135.39							4	Single-strand selective monofunctional uracil DNA glycosylase OS=Mus musculus OX=10090 GN=Smug1 PE=1 SV=1
7743	TRUE	Q8BJS8|MTBP_MOUSE	32.2	1		307.834	728.476				653.895	691.693					1	Mdm2-binding protein OS=Mus musculus OX=10090 GN=Mtbp PE=1 SV=1
5748	TRUE	Q3UMB5|SMCR8_MOUSE	85.3587	2	180.898		97.4925			80.6733	30.501		35.4242				2	Guanine nucleotide exchange protein SMCR8 OS=Mus musculus OX=10090 GN=Smcr8 PE=1 SV=2
2070	TRUE	B9EJR8|DAAF5_MOUSE	172.923	12	4744.71	7357.96	5090.29	5781.23	8259.38	11196.1	3378.28	3189.31	4719.21	4372.22	6482.96	4380.73	12	Dynein assembly factor 5, axonemal OS=Mus musculus OX=10090 GN=Dnaaf5 PE=1 SV=1
790	TRUE	P32921|SYWC_MOUSE	283.69	17	81705.7	70457	49176.8	50390.4	62281	63005.4	39684.4	39823.1	53748.3	49194.1	53643.4	48693.2	17	Tryptophan--tRNA ligase, cytoplasmic OS=Mus musculus OX=10090 GN=Wars1 PE=1 SV=2
7253	TRUE	Q62158|TRI27_MOUSE	39.0912	1		262.861	231.475		243.339	468.282		140.092			93.5949	301.454	1	Zinc finger protein RFP OS=Mus musculus OX=10090 GN=Trim27 PE=1 SV=2
2145	TRUE	P63321|RALA_MOUSE	185.639	7	9805.38	8658.72	7023.61	8610.98	5392.89	5176.4	10207.3	6933.06	10858.6	8831.35	9062.1	8569	4	Ras-related protein Ral-A OS=Mus musculus OX=10090 GN=Rala PE=1 SV=1
3465	TRUE	Q9JJK2|LANC2_MOUSE	135.837	8	1722.89	1459.33	1646.04	1675.26	1804.55	1424.78	1210.52	1441.45	1359.87	1871.61	2339.41	2260.65	8	LanC-like protein 2 OS=Mus musculus OX=10090 GN=Lancl2 PE=1 SV=1
396	TRUE	Q9DBR7|MYPT1_MOUSE	268.631	29	35825.1	45150.7	41639.6	36894.9	36550	42158.4	38551.4	42201.2	41892.7	41479.5	44321.4	39303.8	26	Protein phosphatase 1 regulatory subunit 12A OS=Mus musculus OX=10090 GN=Ppp1r12a PE=1 SV=2
6687	TRUE	Q9Z0P7|SUFU_MOUSE	72.2134	2	1618.13	111.709		1396.47	862.342	644.376			1048.28		892.718	1023.89	2	Suppressor of fused homolog OS=Mus musculus OX=10090 GN=Sufu PE=1 SV=1
6264	TRUE	P70665|SIAE_MOUSE	74.3175	2													2	Sialate O-acetylesterase OS=Mus musculus OX=10090 GN=Siae PE=1 SV=3
5072	TRUE	Q8R366|IGSF8_MOUSE	119.709	4	488.988	251.47	632.998	377.953	560.734	600.731	1969.81	1719.91	686.919	1851.16		858.991	4	Immunoglobulin superfamily member 8 OS=Mus musculus OX=10090 GN=Igsf8 PE=1 SV=2
7279	TRUE	Q9CWX2|CIA30_MOUSE	74.365	1	1641.75	1568.35	1046.73	1027.61	1163.2	1308.92	735.366	1051.7	752.485		1105.2	1048.35	1	Complex I intermediate-associated protein 30, mitochondrial OS=Mus musculus OX=10090 GN=Ndufaf1 PE=1 SV=2
6492	TRUE	Q8BTE0|SDHF4_MOUSE	88.4345	2	1845.06	2139.99	1209.1	432.071	4005.31	1733.6				372.212		1105.3	2	Succinate dehydrogenase assembly factor 4, mitochondrial OS=Mus musculus OX=10090 GN=Sdhaf4 PE=3 SV=2
6038	TRUE	P0DPD9|EFCE2_MOUSE	82.198	2	129.318			165.431		58.5103		51.0921			124.06	26.3055	2	EEF1AKMT4-ECE2 readthrough transcript protein OS=Mus musculus OX=10090 GN=Eef1akmt4-Ece2 PE=1 SV=1
1144	TRUE	E9PZJ8|ASCC3_MOUSE	208.989	22	8960.47	5977.83	3200.77	5470.23	7945.35	5326.91	4901.63	5022.01	11965.4	9373.51	4610.62	8315.4	22	Activating signal cointegrator 1 complex subunit 3 OS=Mus musculus OX=10090 GN=Ascc3 PE=1 SV=1
2618	TRUE	Q3URQ0|TEX10_MOUSE	169.515	10	3093.24	1835.33	2320.82	2037.27	3310.4	3122.65	1348.18	225.139	1099.62	220.238	3747.57	3033.73	10	Testis-expressed protein 10 OS=Mus musculus OX=10090 GN=Tex10 PE=1 SV=1
3772	TRUE	Q8K0L9|ZBT20_MOUSE	128.297	7													7	Zinc finger and BTB domain-containing protein 20 OS=Mus musculus OX=10090 GN=Zbtb20 PE=1 SV=1
4575	TRUE	Q91VS7|MGST1_MOUSE	130.422	3													3	Microsomal glutathione S-transferase 1 OS=Mus musculus OX=10090 GN=Mgst1 PE=1 SV=3
387	TRUE	Q61699|HS105_MOUSE	277.654	25	91949.1	90496.2	80614.5	79873.1	111442	104758	60573.8	45291.3	60647.4	71197.4	90317.4	91290	24	Heat shock protein 105 kDa OS=Mus musculus OX=10090 GN=Hsph1 PE=1 SV=2
7064	TRUE	B2RX14|TUT4_MOUSE	51.9322	1		47.556											1	Terminal uridylyltransferase 4 OS=Mus musculus OX=10090 GN=Tut4 PE=1 SV=2
3877	TRUE	Q9WVL2|STAT2_MOUSE	128.845	7	150.013		489.941	367.309	329.018		1005.74	846.217	3019.32	2203.36			7	Signal transducer and activator of transcription 2 OS=Mus musculus OX=10090 GN=Stat2 PE=1 SV=1
7222	TRUE	Q9JJN2|ZFHX4_MOUSE	28.7085	1											246.223		1	Zinc finger homeobox protein 4 OS=Mus musculus OX=10090 GN=Zfhx4 PE=1 SV=1
3129	TRUE	Q8CDM8|F16B1_MOUSE	189.521	9	2309.66	3410.63	2430.66	559.975	3142.19	3442.31	1146.41	3138.94	2773.3	1688.9	3456.83	3522.59	9	Protein FAM160B1 OS=Mus musculus OX=10090 GN=Fam160b1 PE=1 SV=2
6801	TRUE	Q4VBF2|R3HD4_MOUSE	61.4342	1					243.662						224.708	244.07	1	R3H domain-containing protein 4 OS=Mus musculus OX=10090 GN=R3hdm4 PE=2 SV=1
2168	TRUE	Q8CE96|TRM6_MOUSE	179.657	9	6420.46	4195.73	3780.26	3017.44	6706.72	3747.57	730.622	1777.14	1889.05	3117.27	91453.3	3067.48	9	tRNA (adenine(58)-N(1))-methyltransferase non-catalytic subunit TRM6 OS=Mus musculus OX=10090 GN=Trmt6 PE=1 SV=1
7216	TRUE	Q9WU00|NRF1_MOUSE	45.246	1				49.0448		178.869							1	Nuclear respiratory factor 1 OS=Mus musculus OX=10090 GN=Nrf1 PE=1 SV=2
6235	TRUE	Q922H9|ZN330_MOUSE	85.73	2	2292.77			3839.92				1935.19	3225.47	3422.14	4366.46	4045.69	2	Zinc finger protein 330 OS=Mus musculus OX=10090 GN=Znf330 PE=1 SV=1
4968	TRUE	O54965|RNF13_MOUSE	119.807	3	2724.07	3692.75	1627.28	235.283	1199.46	576.988	2576.66	904.516	1324.85	1246.56	2056.83	1388.62	3	E3 ubiquitin-protein ligase RNF13 OS=Mus musculus OX=10090 GN=Rnf13 PE=1 SV=2
7863	TRUE	Q9CQW3|PROZ_MOUSE	47.6359	1													1	Vitamin K-dependent protein Z OS=Mus musculus OX=10090 GN=Proz PE=1 SV=1
4138	TRUE	Q641P0|ARP3B_MOUSE	152.174	5													1	Actin-related protein 3B OS=Mus musculus OX=10090 GN=Actr3b PE=1 SV=1
6945	TRUE	Q9ER81|IFG15_MOUSE	60.2051	1	55.1843				125.05	41.9149	53.0609					43.2838	1	Torsin-1A-interacting protein 2, isoform IFRG15 OS=Mus musculus OX=10090 GN=Tor1aip2 PE=1 SV=1
4899	TRUE	Q80UY1|CARME_MOUSE	107.884	4	3167.45	2989.66	1310.47	913.774	1986.85	4149.32	540.827	546.328	1060.41		1421.48	1355.04	4	Carnosine N-methyltransferase OS=Mus musculus OX=10090 GN=Carnmt1 PE=1 SV=1
4416	TRUE	Q9CQV1|TIM16_MOUSE	119.697	3		4285.35	2863.89	2328.14	1759.31	4312.55	1127.92	1047.34	2706.82	3720.11			3	Mitochondrial import inner membrane translocase subunit TIM16 OS=Mus musculus OX=10090 GN=Pam16 PE=1 SV=1
4854	TRUE	Q8BGG7|UBS3B_MOUSE	123.209	4													4	Ubiquitin-associated and SH3 domain-containing protein B OS=Mus musculus OX=10090 GN=Ubash3b PE=1 SV=1
970	TRUE	Q61464|ZN638_MOUSE	247.64	20	7179.28	8626.36	6125.71	4943.15	6717.83	5918.14	3037.29	3555.27	2021.37	2159.11	6208.15	5322.85	20	Zinc finger protein 638 OS=Mus musculus OX=10090 GN=Znf638 PE=1 SV=2
869	TRUE	Q80X82|SYMPK_MOUSE	230.732	21	8533.14	10051.8	5646.05	3842.02	12971.7	8612.92	4467.7	4376.9	6301.85	8330.59	10328.9	8930.24	21	Symplekin OS=Mus musculus OX=10090 GN=Sympk PE=1 SV=2
1334	TRUE	Q8C2E7|WASC5_MOUSE	206.658	18	7714.24	5432.1	4145.98	6304.18	8327	11488.5	7851.34	2197.85	7025.17	9698.76	6497.23	8009.26	18	WASH complex subunit 5 OS=Mus musculus OX=10090 GN=Washc5 PE=1 SV=2
6304	TRUE	Q5NC32|MOT11_MOUSE	81.8887	2													2	Monocarboxylate transporter 11 OS=Mus musculus OX=10090 GN=Slc16a11 PE=2 SV=1
5012	TRUE	P97478|COQ7_MOUSE	98.9478	4	1436.73	2405.37	1793.55	2080.88	2321.78	2326.21	944.639	780.723	550.296	1315.49	2116.95	1758.33	4	5-demethoxyubiquinone hydroxylase, mitochondrial OS=Mus musculus OX=10090 GN=Coq7 PE=1 SV=3
4558	TRUE	Q9WTL7|LYPA2_MOUSE	132.877	4			714.21	500.654		5510.44		95.0178	713.833	746.054	1619.66	1357.84	4	Acyl-protein thioesterase 2 OS=Mus musculus OX=10090 GN=Lypla2 PE=1 SV=1
5972	TRUE	Q8BHZ4|ZN592_MOUSE	84.9581	3	360.231	442.881	241.396		264.177	353.739	181.713		194.257				3	Zinc finger protein 592 OS=Mus musculus OX=10090 GN=Znf592 PE=1 SV=3
7066	TRUE	Q8BZJ7|DCNL2_MOUSE	63.6174	1													1	DCN1-like protein 2 OS=Mus musculus OX=10090 GN=Dcun1d2 PE=1 SV=3
5722	TRUE	Q8CIB6|TM230_MOUSE	77.514	2	1550.67	1619.29	509.184	2007.61	851.002	694.52	554.115	2078.02	429.252	1657.91	2351.06	406.445	2	Transmembrane protein 230 OS=Mus musculus OX=10090 GN=Tmem230 PE=1 SV=1
257	TRUE	P01029|CO4B_MOUSE	297.827	41	50481.6	48899.1	32224	33735.4	39104.6	40087.9	53970	53628.5	81640.9	79585.6	33297.1	26923.1	41	Complement C4-B OS=Mus musculus OX=10090 GN=C4b PE=1 SV=3
3508	TRUE	Q8JZU2|TXTP_MOUSE	148.853	5	10659.5	13087.9	9574.8	9170.96	10072.5	10423.1	12421.1	11377.9	13137	9597.38	9457.73	8492.7	5	Tricarboxylate transport protein, mitochondrial OS=Mus musculus OX=10090 GN=Slc25a1 PE=1 SV=1
4414	TRUE	Q9JJ89|CCD86_MOUSE	130.065	4	5867.69	3179.77	3085.42	5931.84	8100.54	7857.71	3963.94	3147.56	2320.19	1930.64	7657.13	7462.06	4	Coiled-coil domain-containing protein 86 OS=Mus musculus OX=10090 GN=Ccdc86 PE=1 SV=2
5045	TRUE	P97873|LOXL1_MOUSE	91.7911	4	298.965		375.506		848.948	391.351			909.241	562.734		345.66	4	Lysyl oxidase homolog 1 OS=Mus musculus OX=10090 GN=Loxl1 PE=2 SV=3
6975	TRUE	Q9D6Y4|BORC8_MOUSE	48.7588	1													1	BLOC-1-related complex subunit 8 OS=Mus musculus OX=10090 GN=Borcs8 PE=1 SV=1
7871	TRUE	Q3V125|CC110_MOUSE	25.6046	1													1	Coiled-coil domain-containing protein 110 OS=Mus musculus OX=10090 GN=Ccdc110 PE=1 SV=1
2120	TRUE	P28740|KIF2A_MOUSE	193.722	12	28692.2	19658.3	13763	22367.1	18590.4	20855.1	10956.7	17495.9	16073.7	16666	23544.5	23900.6	12	Kinesin-like protein KIF2A OS=Mus musculus OX=10090 GN=Kif2a PE=1 SV=2
5683	TRUE	Q91W36|UBP3_MOUSE	63.5493	1		331.755	486.332		65.1945			119.497			501.435		1	Ubiquitin carboxyl-terminal hydrolase 3 OS=Mus musculus OX=10090 GN=Usp3 PE=2 SV=1
8012	TRUE	Q60772|CDN2C_MOUSE	77.4167	1	1945.99	1700.38	1484.49	1393.4	1705.53		1808.93	1758.93	2005.33	2028.31	1768.68	1658.24	1	Cyclin-dependent kinase 4 inhibitor C OS=Mus musculus OX=10090 GN=Cdkn2c PE=1 SV=1
276	TRUE	Q8BMK4|CKAP4_MOUSE	329.182	31	531227	504952	440968	445897	506810	509383	556683	494374	448714	466791	555113	504588	31	Cytoskeleton-associated protein 4 OS=Mus musculus OX=10090 GN=Ckap4 PE=1 SV=2
7116	TRUE	Q8QZS3|FLCN_MOUSE	26.8534	1					538.044		685.819			1036.44			1	Folliculin OS=Mus musculus OX=10090 GN=Flcn PE=1 SV=1
6119	TRUE	O35566|CD151_MOUSE	99.3941	2													2	CD151 antigen OS=Mus musculus OX=10090 GN=Cd151 PE=1 SV=2
6063	TRUE	Q99PU7|BAP1_MOUSE	45.1847	2													2	Ubiquitin carboxyl-terminal hydrolase BAP1 OS=Mus musculus OX=10090 GN=Bap1 PE=1 SV=1
60	TRUE	Q6P5E4|UGGG1_MOUSE	365.527	59	144210	126863	105913	106521	108473	121279	132274	125213	132167	192051	135958	117694	59	UDP-glucose:glycoprotein glucosyltransferase 1 OS=Mus musculus OX=10090 GN=Uggt1 PE=1 SV=4
2229	TRUE	Q9Z1J3|NFS1_MOUSE	200.925	12	1657.68	1747.1	1931.56	2392.76	2841.12	3094.22	2992.42	2821.59	2602.72	2821.53	2940.9	2412.79	12	Cysteine desulfurase, mitochondrial OS=Mus musculus OX=10090 GN=Nfs1 PE=1 SV=3
1664	TRUE	Q04736|YES_MOUSE	194.17	14	1357.6	4238.44	728.613	1300.59	1851.05		1377.37	1146.17	2577.65	1017.84		2328.21	9	Tyrosine-protein kinase Yes OS=Mus musculus OX=10090 GN=Yes1 PE=1 SV=3
6440	TRUE	Q99L27|GMPR2_MOUSE	62.9355	2					532.667		292.389			521.862		730.384	2	GMP reductase 2 OS=Mus musculus OX=10090 GN=Gmpr2 PE=1 SV=2
3393	TRUE	P35980|RL18_MOUSE	157.464	6	102770	159974	194881	187927	237982	234769	157178	136662	153011	146244	246076	145156	6	60S ribosomal protein L18 OS=Mus musculus OX=10090 GN=Rpl18 PE=1 SV=3
2294	TRUE	O89050|MKLN1_MOUSE	147.294	9	2927.75	3413.27	2694.13	1937.93	3566.31	4247.85	899.712	783.72	930.645	1205.46	2684.63	1752.92	9	Muskelin OS=Mus musculus OX=10090 GN=Mkln1 PE=1 SV=1
7092	TRUE	Q8K3I9|GLCI1_MOUSE	25.3777	1							7718.04				21122.7		1	Glucocorticoid-induced transcript 1 protein OS=Mus musculus OX=10090 GN=Glcci1 PE=1 SV=1
6055	TRUE	Q91W82|UB2E2_MOUSE	83.0411	2		2140.19	2732.41	2773.69	3571.55	2317.57		2577.88	4114.71	1937.24	4471.57	2647.66	2	Ubiquitin-conjugating enzyme E2 E2 OS=Mus musculus OX=10090 GN=Ube2e2 PE=2 SV=1
709	TRUE	A2AWA9|RBGP1_MOUSE	232.839	20	20987.3	15642.2	11032.6	14171.4	17232.6	15158.4	12121.1	13972.5	18314.7	15328	14738.5	12873.3	19	Rab GTPase-activating protein 1 OS=Mus musculus OX=10090 GN=Rabgap1 PE=1 SV=1
1869	TRUE	Q3UHD6|SNX27_MOUSE	208.248	12	7028.45	9152.82	3926.95	6641.56	8951.52	6377.52	3874.11	6266.16	5984.05	6616.76	5195.92	6974.98	12	Sorting nexin-27 OS=Mus musculus OX=10090 GN=Snx27 PE=1 SV=2
80	TRUE	Q00896|A1AT3_MOUSE	375.499	42													1	Alpha-1-antitrypsin 1-3 OS=Mus musculus OX=10090 GN=Serpina1c PE=1 SV=2
3926	TRUE	Q5U3K5|RABL6_MOUSE	117.078	6	2008.61	2168.56	1174.5	2615.28	1520.16	3105.23		988.77	2640.31	1222.68		1595.1	6	Rab-like protein 6 OS=Mus musculus OX=10090 GN=Rabl6 PE=1 SV=2
1246	TRUE	O55222|ILK_MOUSE	241.45	14	56942.4	56784.7	35797.1	52761.3	43198.6	58558.1	38950.6	31659.5	39454.8	29295.6	40474.7	47848.5	14	Integrin-linked protein kinase OS=Mus musculus OX=10090 GN=Ilk PE=1 SV=2
6475	TRUE	P51954|NEK1_MOUSE	71.7857	2													2	Serine/threonine-protein kinase Nek1 OS=Mus musculus OX=10090 GN=Nek1 PE=1 SV=2
731	TRUE	Q9QXN0|SHRM3_MOUSE	275.709	22													22	Protein Shroom3 OS=Mus musculus OX=10090 GN=Shroom3 PE=1 SV=2
3851	TRUE	Q9JHK4|PGTA_MOUSE	112.581	7	2982	1247.62	4100.37	3707	4919.76	2070.2	1425.76	1643.95	1738.3	783.962	815.644	3355.16	7	Geranylgeranyl transferase type-2 subunit alpha OS=Mus musculus OX=10090 GN=Rabggta PE=1 SV=1
4971	TRUE	P60824|CIRBP_MOUSE	143.885	4	5666.08	3914.8	2634.43	3287.06	3792.77	2890.18	2029.69	2386.75	2117.53	1900.64	2812.22	2468.91	4	Cold-inducible RNA-binding protein OS=Mus musculus OX=10090 GN=Cirbp PE=1 SV=1
7563	TRUE	Q9EQH4|TAF8_MOUSE	31.3153	1			110.754		144.334	190.137							1	Transcription initiation factor TFIID subunit 8 OS=Mus musculus OX=10090 GN=Taf8 PE=2 SV=1
3010	TRUE	Q99LL5|PWP1_MOUSE	146.364	6	4563.52	727.786	6622.08	9300.94	14730.1	12246.1	1391.35	2062.08	2335	4369.42	8133.9	11450.5	6	Periodic tryptophan protein 1 homolog OS=Mus musculus OX=10090 GN=Pwp1 PE=1 SV=1
2789	FALSE	E9PZM4|CHD2_MOUSE	81.2057	2						4024.22			3678.67		1030.98		2	Chromodomain-helicase-DNA-binding protein 2 OS=Mus musculus OX=10090 GN=Chd2 PE=1 SV=1
4447	TRUE	Q9QYC7|VKGC_MOUSE	120.865	4	2793.87	617.506	578.689	760.755	863.56	1334.56	461.224	2390.04	1298	2423.4	761.135	1956.85	4	Vitamin K-dependent gamma-carboxylase OS=Mus musculus OX=10090 GN=Ggcx PE=1 SV=1
4953	TRUE	O09030|I13R1_MOUSE	103.438	4	305.625						340.217		1875.52	1805.11		99.1061	4	Interleukin-13 receptor subunit alpha-1 OS=Mus musculus OX=10090 GN=Il13ra1 PE=2 SV=1
968	TRUE	Q8BHD7|PTBP3_MOUSE	193.862	11	949.693	619.879	1324.99	619.669	950.414	2550.5	1547.41	526.564	589.051	1451.67	2459.26	2562.63	10	Polypyrimidine tract-binding protein 3 OS=Mus musculus OX=10090 GN=Ptbp3 PE=1 SV=1
3351	TRUE	Q6NZQ2|DDX31_MOUSE	132.906	8	127.889	1385.39	2020.38	990.389	803.348	1350.84			786.656	234.61	188.581	2175.01	8	Probable ATP-dependent RNA helicase DDX31 OS=Mus musculus OX=10090 GN=Ddx31 PE=2 SV=2
1839	TRUE	Q99LR1|ABD12_MOUSE	200.703	13	3901.15	3525.6	2196.79	2156.14	2214.07	3379.87	2331.37	2468.25	3368.41	1016.56	606.804	1554.64	13	Lysophosphatidylserine lipase ABHD12 OS=Mus musculus OX=10090 GN=Abhd12 PE=1 SV=2
7054	TRUE	Q80TL4|PHF24_MOUSE	31.3157	1													1	PHD finger protein 24 OS=Mus musculus OX=10090 GN=Phf24 PE=1 SV=2
732	TRUE	Q8CGP0|H2B3B_MOUSE	227.524	14	1496.04	1429.4		1443.64	1435.42	1588.98					737.064	751.856	1	Histone H2B type 3-B OS=Mus musculus OX=10090 GN=H2bu1 PE=1 SV=3
36	TRUE	A2AN08|UBR4_MOUSE	371.361	81	123742	51903.1	146093	120232	54416.4	46395.2	33133.8	102546	105597	42294.8	152756	134900	81	E3 ubiquitin-protein ligase UBR4 OS=Mus musculus OX=10090 GN=Ubr4 PE=1 SV=1
5659	TRUE	Q8VC52|RBPS2_MOUSE	88.6914	3	2055.82	1883.75		3972.52	4908.84	4595.2	1555.62	1298.97	1905.23	1976.55	2072.21	2108.73	3	RNA-binding protein with multiple splicing 2 OS=Mus musculus OX=10090 GN=Rbpms2 PE=1 SV=1
1622	TRUE	P55264|ADK_MOUSE	199.178	11	48638.8	54140	26748.9	34206	32674.4	32898.6	29118	32686.9	37212.1	38889.9	26671.2	31740.9	11	Adenosine kinase OS=Mus musculus OX=10090 GN=Adk PE=1 SV=2
7339	TRUE	O08811|ERCC2_MOUSE	42.1799	1													1	General transcription and DNA repair factor IIH helicase subunit XPD OS=Mus musculus OX=10090 GN=Ercc2 PE=1 SV=2
6880	TRUE	P62274|RS29_MOUSE	55.6292	1	2457.81	2072.88	2334.26	1954.14	2992.28	2777.87	1800.53	1417.21	1736.87	1937.47	2649.94	2343.18	1	40S ribosomal protein S29 OS=Mus musculus OX=10090 GN=Rps29 PE=1 SV=2
7007	TRUE	Q9D864|ARP6_MOUSE	50.0987	1					89.5123	109.513							1	Actin-related protein 6 OS=Mus musculus OX=10090 GN=Actr6 PE=1 SV=2
4067	TRUE	O54786|DFFA_MOUSE	141.393	6	1733.92		1026.5	1214.21	1311.15	1349.42	1145.67				383.903	754.58	6	DNA fragmentation factor subunit alpha OS=Mus musculus OX=10090 GN=Dffa PE=1 SV=2
2383	TRUE	Q9QZE7|TSNAX_MOUSE	197.64	10	21061.5	185026	18773.6	15583.3	23294.7	22048.6	18033.6	197476	15612.8	18939.3	298374	22420.4	10	Translin-associated protein X OS=Mus musculus OX=10090 GN=Tsnax PE=1 SV=1
6253	FALSE	Q3ULA2|FBW1A_MOUSE	26.6534	1													1	F-box/WD repeat-containing protein 1A OS=Mus musculus OX=10090 GN=Btrc PE=1 SV=2
422	TRUE	O35887|CALU_MOUSE	350	25	458778	539528	351405	341397	471520	461521	479592	424291	415207	407691	566827	462836	25	Calumenin OS=Mus musculus OX=10090 GN=Calu PE=1 SV=1
83	TRUE	P07758|A1AT1_MOUSE	374.105	41													2	Alpha-1-antitrypsin 1-1 OS=Mus musculus OX=10090 GN=Serpina1a PE=1 SV=4
1274	TRUE	P62702|RS4X_MOUSE	240.009	14	179956	170459	177659	186256	242553	230966	135494	125932	98737.6	143332	201262	211616	14	40S ribosomal protein S4, X isoform OS=Mus musculus OX=10090 GN=Rps4x PE=1 SV=2
5583	TRUE	Q8VDG5|PPCS_MOUSE	104.521	3		420.584	610.002		447.663			454.747					3	Phosphopantothenate--cysteine ligase OS=Mus musculus OX=10090 GN=Ppcs PE=1 SV=1
2215	TRUE	Q9CQ60|6PGL_MOUSE	217.087	10	18798.1	28180.1	14946.4	18707.5	8631.89	15289.4	19337.9	19620.7	24350.1	23804.9	15531.5	17894.8	10	6-phosphogluconolactonase OS=Mus musculus OX=10090 GN=Pgls PE=1 SV=1
7950	TRUE	Q99PM3|TF2AA_MOUSE	50.9544	1									579.869	496.503		742.752	1	Transcription initiation factor IIA subunit 1 OS=Mus musculus OX=10090 GN=Gtf2a1 PE=1 SV=2
281	TRUE	P47738|ALDH2_MOUSE	353.12	32	144013	131858	104335	99873.2	116580	140296	139694	130435	143627	137926	142721	135872	31	Aldehyde dehydrogenase, mitochondrial OS=Mus musculus OX=10090 GN=Aldh2 PE=1 SV=1
512	TRUE	Q08091|CNN1_MOUSE	245.901	13	42632.9	37738.8	49621.3	57599.5	65291.3	81657.1	71030.1	63410.1	29651	25940.2	48786.6	45055	13	Calponin-1 OS=Mus musculus OX=10090 GN=Cnn1 PE=1 SV=1
3675	TRUE	A2RSJ4|UH1BL_MOUSE	164.18	7	2136.86	1021.49	821.498		451.812	1243.96	682.067	511.283		643.208		50.4982	7	UHRF1-binding protein 1-like OS=Mus musculus OX=10090 GN=Uhrf1bp1l PE=1 SV=2
5028	TRUE	P12399|CTL2A_MOUSE	75.7464	3													3	Protein CTLA-2-alpha OS=Mus musculus OX=10090 GN=Ctla2a PE=2 SV=2
286	TRUE	P17426|AP2A1_MOUSE	270.875	30	23654.2	22371.1	20121.7	20399.9	25152	16279.2	26768.6	23888.4	22850.6	27036.2	29279.4	24466.9	25	AP-2 complex subunit alpha-1 OS=Mus musculus OX=10090 GN=Ap2a1 PE=1 SV=1
6474	TRUE	P97287|MCL1_MOUSE	87.0948	2						640.408	415.428						2	Induced myeloid leukemia cell differentiation protein Mcl-1 homolog OS=Mus musculus OX=10090 GN=Mcl1 PE=1 SV=3
885	TRUE	P0DP26|CALM1_MOUSE	273.783	20	192964	119179	211464	208184	242480	263619	207188	200952	189649	213521	231492	295111	9	Calmodulin-1 OS=Mus musculus OX=10090 GN=Calm1 PE=1 SV=1
7208	TRUE	P01820|HVM44_MOUSE	54.8223	1													1	Ig heavy chain V region PJ14 OS=Mus musculus OX=10090 PE=1 SV=1
3367	TRUE	Q80U70|SUZ12_MOUSE	204.105	8	4128.66	6802.28	6802.02	7103.98	9913.44	9525.42	1314.38	2777.06	1178	2177.67	7062.52	4587.24	8	Polycomb protein Suz12 OS=Mus musculus OX=10090 GN=Suz12 PE=1 SV=2
3339	TRUE	Q3UFM5|NOM1_MOUSE	164.449	8	2804.85	1212.19	2134.06	970.378	2801.72	1712.21	1196.61	1726.27	1313.47	678.667	1923.2	2231.2	8	Nucleolar MIF4G domain-containing protein 1 OS=Mus musculus OX=10090 GN=Nom1 PE=1 SV=2
1295	TRUE	Q8BKX1|BAIP2_MOUSE	212.424	14	22489.8	19971.9	7492.06	6055.8	12298.1	20645.4	12425.4	5284.43	8213.35	4586.16	7382.86	7990.42	14	Brain-specific angiogenesis inhibitor 1-associated protein 2 OS=Mus musculus OX=10090 GN=Baiap2 PE=1 SV=2
5716	TRUE	Q8K202|RPA49_MOUSE	107.419	3	1807.31	3109.76	3294.73	3547.83	3575.77	3430.53	1094.04	913.714	1402.41	1613.6	3665.69	2121.37	3	DNA-directed RNA polymerase I subunit RPA49 OS=Mus musculus OX=10090 GN=Polr1e PE=1 SV=2
6833	TRUE	P97367|MEIS2_MOUSE	42.4406	1					375.646	358.463							1	Homeobox protein Meis2 OS=Mus musculus OX=10090 GN=Meis2 PE=1 SV=2
4020	TRUE	Q9CR09|UFC1_MOUSE	137.492	5	3581.06	3566.81	1742.56			4318.01	2819.37	2411.22			3576.34	68.8017	5	Ubiquitin-fold modifier-conjugating enzyme 1 OS=Mus musculus OX=10090 GN=Ufc1 PE=1 SV=1
5906	TRUE	Q8R1F9|RPP40_MOUSE	89.1907	3	1979.76	1281.9	1129.03	1472.03	2289.7	1406.08	241.445	177.454	1191.72	763.043	1687.68	1564.53	3	Ribonuclease P protein subunit p40 OS=Mus musculus OX=10090 GN=Rpp40 PE=2 SV=2
181	TRUE	Q9DBG3|AP2B1_MOUSE	310.731	31	38655.3	52075	38014.9	37410.5	46387	47309.5	45351.4	55183.6	41276.8	50635.7	54279.5	48525.4	19	AP-2 complex subunit beta OS=Mus musculus OX=10090 GN=Ap2b1 PE=1 SV=1
5613	TRUE	Q8VEA8|RAB7B_MOUSE	59.4685	2													2	Ras-related protein Rab-7b OS=Mus musculus OX=10090 GN=Rab7b PE=1 SV=1
5258	TRUE	Q9CQZ6|NDUB3_MOUSE	100.97	3	1154.49	2382.84	975.974	7867.79	2300.58	1088.93	2524.24	2688.18	867.554	913.575	6737.61	1467.27	3	NADH dehydrogenase [ubiquinone] 1 beta subcomplex subunit 3 OS=Mus musculus OX=10090 GN=Ndufb3 PE=1 SV=1
7907	TRUE	Q5BJ29|FBXL7_MOUSE	29.1346	1								261.689	107.733				1	F-box/LRR-repeat protein 7 OS=Mus musculus OX=10090 GN=Fbxl7 PE=1 SV=1
3537	FALSE	O35984|PBX2_MOUSE	53.896	1	1284.76												1	Pre-B-cell leukemia transcription factor 2 OS=Mus musculus OX=10090 GN=Pbx2 PE=1 SV=1
2203	TRUE	Q8K0V4|CNOT3_MOUSE	148.424	8	9717.8	8381.38	3375.17	40165.1	6466.27	5450.34	6059.25	4474.7	4785.37	2397.86	8823.41	4201.78	8	CCR4-NOT transcription complex subunit 3 OS=Mus musculus OX=10090 GN=Cnot3 PE=1 SV=1
7344	TRUE	Q91V81|RBM42_MOUSE	49.6323	1	2076.05		1778.01	1674.07	2147.85	2096.17	1118.26	1102.27	1158.76	1080.09	1938.6	1611.96	1	RNA-binding protein 42 OS=Mus musculus OX=10090 GN=Rbm42 PE=1 SV=2
4509	TRUE	Q99P69|NUF2_MOUSE	119.591	5	1128.75	1449.37	1000.38	543.434	1945.2	1475.11	601.076	347.018			125.248	93.364	5	Kinetochore protein Nuf2 OS=Mus musculus OX=10090 GN=Nuf2 PE=1 SV=2
4693	TRUE	O70258|SGCE_MOUSE	117.566	4	608.124			661.296		806.546	547.142	480.722	2304.77	2279.69		657.994	4	Epsilon-sarcoglycan OS=Mus musculus OX=10090 GN=Sgce PE=1 SV=2
120	TRUE	A2AGT5|CKAP5_MOUSE	327.464	59	105189	91906.9	86633.6	91887.8	112282	126856	77503.3	67106.7	74715.7	71178.3	105655	111605	59	Cytoskeleton-associated protein 5 OS=Mus musculus OX=10090 GN=Ckap5 PE=1 SV=1
7331	TRUE	Q9WU20|MTHR_MOUSE	26.6537	1													1	Methylenetetrahydrofolate reductase OS=Mus musculus OX=10090 GN=Mthfr PE=1 SV=2
2098	TRUE	Q8BT07|CEP55_MOUSE	153.196	12	4818.76	22620.7	3740.18	4616.5	6350.58	9251.88	19560.8	677.236	19484.1	570.637	2438.71	4717.34	12	Centrosomal protein of 55 kDa OS=Mus musculus OX=10090 GN=Cep55 PE=1 SV=2
2039	TRUE	Q6P9R2|OXSR1_MOUSE	217.379	11	19336.8	17608.5	20254	21126.5	24637.9	24917	11156.9	14536.4	19146	19938.3	24238.8	23664.2	10	Serine/threonine-protein kinase OSR1 OS=Mus musculus OX=10090 GN=Oxsr1 PE=1 SV=1
6836	TRUE	P60954|NOL4_MOUSE	25.4888	1													1	Nucleolar protein 4 OS=Mus musculus OX=10090 GN=Nol4 PE=2 SV=2
3937	TRUE	Q9CQZ1|HSBP1_MOUSE	135.594	3	32938.7	30883.9	23529.5	22525.6	28542.1	29179.8	24103.6	23607.1	22134	21999.1	26533.2	23079	3	Heat shock factor-binding protein 1 OS=Mus musculus OX=10090 GN=Hsbp1 PE=1 SV=1
2405	TRUE	Q7JJ13|BRD2_MOUSE	154.118	7		1220.13	2013.69	1305.5	2234	854.836	616.499		119.134		1133.92	1988.64	6	Bromodomain-containing protein 2 OS=Mus musculus OX=10090 GN=Brd2 PE=1 SV=1
6351	TRUE	Q91VU6|DCA11_MOUSE	88.6004	2												323.517	2	DDB1- and CUL4-associated factor 11 OS=Mus musculus OX=10090 GN=Dcaf11 PE=1 SV=1
451	TRUE	P62960|YBOX1_MOUSE	323.964	19	194715	205763	196406	204834	199796	228049	147650	149323	176772	187453	187957	200696	13	Y-box-binding protein 1 OS=Mus musculus OX=10090 GN=Ybx1 PE=1 SV=3
4021	TRUE	Q9DC53|CPNE8_MOUSE	120.116	5	270.753				830.791	747.507	1749.04	1157.09	780.901	555.38	200.32	1004.64	4	Copine-8 OS=Mus musculus OX=10090 GN=Cpne8 PE=2 SV=3
3594	TRUE	Q8BW10|NOB1_MOUSE	146.091	7	8188.01	5981.39	7405.11	6988.57	9848.49	4111.23	4006	3738.15	4283.75	3490.89	7682.4	7402.68	7	RNA-binding protein NOB1 OS=Mus musculus OX=10090 GN=Nob1 PE=1 SV=1
1524	FALSE	Q91WC3|ACSL6_MOUSE	70.5412	1													1	Long-chain-fatty-acid--CoA ligase 6 OS=Mus musculus OX=10090 GN=Acsl6 PE=1 SV=1
7336	TRUE	Q9DBV3|DHX34_MOUSE	25.5176	1	97.8657												1	Probable ATP-dependent RNA helicase DHX34 OS=Mus musculus OX=10090 GN=Dhx34 PE=1 SV=2
1067	TRUE	P83741|WNK1_MOUSE	233.575	19	12842.8	13230.4	15489.2	13643.5	16358.7	9530.02	12242.8	10534.7	4764.85	13833	9881.32	10795.5	19	Serine/threonine-protein kinase WNK1 OS=Mus musculus OX=10090 GN=Wnk1 PE=1 SV=2
3488	TRUE	Q923U0|TM1L1_MOUSE	110.541	7	2403.52	2199.15	341.039	339.877	1426.89	603.317	876.716	660.139	819.377	359.962	1344.15	576.84	7	TOM1-like protein 1 OS=Mus musculus OX=10090 GN=Tom1l1 PE=1 SV=1
3399	TRUE	Q8K330|SSH3_MOUSE	113.492	3													3	Protein phosphatase Slingshot homolog 3 OS=Mus musculus OX=10090 GN=Ssh3 PE=1 SV=1
2611	TRUE	Q99NB8|UBQL4_MOUSE	173.27	7	5658.47	7051.75	7697.07	4683.71	8230.03	11608.9	3556.97	4365.76	6910.99	6038.48	5574.81	5229.6	5	Ubiquilin-4 OS=Mus musculus OX=10090 GN=Ubqln4 PE=1 SV=1
2269	TRUE	Q9D8S3|ARFG3_MOUSE	219.878	12	4399.33	2636.69	756.104	2063.04	4413.21	2917.07	10153.1	10110.6	5953.43	4699.5	4360.81	3196.19	12	ADP-ribosylation factor GTPase-activating protein 3 OS=Mus musculus OX=10090 GN=Arfgap3 PE=1 SV=2
3735	TRUE	Q9D187|CIA2B_MOUSE	154.485	4	3366.89	4006.88	1453.85	2094.57	2752.58	1600.28	2192.96	1461.73	1684.53	3016.14	1859.86	2543.56	4	Cytosolic iron-sulfur assembly component 2B OS=Mus musculus OX=10090 GN=Ciao2b PE=1 SV=1
227	TRUE	Q6PFD9|NUP98_MOUSE	309.452	38	41661.7	50936.9	40031.9	34989.9	42868.5	55701.4	26633.5	31208.3	32930.2	39148.1	52922.3	42292	38	Nuclear pore complex protein Nup98-Nup96 OS=Mus musculus OX=10090 GN=Nup98 PE=1 SV=2
4127	TRUE	O08919|NUMBL_MOUSE	124.256	6		854.646	595.446			106.05	950.239	848.191	695.483	999.083		784.316	5	Numb-like protein OS=Mus musculus OX=10090 GN=Numbl PE=1 SV=3
6363	TRUE	P56477|IRF5_MOUSE	67.3567	2													2	Interferon regulatory factor 5 OS=Mus musculus OX=10090 GN=Irf5 PE=1 SV=1
1789	TRUE	Q80VP0|TCPR1_MOUSE	209.198	16	338.415			87.1658					111.084				16	Tectonin beta-propeller repeat-containing protein 1 OS=Mus musculus OX=10090 GN=Tecpr1 PE=1 SV=1
1205	TRUE	P60670|NPL4_MOUSE	242.289	14	17467.5	16258.2	15565.1	17228	21214.2	21057.9	11587.3	12469.4	16879	11742	20521.4	20232.5	14	Nuclear protein localization protein 4 homolog OS=Mus musculus OX=10090 GN=Nploc4 PE=1 SV=3
3813	TRUE	Q91YR5|EFNMT_MOUSE	122.026	7	1145.86	788.576	1020.24	1097.85	1883.25	1272.39	211.037	272.987	727.048	337.477	3639.77	446.976	7	eEF1A lysine and N-terminal methyltransferase OS=Mus musculus OX=10090 GN=EEF1AKNMT PE=1 SV=1
2561	TRUE	Q9JIY5|HTRA2_MOUSE	176.049	9	11567.5	11845.8	3375.73	9691.12	9798.56	10736.2	7561.41	7105.58	7854.49	10312.6	10044	10088.4	9	Serine protease HTRA2, mitochondrial OS=Mus musculus OX=10090 GN=Htra2 PE=1 SV=2
455	TRUE	P10630|IF4A2_MOUSE	271.448	22	6247.72	7370.32	5424.78	5194.91	4069.19	5571.97	6110.56	6251.48	6641.72	6751.15	5467.34	5087.04	11	Eukaryotic initiation factor 4A-II OS=Mus musculus OX=10090 GN=Eif4a2 PE=1 SV=2
3240	TRUE	P97450|ATP5J_MOUSE	186.409	8	63987.3	55021.6	50990.4	50360.5	60800	56954.8	40526.2	41218.2	49753.5	49212.2	55594.9	44967.3	8	ATP synthase-coupling factor 6, mitochondrial OS=Mus musculus OX=10090 GN=Atp5pf PE=1 SV=1
7212	TRUE	Q6PGH0|UBTD2_MOUSE	37.7058	1	1030.02		740.611		629.528				1081.8				1	Ubiquitin domain-containing protein 2 OS=Mus musculus OX=10090 GN=Ubtd2 PE=2 SV=1
160	TRUE	Q9ERD7|TBB3_MOUSE	332.552	40	129053	30220.5	70591.6	67110.5	29273.4	1009.48	19363.5	71225.2	480.283	2058.81	89779.8	136519	6	Tubulin beta-3 chain OS=Mus musculus OX=10090 GN=Tubb3 PE=1 SV=1
4774	TRUE	Q9JME5|AP3B2_MOUSE	105.728	3													1	AP-3 complex subunit beta-2 OS=Mus musculus OX=10090 GN=Ap3b2 PE=1 SV=2
4137	TRUE	Q80YS6|AFAP1_MOUSE	127.516	6	8256.22	4758.03	3402.18	3627.06	4384.07	3303.1	4111.49	4419.22	3201.73	5738.1	2885.58	1925.61	6	Actin filament-associated protein 1 OS=Mus musculus OX=10090 GN=Afap1 PE=1 SV=1
3957	TRUE	Q8C9S4|CC186_MOUSE	89.4313	6		20614.7			224.803					448.28			6	Coiled-coil domain-containing protein 186 OS=Mus musculus OX=10090 GN=Ccdc186 PE=1 SV=2
1302	TRUE	Q8R5I6|GSTM4_MOUSE	240.634	15													3	Glutathione S-transferase Mu 4 OS=Mus musculus OX=10090 GN=Gstm4 PE=1 SV=1
957	TRUE	P53995|APC1_MOUSE	227.788	16	5894.35	3660.54	3534.03	3849.36	6128.14	4840.95	2805.94	3040.66	2619.51	2167.12	6406.99	5281.4	16	Anaphase-promoting complex subunit 1 OS=Mus musculus OX=10090 GN=Anapc1 PE=1 SV=2
3724	TRUE	Q8BU04|UBR7_MOUSE	108.684	4	2105.96	1538.05	1246.91	2259.56	2120.59	1782.92	926.83	671.097	655.988		2011.81	1153.77	4	Putative E3 ubiquitin-protein ligase UBR7 OS=Mus musculus OX=10090 GN=Ubr7 PE=1 SV=1
250	TRUE	Q8CJF7|ELYS_MOUSE	303.624	43	23291.7	38971.2	22265.2	45612.3	17569	42421.1	30962.9	11951.5	16269.1	75610.4	35659.1	35318.6	43	Protein ELYS OS=Mus musculus OX=10090 GN=Ahctf1 PE=1 SV=1
7426	TRUE	Q6ZQ06|CE162_MOUSE	27.7585	1													1	Centrosomal protein of 162 kDa OS=Mus musculus OX=10090 GN=Cep162 PE=1 SV=2
2991	TRUE	Q8CI04|COG3_MOUSE	138.354	9	3886.29	4337.15	1759.07	2203.02	3415.49	3304.49	4159.37	3920.43	3200.99	3372.89	3505.03	2064.77	9	Conserved oligomeric Golgi complex subunit 3 OS=Mus musculus OX=10090 GN=Cog3 PE=1 SV=3
2905	TRUE	Q3UVG3|F91A1_MOUSE	164.076	10	4349.61	5536.7	3928.69	2342.79	4671.3	4647.22	4746.51	1530.52	1986.02	5634.97	7188.5	4017.07	10	Protein FAM91A1 OS=Mus musculus OX=10090 GN=Fam91a1 PE=1 SV=1
2504	TRUE	Q8K021|SCAM1_MOUSE	180.584	6	139839	123208	28745.1	69197.4	136248	117937	7121.31	108682	74817.6	50100	9339.59	114376	6	Secretory carrier-associated membrane protein 1 OS=Mus musculus OX=10090 GN=Scamp1 PE=1 SV=1
2177	TRUE	A2ADY9|DDI2_MOUSE	211.3	9	7820.07	5211.43	2815.36	8786.27	11353.7	14402.7	5774.97	6944.65	3259.85	6976.07	6411.63	9220.6	9	Protein DDI1 homolog 2 OS=Mus musculus OX=10090 GN=Ddi2 PE=1 SV=1
7971	TRUE	Q9JMG2|C1GLC_MOUSE	59.7139	1				460.609						511.386			1	C1GALT1-specific chaperone 1 OS=Mus musculus OX=10090 GN=C1galt1c1 PE=2 SV=1
2613	TRUE	Q99M87|DNJA3_MOUSE	188.767	9	2692.94		5026.28	1547.43	1870.31	2567.48	1230.15	920.157	2387.52	2860.84		4588.76	9	DnaJ homolog subfamily A member 3, mitochondrial OS=Mus musculus OX=10090 GN=Dnaja3 PE=1 SV=1
176	TRUE	Q8K0E8|FIBB_MOUSE	344.72	29		12527.4				16416.5				9932.28			29	Fibrinogen beta chain OS=Mus musculus OX=10090 GN=Fgb PE=1 SV=1
6035	TRUE	Q61586|GPAT1_MOUSE	72.5919	2													2	Glycerol-3-phosphate acyltransferase 1, mitochondrial OS=Mus musculus OX=10090 GN=Gpam PE=1 SV=2
316	TRUE	Q9ET01|PYGL_MOUSE	286.779	30										263.363			26	Glycogen phosphorylase, liver form OS=Mus musculus OX=10090 GN=Pygl PE=1 SV=4
6259	TRUE	Q8BHE1|GEMI8_MOUSE	49.2566	2		489.569		273.413		424.417					373.363	351.184	2	Gem-associated protein 8 OS=Mus musculus OX=10090 GN=Gemin8 PE=1 SV=1
364	TRUE	O08529|CAN2_MOUSE	303.513	24	161147	127850	107405	101476	95887.9	104491	100115	87161.6	94255.9	97443.6	118846	99409.6	24	Calpain-2 catalytic subunit OS=Mus musculus OX=10090 GN=Capn2 PE=1 SV=4
436	TRUE	Q91ZJ5|UGPA_MOUSE	234.085	20	10885.1	17508.9	8069.3	12056	8169.53	7319.86	6606.51	11877.1	18320.6	24550.7	5396.88	11482.2	20	UTP--glucose-1-phosphate uridylyltransferase OS=Mus musculus OX=10090 GN=Ugp2 PE=1 SV=3
5587	TRUE	Q8R4Y4|STAB1_MOUSE	94.7341	3													3	Stabilin-1 OS=Mus musculus OX=10090 GN=Stab1 PE=1 SV=1
5240	TRUE	Q2VPQ9|EAF6_MOUSE	94.6301	3		620.779		1427.15		1752.54				692.394	1585.14	509.627	3	Chromatin modification-related protein MEAF6 OS=Mus musculus OX=10090 GN=Meaf6 PE=1 SV=1
837	TRUE	Q91VM9|IPYR2_MOUSE	239.443	15	15565.5	16011.2	7386.97	8578.52	9562.03	11018.9	9807.77	6370.66	10031.6	6194.55	8636.82	6295.4	15	Inorganic pyrophosphatase 2, mitochondrial OS=Mus musculus OX=10090 GN=Ppa2 PE=1 SV=1
6486	TRUE	Q9CQ33|LZTR1_MOUSE	42.877	2			123.268		127.969				325.554				2	Leucine-zipper-like transcriptional regulator 1 OS=Mus musculus OX=10090 GN=Lztr1 PE=1 SV=2
5366	TRUE	Q9CPT3|NANP_MOUSE	87.5513	2	106.296	593.356	549.069		344.542	111.947	482.996		721.205	318.401		383.124	2	N-acylneuraminate-9-phosphatase OS=Mus musculus OX=10090 GN=Nanp PE=1 SV=1
2661	TRUE	Q8CG46|SMC5_MOUSE	167.862	10	1768.05	2154.49	4331.14	4659.99	4079.01	4930.03	1885.91	1124.98	2711.59	1682.09	3008.64	5058.79	10	Structural maintenance of chromosomes protein 5 OS=Mus musculus OX=10090 GN=Smc5 PE=1 SV=1
5560	TRUE	Q9Z2S7|T22D3_MOUSE	80.783	3													2	TSC22 domain family protein 3 OS=Mus musculus OX=10090 GN=Tsc22d3 PE=1 SV=2
5539	TRUE	A2AIV8|CARD9_MOUSE	68.8185	2													1	Caspase recruitment domain-containing protein 9 OS=Mus musculus OX=10090 GN=Card9 PE=1 SV=1
1557	TRUE	Q00PI9|HNRL2_MOUSE	232.311	15	37178.9	35734.8	21121.1	28519.4	19935.5	23895	27801.3	24083.7	22290.9	22198.5	33466.9	25724	15	Heterogeneous nuclear ribonucleoprotein U-like protein 2 OS=Mus musculus OX=10090 GN=Hnrnpul2 PE=1 SV=2
7691	TRUE	Q8BHC7|RHBL4_MOUSE	76.8566	1			1241.65	811.288	1667.35	1691.05		1172.74	801.316	1227.34	1481.94	1341.64	1	Rhomboid-related protein 4 OS=Mus musculus OX=10090 GN=Rhbdd1 PE=1 SV=1
491	TRUE	Q80X19|COEA1_MOUSE	262.877	29													29	Collagen alpha-1(XIV) chain OS=Mus musculus OX=10090 GN=Col14a1 PE=1 SV=2
5474	TRUE	Q8BHB0|NOD1_MOUSE	93.1517	3													3	Nucleotide-binding oligomerization domain-containing protein 1 OS=Mus musculus OX=10090 GN=Nod1 PE=1 SV=1
2526	TRUE	Q8BQ47|CNPY4_MOUSE	199.554	9	8542.6	3338.11	4233.41	6703.71	1379.49	8849.58	7892.58	5149.66	3598.75	11374.8	9352.06	8143.45	9	Protein canopy homolog 4 OS=Mus musculus OX=10090 GN=Cnpy4 PE=1 SV=1
4547	TRUE	Q8BV13|CSN7B_MOUSE	140.352	4	4782.5	4430.96	63355.5	1180.43	4463.4	5542.64	257.34	61096.8	4394.79	3471.2	7867.39	4562.15	4	COP9 signalosome complex subunit 7b OS=Mus musculus OX=10090 GN=Cops7b PE=1 SV=1
4630	TRUE	Q9ES56|TPPC4_MOUSE	116.357	4	1236.06	412.272	776.858	550.967	1021.34	1011.6	1570.93	489.022	1666.12	624.304	365.831	1589.82	4	Trafficking protein particle complex subunit 4 OS=Mus musculus OX=10090 GN=Trappc4 PE=1 SV=1
7233	TRUE	Q8VCM4|LIPT_MOUSE	43.9279	1										153.017			1	Lipoyltransferase 1, mitochondrial OS=Mus musculus OX=10090 GN=Lipt1 PE=1 SV=1
6577	TRUE	P70445|4EBP2_MOUSE	93.8781	2		3967.71	3859.84	3844.78	4724.55	4656.24	3481.5		3478.06	3407.18			2	Eukaryotic translation initiation factor 4E-binding protein 2 OS=Mus musculus OX=10090 GN=Eif4ebp2 PE=1 SV=1
2245	TRUE	D0QMC3|MNDAL_MOUSE	195.998	13													7	Myeloid cell nuclear differentiation antigen-like protein OS=Mus musculus OX=10090 GN=Mndal PE=1 SV=1
3955	TRUE	Q9CPQ3|TOM22_MOUSE	157.716	4	19367.5	20192.7	22623.4	16362.4	14959	33525.1	23904.5	20536.3	18048.7	14957.3	26490.3	30019.5	4	Mitochondrial import receptor subunit TOM22 homolog OS=Mus musculus OX=10090 GN=Tomm22 PE=1 SV=3
5603	TRUE	Q9CQV6|MLP3B_MOUSE	67.7187	2	18758.1	16359.8	12159.9	11186.5	13409.8		15840.2	14909.2	14116.3	10709.2	11712.4	7847.73	2	Microtubule-associated proteins 1A/1B light chain 3B OS=Mus musculus OX=10090 GN=Map1lc3b PE=1 SV=3
4371	TRUE	Q3UFF7|LYPL1_MOUSE	99.4268	3	1391.15	1788.18	381.803	470.228	704.997	560.985	499.151	318.943	594.095	688.669	578.391	392.466	3	Lysophospholipase-like protein 1 OS=Mus musculus OX=10090 GN=Lyplal1 PE=1 SV=3
2667	TRUE	Q3V1T4|P3H1_MOUSE	182.422	11	12414.2	13657.2	6979	11230.6	4248.82	11340.7	17811	4021.63	9015.9	14592.3	10160.7	11979.7	11	Prolyl 3-hydroxylase 1 OS=Mus musculus OX=10090 GN=P3h1 PE=1 SV=2
516	TRUE	O70400|PDLI1_MOUSE	267.351	17	197817	197279	126451	154215	184554	182967	292980	182195	149220	159828	179680	142095	17	PDZ and LIM domain protein 1 OS=Mus musculus OX=10090 GN=Pdlim1 PE=1 SV=4
4131	TRUE	P28659|CELF1_MOUSE	130.053	5	8044.96	6069.92	7840.44	6164.83	8735.34	8284.71	5090.87	4943.09	4819.69	5142.17	8402.63	7624.21	5	CUGBP Elav-like family member 1 OS=Mus musculus OX=10090 GN=Celf1 PE=1 SV=2
6413	TRUE	Q8K304|TM129_MOUSE	70.8352	2			467.105										2	E3 ubiquitin-protein ligase TM129 OS=Mus musculus OX=10090 GN=Tmem129 PE=2 SV=1
3886	TRUE	Q8K1K6|SPB10_MOUSE	146.244	6													6	Serpin B10 OS=Mus musculus OX=10090 GN=Serpinb10 PE=2 SV=1
4034	TRUE	P41230|KDM5C_MOUSE	123.631	6	437.704		827.514	466.985	856.385	1136.09	545.062				1591.15	671.634	6	Lysine-specific demethylase 5C OS=Mus musculus OX=10090 GN=Kdm5c PE=1 SV=4
6036	TRUE	Q61462|CY24A_MOUSE	50.1667	2													2	Cytochrome b-245 light chain OS=Mus musculus OX=10090 GN=Cyba PE=1 SV=3
4692	TRUE	Q8K409|DPOLB_MOUSE	107.627	4	1866.84		397.244	1967.62	640.76	2204.88	1233.85	1371.34	1666.59	785.043			4	DNA polymerase beta OS=Mus musculus OX=10090 GN=Polb PE=1 SV=3
829	TRUE	Q9Z315|SNUT1_MOUSE	261.225	21	30738.5	17743.2	20497.6	28702.3	24423.5	31533	14255.3	14338.1	21889.2	13620.1	33054.4	20597.4	21	U4/U6.U5 tri-snRNP-associated protein 1 OS=Mus musculus OX=10090 GN=Sart1 PE=1 SV=1
4007	TRUE	Q99J36|THUM1_MOUSE	146.271	6	14337.8	6636.27	4202.86	12181.3	11909.5	12053.8	3443.04	10953.5	9203.1	3527.99	6472.52	12423.1	6	THUMP domain-containing protein 1 OS=Mus musculus OX=10090 GN=Thumpd1 PE=1 SV=1
3629	TRUE	P70295|AUP1_MOUSE	148.408	5	3249.32	2194.41	1830.42	142.718	4889.16	5257.14	112.367	1322.53	466.536	3566.33	2428.41	2265.85	5	Lipid droplet-regulating VLDL assembly factor AUP1 OS=Mus musculus OX=10090 GN=Aup1 PE=1 SV=1
3271	TRUE	Q9JM13|RABX5_MOUSE	148.342	7	9966.57	7007.84	6981.85	6766.37	6448.74	5343.21	10253.5	6411.09	5994.77	5473.11	7983.93	5036.7	7	Rab5 GDP/GTP exchange factor OS=Mus musculus OX=10090 GN=Rabgef1 PE=1 SV=1
3777	TRUE	Q63829|COMD3_MOUSE	141.102	6	5549.44	5345.06	5549.41	5690.79	6399.94	6590.42	5877.19	6101.66	6257.15	6316.57	13661.9	5470.6	6	COMM domain-containing protein 3 OS=Mus musculus OX=10090 GN=Commd3 PE=1 SV=1
5531	TRUE	A2AWP8|ARGAL_MOUSE	66.0156	3													2	Rho guanine nucleotide exchange factor 10-like protein OS=Mus musculus OX=10090 GN=Arhgef10l PE=1 SV=1
2008	TRUE	P15864|H12_MOUSE	219.519	13	169.483	815.693			621.139		523.106	513.836	197.693		1242.82	3629.65	1	Histone H1.2 OS=Mus musculus OX=10090 GN=H1-2 PE=1 SV=2
1779	TRUE	Q8BH57|WDR48_MOUSE	179.562	14	1212.41	2323.19	1826.31	436.225	4407.23	4117.87	937.139	1557.27	1864.95	2862.68	1420.27	2707.09	14	WD repeat-containing protein 48 OS=Mus musculus OX=10090 GN=Wdr48 PE=1 SV=1
5481	TRUE	Q8BHE8|MAIP1_MOUSE	86.3214	3	484.834	411.458	234.505	192.169	340.293	358.542	206.408	93.8756	176.729	182.117	308.276	314.541	3	m-AAA protease-interacting protein 1, mitochondrial OS=Mus musculus OX=10090 GN=Maip1 PE=1 SV=1
4000	TRUE	P56812|PDCD5_MOUSE	127.36	4	40614.8	36924.3	32880.8	27808	39072.8	40386.8	31443.7	29493.9	29303.9	21179.7	35016.5	30449.5	4	Programmed cell death protein 5 OS=Mus musculus OX=10090 GN=Pdcd5 PE=1 SV=3
5304	TRUE	P35979|RL12_MOUSE	127.316	2	71331.5	75972.4	100759	75905.8	111180	129177	62655.6	69177.9	56442.5	63451.4	99983	109226	2	60S ribosomal protein L12 OS=Mus musculus OX=10090 GN=Rpl12 PE=1 SV=2
7820	TRUE	Q9JJN6|CNBP1_MOUSE	64.2289	1			317.628					257.733					1	Beta-catenin-interacting protein 1 OS=Mus musculus OX=10090 GN=Ctnnbip1 PE=1 SV=1
1537	TRUE	Q8C9B9|DIDO1_MOUSE	197.241	15	3573.42	5306.73	2430.24	4226.55	5463.54	4706.13	814.008	1151.04	2212.5	1770.27	3734.52	3666.48	15	Death-inducer obliterator 1 OS=Mus musculus OX=10090 GN=Dido1 PE=1 SV=4
5209	TRUE	P61148|FGF1_MOUSE	123.884	4													4	Fibroblast growth factor 1 OS=Mus musculus OX=10090 GN=Fgf1 PE=1 SV=1
4200	TRUE	Q9D0D5|T2EA_MOUSE	136.313	5	3808.79	5384.08	3430.67	3753.63	6530.08	6127.03	2628.5	1945.37	2746.19	2383.41	4736.24	6905.92	5	General transcription factor IIE subunit 1 OS=Mus musculus OX=10090 GN=Gtf2e1 PE=1 SV=1
5665	TRUE	P01642|KV5A9_MOUSE	127.459	3													3	Ig kappa chain V-V region L7 (Fragment) OS=Mus musculus OX=10090 GN=Gm10881 PE=1 SV=1
7854	TRUE	Q8CJ27|ASPM_MOUSE	36.6896	1													1	Abnormal spindle-like microcephaly-associated protein homolog OS=Mus musculus OX=10090 GN=Aspm PE=1 SV=2
3360	TRUE	P00329|ADH1_MOUSE	207.125	7													7	Alcohol dehydrogenase 1 OS=Mus musculus OX=10090 GN=Adh1 PE=1 SV=2
137	TRUE	D3YVF0|AKAP5_MOUSE	374.302	48													48	A-kinase anchor protein 5 OS=Mus musculus OX=10090 GN=Akap5 PE=1 SV=2
1724	TRUE	Q8C5W3|TBCEL_MOUSE	195.138	11	2092.4	2485.45	1126.57	1355.1	1279.51	410.111	1721.65	2636.85	1201.18	1096.34	1382.77	1982.06	11	Tubulin-specific chaperone cofactor E-like protein OS=Mus musculus OX=10090 GN=Tbcel PE=1 SV=1
3403	TRUE	Q6P3A8|ODBB_MOUSE	151.062	5	1083.24	2108.62	1057.31		2124.83	2283.95	1516.57	1515.06	66.4131	2016.27	561.799	1350.08	5	2-oxoisovalerate dehydrogenase subunit beta, mitochondrial OS=Mus musculus OX=10090 GN=Bckdhb PE=1 SV=2
1552	TRUE	P97372|PSME2_MOUSE	229.613	15	14960.9	8448.51	6428.7	17344.2	10170.6	12491.7	14596.3	15489.8	16033.9	26796.2	16116.9	14327.3	13	Proteasome activator complex subunit 2 OS=Mus musculus OX=10090 GN=Psme2 PE=1 SV=4
7561	TRUE	P55144|TYRO3_MOUSE	52.8456	1					143.666	203.15		82.1471	194.85	226.982			1	Tyrosine-protein kinase receptor TYRO3 OS=Mus musculus OX=10090 GN=Tyro3 PE=1 SV=2
3818	TRUE	Q9D820|PRXD1_MOUSE	138.311	6	1552.86	6505.38	5161.45	4526.48	2522.13	3291.25	4518.94	5112.9	4940.97	2743.21	2863.22	4610.19	6	Prolyl-tRNA synthetase associated domain-containing protein 1 OS=Mus musculus OX=10090 GN=Prorsd1 PE=1 SV=1
7811	TRUE	O54940|BNIP2_MOUSE	44.705	1													1	BCL2/adenovirus E1B 19 kDa protein-interacting protein 2 OS=Mus musculus OX=10090 GN=Bnip2 PE=1 SV=2
4851	TRUE	P06869|UROK_MOUSE	86.496	4	532.4				1250.61	282.687	3587.83					91.2735	4	Urokinase-type plasminogen activator OS=Mus musculus OX=10090 GN=Plau PE=1 SV=1
4643	FALSE	P01668|KV3AG_MOUSE	133.774	3													2	Ig kappa chain V-III region PC 7210 OS=Mus musculus OX=10090 PE=1 SV=1
5166	TRUE	Q91VW3|SH3L3_MOUSE	109.31	3	16262.1	24438.7	12051.6	19889.2	20971.2	21580.5	19690.4	14299.1	29269.8	28865.8	26372	25024.9	3	SH3 domain-binding glutamic acid-rich-like protein 3 OS=Mus musculus OX=10090 GN=Sh3bgrl3 PE=1 SV=1
1947	TRUE	A2APB8|TPX2_MOUSE	205.816	13	5073.87	6342.39	3316.66	2990.1	10747.9	4761.55	4091.69	1912.49	3172.82	2189.18	9569.51	4791.48	13	Targeting protein for Xklp2 OS=Mus musculus OX=10090 GN=Tpx2 PE=1 SV=1
2135	TRUE	Q8CDM1|ATAD2_MOUSE	177.193	12	3479.3	3540.44	5705.98	4409.81	6124.8	4601.02	1804.66	2174.86	4908.36	2938	3995.47	4905.35	12	ATPase family AAA domain-containing protein 2 OS=Mus musculus OX=10090 GN=Atad2 PE=1 SV=1
502	TRUE	Q61191|HCFC1_MOUSE	257.014	28	25280.1	16297.3	24266.8	22378	24667	20212.1	15501.5	11386.4	13373.3	16889.9	26696.2	24393.7	28	Host cell factor 1 OS=Mus musculus OX=10090 GN=Hcfc1 PE=1 SV=2
2766	TRUE	Q8BMC4|NOP9_MOUSE	188.428	9	4361.73	5186.76	6873.6	4055.27	8435.06	8969.85	2069.01	2192.51	3800.28	2260.36	7689.08	4058.96	9	Nucleolar protein 9 OS=Mus musculus OX=10090 GN=Nop9 PE=1 SV=1
3434	TRUE	Q9CQC8|SPG21_MOUSE	172.586	7	4264.3	4152.55	3057.82	2078.92	4034.3	3626.5	3827.39	3760.46	3344.12	3592.89	3954.98	4054.38	7	Maspardin OS=Mus musculus OX=10090 GN=Spg21 PE=1 SV=1
2498	TRUE	Q8BTZ4|APC5_MOUSE	170.612	9	2475.81	2180.77	1012.64	2408.42	3646.73	2032.3	2045.61	2056.47	977.691	2222.83	3649.17	3155.32	9	Anaphase-promoting complex subunit 5 OS=Mus musculus OX=10090 GN=Anapc5 PE=1 SV=1
4465	TRUE	Q9D1M7|FKB11_MOUSE	140.057	5	7031.18	7911.16	7867.16	7390.2	9191.9	9493.22	6644.97	7529.62	6370.61	6372.93	9977.84	7690.1	5	Peptidyl-prolyl cis-trans isomerase FKBP11 OS=Mus musculus OX=10090 GN=Fkbp11 PE=1 SV=1
3816	TRUE	Q9WVQ5|MTNB_MOUSE	154.66	5	2761.73	1192.98	6715.88	2301.37	147.724	1699.2	788.66	491.037	1908.98		3536.18	3718.27	5	Methylthioribulose-1-phosphate dehydratase OS=Mus musculus OX=10090 GN=Apip PE=1 SV=1
7269	TRUE	Q3U8K7|KMT5B_MOUSE	42.267	1													1	Histone-lysine N-methyltransferase KMT5B OS=Mus musculus OX=10090 GN=Kmt5b PE=1 SV=2
841	TRUE	Q99KQ4|NAMPT_MOUSE	266.113	19	57181.9	72827	62852.7	61078.4	62786.6	70655.8	63756.1	55032.6	35556	63398.6	62110.8	21942.9	19	Nicotinamide phosphoribosyltransferase OS=Mus musculus OX=10090 GN=Nampt PE=1 SV=1
894	TRUE	Q60790|RASA3_MOUSE	259.795	23	3707.93	3121.01	3424.23	3517.77	6033.02	4490.04	3605.82	3151.17	4102.04	7072.42	3060.03	3026.93	23	Ras GTPase-activating protein 3 OS=Mus musculus OX=10090 GN=Rasa3 PE=1 SV=2
216	TRUE	Q6ZWR6|SYNE1_MOUSE	261.237	51	35.1687	4890.72	96.0843		474.806	286.551	4095.26	338.809		4304.42	196.117	4988.02	51	Nesprin-1 OS=Mus musculus OX=10090 GN=Syne1 PE=1 SV=2
2149	FALSE	Q80TR4|SLIT1_MOUSE	60.4902	1		963.347	633.416		1062.81	298.668		324.775	739.619	147.309			1	Slit homolog 1 protein OS=Mus musculus OX=10090 GN=Slit1 PE=1 SV=2
7193	TRUE	Q9QYL7|ABT1_MOUSE	35.9583	1				297.331		516.294							1	Activator of basal transcription 1 OS=Mus musculus OX=10090 GN=Abt1 PE=2 SV=1
2571	TRUE	Q8K1N4|SPAS2_MOUSE	168.235	8	4538.85	2834.6	6822.72	5395.45	5025.13	3917.27	2624.64	1581.59	1704.61	1446.64	3147.06	1834.04	8	Spermatogenesis-associated serine-rich protein 2 OS=Mus musculus OX=10090 GN=Spats2 PE=1 SV=1
4314	TRUE	Q8K2T1|NMRL1_MOUSE	132.611	5	3417.8	4422.01	4621.08	6516.76	6512.59	6065.39	7592.26	6801.15	4304.94	7008.75	7579.17	7666.54	5	NmrA-like family domain-containing protein 1 OS=Mus musculus OX=10090 GN=Nmral1 PE=1 SV=1
5270	TRUE	Q99P65|S29A3_MOUSE	98.074	2	298.475		218.056	177.841	206.939	345.838	315.08	271.981	458.588		243.132	241.412	2	Equilibrative nucleoside transporter 3 OS=Mus musculus OX=10090 GN=Slc29a3 PE=1 SV=1
4272	TRUE	Q76LS9|MINY1_MOUSE	132.374	4	805.915		539.73	34.5725	39.0724	630.562	460.739		787.036	593.373	674.268	540.491	4	Ubiquitin carboxyl-terminal hydrolase MINDY-1 OS=Mus musculus OX=10090 GN=Mindy1 PE=1 SV=1
1350	TRUE	Q9JHI5|IVD_MOUSE	216.447	15	9722.59	10348.6	9035.96	7800.46	9409.68	7674.68	7329.99	7657.88	7418.55	7492.62	6884.78	6329.52	15	Isovaleryl-CoA dehydrogenase, mitochondrial OS=Mus musculus OX=10090 GN=Ivd PE=1 SV=1
5399	TRUE	Q9CZT5|VASN_MOUSE	96.6613	3	785.804	1274.77	387.299	2284.78	536.881	659.062	2905.87	2826.24	2986.05	1069.28	2641.3	3324.34	3	Vasorin OS=Mus musculus OX=10090 GN=Vasn PE=2 SV=2
7309	TRUE	E9PZQ0|RYR1_MOUSE	28.2567	1													1	Ryanodine receptor 1 OS=Mus musculus OX=10090 GN=Ryr1 PE=1 SV=1
600	TRUE	Q62095|DDX3Y_MOUSE	281.222	25									1639.5	1388.7	867.323	1005	2	ATP-dependent RNA helicase DDX3Y OS=Mus musculus OX=10090 GN=Ddx3y PE=1 SV=2
6122	TRUE	Q8R527|RHOQ_MOUSE	52.6195	2			383.345		395.507				406.883				2	Rho-related GTP-binding protein RhoQ OS=Mus musculus OX=10090 GN=Rhoq PE=1 SV=2
3714	TRUE	Q9CQY5|MAGT1_MOUSE	138.721	5	10899.1	11465.9	8220.48	7155.86	6940.63	9627.96	7330.14	6912.87	8134.49	8232.49	6335.99	12318.9	5	Magnesium transporter protein 1 OS=Mus musculus OX=10090 GN=Magt1 PE=1 SV=1
7262	TRUE	Q8CAK1|CAF17_MOUSE	67.2412	1										191.185			1	Putative transferase CAF17 homolog, mitochondrial OS=Mus musculus OX=10090 GN=Iba57 PE=1 SV=1
897	TRUE	Q8R0Y6|AL1L1_MOUSE	237.419	21													19	Cytosolic 10-formyltetrahydrofolate dehydrogenase OS=Mus musculus OX=10090 GN=Aldh1l1 PE=1 SV=1
3906	TRUE	P19221|THRB_MOUSE	172.326	7	7049.23		3532.42	3460.73	2750.46		8059.42	7687.86	8803.16	8439.23	2882.78	924.269	7	Prothrombin OS=Mus musculus OX=10090 GN=F2 PE=1 SV=1
4528	TRUE	Q9DB27|MCTS1_MOUSE	116.448	5	8041.71	8541.78		542.278	9351.99		5787.68	6170.72		892.396		771.861	3	Malignant T-cell-amplified sequence 1 OS=Mus musculus OX=10090 GN=Mcts1 PE=1 SV=1
1313	TRUE	Q8BH61|F13A_MOUSE	231.652	18													18	Coagulation factor XIII A chain OS=Mus musculus OX=10090 GN=F13a1 PE=1 SV=3
7404	TRUE	Q3V2J0|CBAR2_MOUSE	34.1938	1													1	CBY1-interacting BAR domain-containing protein 2 OS=Mus musculus OX=10090 GN=Cibar2 PE=2 SV=2
924	TRUE	Q8BSL7|ARF2_MOUSE	232.025	11	2766.2	1982.79	1319.13	1098.29	1760	1272.23	2228.71	1516.82	1279.18	1392.71	1634.91	1122.18	3	ADP-ribosylation factor 2 OS=Mus musculus OX=10090 GN=Arf2 PE=1 SV=2
4988	TRUE	Q5DW34|EHMT1_MOUSE	105.887	4	66.4213	345.254	215.458	560.639	793.895	903.212	536.25				1008.34	831.815	4	Histone-lysine N-methyltransferase EHMT1 OS=Mus musculus OX=10090 GN=Ehmt1 PE=1 SV=2
6813	TRUE	Q497H0|ZFAN3_MOUSE	32.4723	1												36.9909	1	AN1-type zinc finger protein 3 OS=Mus musculus OX=10090 GN=Zfand3 PE=2 SV=1
1012	TRUE	P33174|KIF4_MOUSE	217.121	21	8479.22	10839.5	15089	10808.7	12528.2	19342.3	6938.56	7130.26	5743.84	6844.95	19946.3	20222.3	20	Chromosome-associated kinesin KIF4 OS=Mus musculus OX=10090 GN=Kif4 PE=1 SV=3
7435	TRUE	Q9WUI1|MK11_MOUSE	54.4257	1													1	Mitogen-activated protein kinase 11 OS=Mus musculus OX=10090 GN=Mapk11 PE=1 SV=2
2923	TRUE	Q9CWL8|CTBL1_MOUSE	191.859	8	6267.78	5092.67	4436.39	3105.44	5505.32	3837.3	4354.74	3445.9	2845.36	1628.85	7125.82	3560.28	8	Beta-catenin-like protein 1 OS=Mus musculus OX=10090 GN=Ctnnbl1 PE=1 SV=1
2426	TRUE	Q9DCJ1|LST8_MOUSE	144.816	4	1199.9	877.12	600.446	1772.28	1934.13	1254.29	124.2	84.3273	1149.31	653.858	1733.48	1664.63	4	Target of rapamycin complex subunit LST8 OS=Mus musculus OX=10090 GN=Mlst8 PE=1 SV=1
1503	TRUE	P40336|VP26A_MOUSE	246.23	15	68474.8	84396.8	70301.9	57294.5	78060.8	82739.3	70849.7	62912.7	87678.1	82031.7	79107.7	75757.4	15	Vacuolar protein sorting-associated protein 26A OS=Mus musculus OX=10090 GN=Vps26a PE=1 SV=1
3910	TRUE	Q9JMD3|STA10_MOUSE	122.585	7													7	START domain-containing protein 10 OS=Mus musculus OX=10090 GN=Stard10 PE=1 SV=1
4880	TRUE	Q9Z1Y4|TRIP6_MOUSE	104.942	3	1433.28	2308.38	1639.15	2619.18	1109.58	3550.86	2422.71	2437.67	2115.03	2613.59	1124.36	3038.65	3	Thyroid receptor-interacting protein 6 OS=Mus musculus OX=10090 GN=Trip6 PE=1 SV=1
5105	TRUE	Q8R2T8|TF3C5_MOUSE	117.424	4				1146.95		497.168					1380.22	963.561	4	General transcription factor 3C polypeptide 5 OS=Mus musculus OX=10090 GN=Gtf3c5 PE=2 SV=2
3013	TRUE	P52912|TIA1_MOUSE	143.951	8	1680.37	1959.48	218.603	976.773	2663.97	1565.68	5223.66	1155.22		1299.16	2283.69		5	Nucleolysin TIA-1 OS=Mus musculus OX=10090 GN=Tia1 PE=1 SV=1
1009	TRUE	O35218|CPSF2_MOUSE	240.513	20	13710.8	10819.2	9528.2	12344.4	36153.8	37247.7	8915.69	8075.52	27940.6	9489.79	17951.3	13760.5	20	Cleavage and polyadenylation specificity factor subunit 2 OS=Mus musculus OX=10090 GN=Cpsf2 PE=1 SV=1
5165	TRUE	Q6NSU3|GL8D1_MOUSE	115.974	4	1064.08	1221.5	1417.11	654.799	726.499	620.516	1289.12	502.512	1783.69	1205.52		928.882	4	Glycosyltransferase 8 domain-containing protein 1 OS=Mus musculus OX=10090 GN=Glt8d1 PE=1 SV=1
7868	TRUE	Q8CEE6|PASK_MOUSE	28.7939	1						340.934					474.254		1	PAS domain-containing serine/threonine-protein kinase OS=Mus musculus OX=10090 GN=Pask PE=1 SV=3
5605	TRUE	Q3U0B3|DHR11_MOUSE	134.581	3	510.905			316.075						467.044	319.204		3	Dehydrogenase/reductase SDR family member 11 OS=Mus musculus OX=10090 GN=Dhrs11 PE=1 SV=1
7337	TRUE	Q9CR27|WASC3_MOUSE	25.8269	1			1554.72			1603.27							1	WASH complex subunit 3 OS=Mus musculus OX=10090 GN=Washc3 PE=1 SV=1
6270	TRUE	Q9D1N2|HDBP1_MOUSE	105.645	2													2	Glycosylphosphatidylinositol-anchored high density lipoprotein-binding protein 1 OS=Mus musculus OX=10090 GN=Gpihbp1 PE=1 SV=1
7282	TRUE	Q8K013|GTPBA_MOUSE	58.5391	1	148.232					96.4634					48.9259		1	GTP-binding protein 10 OS=Mus musculus OX=10090 GN=Gtpbp10 PE=2 SV=1
6357	TRUE	Q9CXP4|RHG08_MOUSE	53.6171	1													1	Rho GTPase-activating protein 8 OS=Mus musculus OX=10090 GN=Arhgap8 PE=2 SV=3
5975	TRUE	Q91VM3|WIPI4_MOUSE	41.5059	2										208.289			2	WD repeat domain phosphoinositide-interacting protein 4 OS=Mus musculus OX=10090 GN=Wdr45 PE=1 SV=1
3716	TRUE	P02535|K1C10_MOUSE	133.734	7			9488.25	9202.63	13937.1	712.146	150.419	1040.06	1046.2		1082.12	1642.37	5	Keratin, type I cytoskeletal 10 OS=Mus musculus OX=10090 GN=Krt10 PE=1 SV=3
2861	TRUE	Q9R233|TPSN_MOUSE	152.628	7		291.251	135.996			103.76	413.076	80.745	2126.02	1585.01	828.336		7	Tapasin OS=Mus musculus OX=10090 GN=Tapbp PE=1 SV=2
2271	TRUE	P62141|PP1B_MOUSE	234.73	9	6967.22	6570.04	7993.47	8670.06	9515.4	9866.94	4388.56	6080	8760.55	8505.35	11331.4	6599.92	3	Serine/threonine-protein phosphatase PP1-beta catalytic subunit OS=Mus musculus OX=10090 GN=Ppp1cb PE=1 SV=3
3711	TRUE	Q8K352|SASH3_MOUSE	151.637	6													6	SAM and SH3 domain-containing protein 3 OS=Mus musculus OX=10090 GN=Sash3 PE=1 SV=2
1540	TRUE	Q8BXZ1|TMX3_MOUSE	249.43	13	48878.6	41240.1	36455	41084.1	49147.7	36904.4	40623.9	44055	43418.1	39457.4	34793.9	44651.8	13	Protein disulfide-isomerase TMX3 OS=Mus musculus OX=10090 GN=Tmx3 PE=1 SV=2
2477	TRUE	P99026|PSB4_MOUSE	193.308	6	73131.1	64239.9	70282.6	76179.5	100196	101562	66290.7	75256	66983	78409.1	87030.2	89041.4	6	Proteasome subunit beta type-4 OS=Mus musculus OX=10090 GN=Psmb4 PE=1 SV=1
256	TRUE	Q80U93|NU214_MOUSE	303.947	41	40180.5	50982.4	36234.3	34597.1	39424.3	38008.8	25115.6	35152.8	23862.4	23800	33267.6	30315.3	41	Nuclear pore complex protein Nup214 OS=Mus musculus OX=10090 GN=Nup214 PE=1 SV=2
6131	TRUE	Q8C1F4|CGAT2_MOUSE	53.4796	2										100.54			2	Chondroitin sulfate N-acetylgalactosaminyltransferase 2 OS=Mus musculus OX=10090 GN=Csgalnact2 PE=2 SV=1
5669	TRUE	Q80TR8|DCAF1_MOUSE	69.5539	2	1227.26	971.897	673.687	657.258	258.1	987.718	506.443	262.817	420.793	290.396		733.223	2	DDB1- and CUL4-associated factor 1 OS=Mus musculus OX=10090 GN=Dcaf1 PE=1 SV=4
2388	TRUE	P25444|RS2_MOUSE	224.758	10	294599	277736	305745	276947	305455	339858	197465	223261	235106	220803	349905	330969	10	40S ribosomal protein S2 OS=Mus musculus OX=10090 GN=Rps2 PE=1 SV=3
836	TRUE	Q7TMK9|HNRPQ_MOUSE	285.478	21	258738	217453	171644	189974	212226	263536	187058	157513	148718	190599	241304	248469	21	Heterogeneous nuclear ribonucleoprotein Q OS=Mus musculus OX=10090 GN=Syncrip PE=1 SV=2
6412	TRUE	P62900|RL31_MOUSE	119.472	2	158553	153112	169673	137883	200975	155199	123041	113865	101710	100434	153229	176350	2	60S ribosomal protein L31 OS=Mus musculus OX=10090 GN=Rpl31 PE=1 SV=1
3452	TRUE	O09172|GSH0_MOUSE	164.107	6	17799	11772	12096.9	11347	16125.1	13623.6	9342.07	9536.51	7248.35	12225.8	11428.6	12888.1	6	Glutamate--cysteine ligase regulatory subunit OS=Mus musculus OX=10090 GN=Gclm PE=1 SV=1
3277	TRUE	Q9CXG3|PPIL4_MOUSE	158.526	8	4299.04	5560.36	2807.36	3067.64	4544.16	4643.93	1280.16	829.139	2366.4		2469.83	5029.9	8	Peptidyl-prolyl cis-trans isomerase-like 4 OS=Mus musculus OX=10090 GN=Ppil4 PE=1 SV=2
4656	TRUE	Q8VHZ7|IMP4_MOUSE	133.521	5		886.379	2894.59	2717.8	7019.41	3726.41	2832.99	1823.61	2414.08	497.534	3402.99	2846.63	5	U3 small nucleolar ribonucleoprotein protein IMP4 OS=Mus musculus OX=10090 GN=Imp4 PE=2 SV=1
5384	TRUE	Q9JKM7|RAB37_MOUSE	79.6394	2													1	Ras-related protein Rab-37 OS=Mus musculus OX=10090 GN=Rab37 PE=1 SV=2
1172	TRUE	P05202|AATM_MOUSE	253.222	15	114390	120424	94287.3	106649	114584	108228	103736	115236	114331	114325	104431	106015	15	Aspartate aminotransferase, mitochondrial OS=Mus musculus OX=10090 GN=Got2 PE=1 SV=1
2293	TRUE	Q8C863|ITCH_MOUSE	169.342	12	3604.97	1298.35	4181.26	779.141	2140.26	2749.69	3242.39	1310.93	1676.61	1680.98	1011.98	1730.68	10	E3 ubiquitin-protein ligase Itchy OS=Mus musculus OX=10090 GN=Itch PE=1 SV=2
3494	TRUE	Q9Z0X4|PDE3A_MOUSE	170.327	6													6	cGMP-inhibited 3',5'-cyclic phosphodiesterase A OS=Mus musculus OX=10090 GN=Pde3a PE=1 SV=1
3196	TRUE	O88413|TULP3_MOUSE	178.461	7	5109.1	5379.3	3987.64	1306.4	14249.1	15076.7	3614.1	2567.96	4652.03	3717.2	5695.69	2659.16	7	Tubby-related protein 3 OS=Mus musculus OX=10090 GN=Tulp3 PE=1 SV=1
6759	TRUE	Q9D1B9|RM28_MOUSE	68.3127	2	2045.58	2291.6	1627.21	1713.19	2211.78	2007.94	1610.77	1590.95		1370.65	1580.12	1449.61	2	39S ribosomal protein L28, mitochondrial OS=Mus musculus OX=10090 GN=Mrpl28 PE=1 SV=3
7717	TRUE	Q8CFY5|COX10_MOUSE	30.0421	1	101.381												1	Protoheme IX farnesyltransferase, mitochondrial OS=Mus musculus OX=10090 GN=Cox10 PE=2 SV=1
3764	TRUE	Q02614|S30BP_MOUSE	139.907	6	4787.85	4266.35	2942.52	2706.23	3806.41	110.246	2837.07	2701.25	2310.89	1539.59	2389.48	1851.87	6	SAP30-binding protein OS=Mus musculus OX=10090 GN=Sap30bp PE=1 SV=2
6580	TRUE	Q61410|KGP2_MOUSE	52.9069	2	50.3065												2	cGMP-dependent protein kinase 2 OS=Mus musculus OX=10090 GN=Prkg2 PE=1 SV=1
3093	TRUE	P39654|LOX15_MOUSE	164.198	8													8	Polyunsaturated fatty acid lipoxygenase ALOX15 OS=Mus musculus OX=10090 GN=Alox15 PE=1 SV=4
2829	TRUE	Q9R207|NBN_MOUSE	178.152	10	8179.56	3084.12	2313.07	2664.01	2055.96	4446.35	563.852	7238.23	3613.25	9265.05	9425.51	2262.6	10	Nibrin OS=Mus musculus OX=10090 GN=Nbn PE=1 SV=1
2813	TRUE	Q9ET30|TM9S3_MOUSE	173.501	7	18081.2	12866.4	19141.8	17405.3	18824.8	16775.3	11518.6	17734.6	19305.4	17824.5	11533.4	11822.5	7	Transmembrane 9 superfamily member 3 OS=Mus musculus OX=10090 GN=Tm9sf3 PE=1 SV=1
5992	TRUE	Q9DCI3|STR3N_MOUSE	68.0121	2			172.534	1089.56	737.465				1424.9		1105.74	73.9843	2	STARD3 N-terminal-like protein OS=Mus musculus OX=10090 GN=Stard3nl PE=1 SV=2
2482	TRUE	Q80WG5|LRC8A_MOUSE	156.789	12	832.142	2222.04	668.412	1447	1217.17	1909.86	1209.4	1536.51	1683.3	1574.2	1346.76	2656.16	11	Volume-regulated anion channel subunit LRRC8A OS=Mus musculus OX=10090 GN=Lrrc8a PE=1 SV=1
93	TRUE	P38647|GRP75_MOUSE	360.616	41	1.37473e+06	1.19985e+06	956055	966869	1.13424e+06	962126	842431	729121	908914	824885	949585	839630	39	Stress-70 protein, mitochondrial OS=Mus musculus OX=10090 GN=Hspa9 PE=1 SV=3
1676	TRUE	Q62018|CTR9_MOUSE	175.422	13	6528.78	6401.64	2841.76	6145.63	9648.58	6425.46	3522.09	5257.26	5176.51	3406.41	7079.04	1955.15	13	RNA polymerase-associated protein CTR9 homolog OS=Mus musculus OX=10090 GN=Ctr9 PE=1 SV=2
2378	TRUE	P46414|CDN1B_MOUSE	172.164	7	955.354	820.312		593.996	753.126	822.997	1122.36	1075.95	902.502	887.804	910.478	1060.06	7	Cyclin-dependent kinase inhibitor 1B OS=Mus musculus OX=10090 GN=Cdkn1b PE=1 SV=2
4897	TRUE	Q91X84|CRTC3_MOUSE	85.3652	2													2	CREB-regulated transcription coactivator 3 OS=Mus musculus OX=10090 GN=Crtc3 PE=1 SV=2
1498	TRUE	Q9R111|GUAD_MOUSE	215.608	18		361.194							486.208	497.121			18	Guanine deaminase OS=Mus musculus OX=10090 GN=Gda PE=1 SV=1
1683	TRUE	P11352|GPX1_MOUSE	204.595	14	806.737	1157.08	2732.94	839.214	2175.16	2600.4	1925.83	1491.78	630.2	504.17	4627.59	3099.45	13	Glutathione peroxidase 1 OS=Mus musculus OX=10090 GN=Gpx1 PE=1 SV=2
6595	TRUE	P49452|CENPC_MOUSE	50.0218	2	275.89		202.819	320.984	430.97	160.87						225.151	2	Centromere protein C OS=Mus musculus OX=10090 GN=Cenpc PE=1 SV=2
4394	TRUE	Q9JMK2|KC1E_MOUSE	111.315	5	731.376	680.152	446.298	526.544		1571.51							2	Casein kinase I isoform epsilon OS=Mus musculus OX=10090 GN=Csnk1e PE=1 SV=2
3639	TRUE	Q9EPN1|NBEA_MOUSE	121.488	6													4	Neurobeachin OS=Mus musculus OX=10090 GN=Nbea PE=1 SV=1
31	TRUE	P62737|ACTA_MOUSE	404.556	77	31983.3	25469.9	15278.6	12481.9	20262.4	19364.6	35190.3	29197.7	11561.1	10193.9	23280.5	17662.1	4	Actin, aortic smooth muscle OS=Mus musculus OX=10090 GN=Acta2 PE=1 SV=1
3800	TRUE	Q8BUI3|LRWD1_MOUSE	127.67	6	1505.23	1191.37	1598.93	3163.02	707.717	3605.01		599.512	1006.15		1408.56	37.7535	6	Leucine-rich repeat and WD repeat-containing protein 1 OS=Mus musculus OX=10090 GN=LRWD1 PE=2 SV=1
3464	TRUE	Q61165|SL9A1_MOUSE	163.437	8	97.2005	570.491	115.266		204.047	64.0486	227.399		131.502	180.016	122.2	89.446	8	Sodium/hydrogen exchanger 1 OS=Mus musculus OX=10090 GN=Slc9a1 PE=1 SV=1
5596	TRUE	Q811J3|IREB2_MOUSE	99.5641	3	1333.3	1411.18	519.347	401.235	566.055	471.373	735.333	636.565	1083.14	1611.56	345.427	286.417	3	Iron-responsive element-binding protein 2 OS=Mus musculus OX=10090 GN=Ireb2 PE=1 SV=2
1464	TRUE	O88448|KLC2_MOUSE	204.776	13	10593.9	2611.28	6491.95	2421.42	2963.85	3613.99	6849.52	956.124	5720.11	5956.09	5947.66	7220.29	7	Kinesin light chain 2 OS=Mus musculus OX=10090 GN=Klc2 PE=1 SV=1
6377	TRUE	P09023|HXB6_MOUSE	47.0433	2											28.9069		1	Homeobox protein Hox-B6 OS=Mus musculus OX=10090 GN=Hoxb6 PE=1 SV=2
1369	TRUE	Q6PD26|PIGS_MOUSE	234.756	17	6884.26	7561.29	6185.3	5311.62	7136.28	8148.3	5101.64	4498.59	7109.23	6668.77	6670.58	6612.59	17	GPI transamidase component PIG-S OS=Mus musculus OX=10090 GN=Pigs PE=1 SV=3
5678	TRUE	Q9Z1B7|MK13_MOUSE	59.8256	3	379.361	263.41	151.97	208.59			344.017				126.089	101.301	3	Mitogen-activated protein kinase 13 OS=Mus musculus OX=10090 GN=Mapk13 PE=1 SV=2
4730	TRUE	Q9CPQ8|ATP5L_MOUSE	153.289	4	35089.3	29949.9	28110.1	26977.7	9498.5	33861.5	24419	13887.8	26948.3	17869.6	18606.4	17060	4	ATP synthase subunit g, mitochondrial OS=Mus musculus OX=10090 GN=Atp5mg PE=1 SV=1
2348	TRUE	P70670|NACAM_MOUSE	216.207	9	160609	231603	280871	222921	254631	273471	210530	194411	205638	185213	343356	242947	9	Nascent polypeptide-associated complex subunit alpha, muscle-specific form OS=Mus musculus OX=10090 GN=Naca PE=1 SV=2
3489	TRUE	Q6PGB8|SMCA1_MOUSE	143.624	7								147.724		79.167	87.0062		2	Probable global transcription activator SNF2L1 OS=Mus musculus OX=10090 GN=Smarca1 PE=1 SV=1
1699	TRUE	Q3U319|BRE1B_MOUSE	208.323	16	7404.49	8480.09	5060.15	5516.55	7063.96	9721.25	4212	6365.15	4765.39	4753.93	7797.89	7751.97	16	E3 ubiquitin-protein ligase BRE1B OS=Mus musculus OX=10090 GN=Rnf40 PE=1 SV=2
129	TRUE	P05213|TBA1B_MOUSE	379.561	56	832.388	11449.2	540.887	3483.28	779.886	5423.2	1251.82	4247.85	1378.33	3281.15	3155.22	4895.69	1	Tubulin alpha-1B chain OS=Mus musculus OX=10090 GN=Tuba1b PE=1 SV=2
3152	TRUE	Q8BTW9|PAK4_MOUSE	153.337	9	644.516	609.62	439.531		1118.78	1436.43		521.472	631.285	397.913	1584.11	1117.89	9	Serine/threonine-protein kinase PAK 4 OS=Mus musculus OX=10090 GN=Pak4 PE=1 SV=1
6704	TRUE	Q9QXJ1|APBB1_MOUSE	76.5299	2													2	Amyloid-beta A4 precursor protein-binding family B member 1 OS=Mus musculus OX=10090 GN=Apbb1 PE=1 SV=3
7523	TRUE	A2AKB9|DCA10_MOUSE	42.4065	1													1	DDB1- and CUL4-associated factor 10 OS=Mus musculus OX=10090 GN=Dcaf10 PE=1 SV=1
3224	TRUE	Q7TQ95|LNP_MOUSE	157.767	9	10954.4	8757	8801.73	7691.24	12646.7	7831.28	6620.92	9761.77	10480.9	10364.5	7656	7599.23	9	Endoplasmic reticulum junction formation protein lunapark OS=Mus musculus OX=10090 GN=Lnpk PE=1 SV=1
3357	TRUE	Q91VR2|ATPG_MOUSE	176.225	7	47181.8	72340.3	59674	54606	53403.6	39159.5	48196.5	46164.8	55764.8	38966.3	61546.4	66140.3	7	ATP synthase subunit gamma, mitochondrial OS=Mus musculus OX=10090 GN=Atp5f1c PE=1 SV=1
3931	TRUE	Q61554|FBN1_MOUSE	122.634	7	325.805		2026.58	1336.96	3998.84	3693.33	102334	2529.96	146913	147200	145660	142587	7	Fibrillin-1 OS=Mus musculus OX=10090 GN=Fbn1 PE=1 SV=2
4367	TRUE	Q80X80|C2C2L_MOUSE	123.698	5													5	Phospholipid transfer protein C2CD2L OS=Mus musculus OX=10090 GN=C2cd2l PE=1 SV=3
2493	TRUE	O88845|AKA10_MOUSE	147.905	9		1144.86						250.954			41.1387		9	A-kinase anchor protein 10, mitochondrial OS=Mus musculus OX=10090 GN=Akap10 PE=1 SV=3
1023	TRUE	Q8K012|FBP1L_MOUSE	247.01	18	2995.45	1384.62	1002.31	2194.63	5476.87	2775.41	492.053	1233.8		668.848	2271.72	1735.68	18	Formin-binding protein 1-like OS=Mus musculus OX=10090 GN=Fnbp1l PE=1 SV=2
2501	TRUE	P53026|RL10A_MOUSE	218.278	11	225073	300279	142583	200176	307422	184053	214361	159791	209826	102653	179954	306447	11	60S ribosomal protein L10a OS=Mus musculus OX=10090 GN=Rpl10a PE=1 SV=3
5927	TRUE	Q8BTV1|TUSC3_MOUSE	87.7157	3			461.04					320.446	526.06	344.608	421.924		3	Tumor suppressor candidate 3 OS=Mus musculus OX=10090 GN=Tusc3 PE=1 SV=1
5667	TRUE	Q8CIM7|CP2DQ_MOUSE	111.205	2													1	Cytochrome P450 2D26 OS=Mus musculus OX=10090 GN=Cyp2d26 PE=1 SV=1
5601	TRUE	Q8C1E7|TACAN_MOUSE	89.6782	2	555.223		1554.43	89.3567	1926.58	1391.72			1772.6	737.359	1813.35	846.759	2	Ion channel TACAN OS=Mus musculus OX=10090 GN=Tmem120a PE=1 SV=1
6154	TRUE	Q91ZV3|DCBD2_MOUSE	75.4548	2	1659.19		317.685	266.56	424.893	345.476							2	Discoidin, CUB and LCCL domain-containing protein 2 OS=Mus musculus OX=10090 GN=Dcbld2 PE=1 SV=1
6589	TRUE	Q9ERV1|MKRN2_MOUSE	51.0619	2													2	Probable E3 ubiquitin-protein ligase makorin-2 OS=Mus musculus OX=10090 GN=Mkrn2 PE=1 SV=2
639	TRUE	P15626|GSTM2_MOUSE	287.993	25	505.926	3948.27	3930.25	102.393	334.29	150.319	6253.31	5349.91	180.619	253.381	1293.3	3057.71	12	Glutathione S-transferase Mu 2 OS=Mus musculus OX=10090 GN=Gstm2 PE=1 SV=2
7515	TRUE	Q9DA19|CIR1_MOUSE	67.8618	1											171.149		1	Corepressor interacting with RBPJ 1 OS=Mus musculus OX=10090 GN=Cir1 PE=1 SV=2
395	TRUE	Q8R1A4|DOCK7_MOUSE	286.124	36	27755.5	23281.3	18277.8	19685.1	22921.8	29732.8	19551	18960.1	22856.3	24694.7	30178	29828.2	34	Dedicator of cytokinesis protein 7 OS=Mus musculus OX=10090 GN=Dock7 PE=1 SV=3
5819	TRUE	B2RQE8|RHG42_MOUSE	61.3969	3													3	Rho GTPase-activating protein 42 OS=Mus musculus OX=10090 GN=Arhgap42 PE=1 SV=1
1036	TRUE	P20060|HEXB_MOUSE	206.893	16	10559.2	10587.4	3566.1	9005.25	3494.56	8755.16	6135.96	4042.77	7734.13	9945.32	7394.92	7154.67	16	Beta-hexosaminidase subunit beta OS=Mus musculus OX=10090 GN=Hexb PE=1 SV=2
324	TRUE	Q9EP71|RAI14_MOUSE	286.833	30	45086.8	45958.2	36215.5	30445.6	34511.5	32521.4	26273.4	27468.4	29071.6	24933.2	24801.1	28990.8	30	Ankycorbin OS=Mus musculus OX=10090 GN=Rai14 PE=1 SV=1
918	FALSE	P16277|BLK_MOUSE	64.4608	1													1	Tyrosine-protein kinase Blk OS=Mus musculus OX=10090 GN=Blk PE=1 SV=4
4235	TRUE	Q9Z1W9|STK39_MOUSE	123.135	5	4386.43	3700.64	1834.24	5365.77	7266.6	1793.68	2525.32	5985.51	839.694	2151.07	5960.82	1403.92	4	STE20/SPS1-related proline-alanine-rich protein kinase OS=Mus musculus OX=10090 GN=Stk39 PE=1 SV=1
1425	TRUE	B9EKI3|TMF1_MOUSE	171.474	17	4224.94	3654.46	4197.36	986.467	3710.94	2692.95	5756.95	4277.7	5181.73	4787.05	3167.24	3342.29	17	TATA element modulatory factor OS=Mus musculus OX=10090 GN=Tmf1 PE=1 SV=2
5421	FALSE	P31649|S6A13_MOUSE	53.1006	1										420.656			1	Sodium- and chloride-dependent GABA transporter 2 OS=Mus musculus OX=10090 GN=Slc6a13 PE=1 SV=1
5224	TRUE	Q8VCP9|CLC14_MOUSE	122.395	3													3	C-type lectin domain family 14 member A OS=Mus musculus OX=10090 GN=Clec14a PE=1 SV=2
4133	TRUE	O88712|CTBP1_MOUSE	135.935	4	3744.89	3531.43	183.004	5756.56	6923.96	7666.47	1985.27	4601.62	6021.37	3553.86	3067.43	7110.92	3	C-terminal-binding protein 1 OS=Mus musculus OX=10090 GN=Ctbp1 PE=1 SV=2
6416	TRUE	Q6SKR2|N6MT1_MOUSE	52.4235	2		126.487									107.112		2	Methyltransferase N6AMT1 OS=Mus musculus OX=10090 GN=N6amt1 PE=1 SV=1
3216	TRUE	O88986|KBL_MOUSE	162.21	6	11158.1	9826.13	8050.45	5538.73	12872.3	13037.9	8900.24	6572.91	10665.8	8674.24	13287	9795.21	6	2-amino-3-ketobutyrate coenzyme A ligase, mitochondrial OS=Mus musculus OX=10090 GN=Gcat PE=1 SV=2
742	TRUE	Q8CJ53|CIP4_MOUSE	247.448	21	8983.67	11610.8	9758.85	8729.68	17466.6	11650	8758.63	10175.6	7366.15	8835.71	7344.71	10742.8	21	Cdc42-interacting protein 4 OS=Mus musculus OX=10090 GN=Trip10 PE=1 SV=2
1612	TRUE	Q91YW3|DNJC3_MOUSE	213.899	14	11129.1	6078.54	23099.3	15706.2	14677.3	18195.2	14690.4	13005.5	4886.02	7164.51	10872.7	14493.2	14	DnaJ homolog subfamily C member 3 OS=Mus musculus OX=10090 GN=Dnajc3 PE=1 SV=1
5142	FALSE	Q64705|USF2_MOUSE	34.0021	1													1	Upstream stimulatory factor 2 OS=Mus musculus OX=10090 GN=Usf2 PE=1 SV=1
6891	TRUE	Q7TPD3|ROBO2_MOUSE	31.608	1													1	Roundabout homolog 2 OS=Mus musculus OX=10090 GN=Robo2 PE=1 SV=2
2276	TRUE	Q09014|NCF1_MOUSE	188.028	13													13	Neutrophil cytosol factor 1 OS=Mus musculus OX=10090 GN=Ncf1 PE=1 SV=3
3501	TRUE	Q62159|RHOC_MOUSE	139.772	5		4301.25		2165.7			3838.26			1935.08		1091.67	2	Rho-related GTP-binding protein RhoC OS=Mus musculus OX=10090 GN=Rhoc PE=1 SV=2
6592	TRUE	Q5SUE8|ANR40_MOUSE	59.6796	1	543.718	838.116			680.772		533.629		448.257	488.447	752.479		1	Ankyrin repeat domain-containing protein 40 OS=Mus musculus OX=10090 GN=Ankrd40 PE=1 SV=1
3394	TRUE	Q05860|FMN1_MOUSE	120.982	7	287.502	1035.55		329.632	994.378	1729.38		118.356		139.033	1876.38	171.738	7	Formin-1 OS=Mus musculus OX=10090 GN=Fmn1 PE=1 SV=2
2705	TRUE	Q62446|FKBP3_MOUSE	212.066	9	83037.1	92055	78813.2	82843.2	88678	92348.9	63945.7	42077.6	61567	53259.3	68284.8	82063.4	9	Peptidyl-prolyl cis-trans isomerase FKBP3 OS=Mus musculus OX=10090 GN=Fkbp3 PE=1 SV=2
3850	TRUE	Q8VBV7|CSN8_MOUSE	139.684	5	16311.7	15486.2	13203	12189.2	20082.5	17194.1	16392.3	14783.2	16972.6	16599.4	11457.3	19387.6	5	COP9 signalosome complex subunit 8 OS=Mus musculus OX=10090 GN=Cops8 PE=1 SV=1
6686	TRUE	Q8BU14|SEC62_MOUSE	72.3665	2	864.366	1639.44	996.032	1748.05	1386.51	1941.9	2240.29	2351.53	1876.46	2637.72	1813.58	1858.41	2	Translocation protein SEC62 OS=Mus musculus OX=10090 GN=Sec62 PE=1 SV=1
1602	TRUE	Q3U1F9|PHAG1_MOUSE	195.565	10			685.508		910.464				321.153				10	Phosphoprotein associated with glycosphingolipid-enriched microdomains 1 OS=Mus musculus OX=10090 GN=Pag1 PE=1 SV=2
1684	TRUE	O89053|COR1A_MOUSE	252.354	15	106.994		145.536		21.6407				190.631	185.368			15	Coronin-1A OS=Mus musculus OX=10090 GN=Coro1a PE=1 SV=5
4217	TRUE	Q8K2C6|SIR5_MOUSE	139.516	6	378.446							55.3419				73.0903	6	NAD-dependent protein deacylase sirtuin-5, mitochondrial OS=Mus musculus OX=10090 GN=Sirt5 PE=1 SV=1
523	TRUE	Q64525|H2B2B_MOUSE	263.418	18	523.246	373.685	84.9166	111.844	229.652	470.625		89.1889	1383.79	1721.9	504.425	690.837	1	Histone H2B type 2-B OS=Mus musculus OX=10090 GN=Hist2h2bb PE=1 SV=3
6367	FALSE	P23463|HXD8_MOUSE	29.6841	1									251.605				1	Homeobox protein Hox-D8 OS=Mus musculus OX=10090 GN=Hoxd8 PE=3 SV=4
1364	TRUE	P14206|RSSA_MOUSE	235.198	11	270975	225197	252480	193298	317812	285768	149282	162252	184014	175299	260140	287967	11	40S ribosomal protein SA OS=Mus musculus OX=10090 GN=Rpsa PE=1 SV=4
6125	TRUE	P70275|SEM3E_MOUSE	77.096	2				24.6555									2	Semaphorin-3E OS=Mus musculus OX=10090 GN=Sema3e PE=1 SV=3
2133	TRUE	Q8R5K4|NOL6_MOUSE	206.886	12	6021.02	5014.32	4985.73	6558.09	6168.61	4826.86	1215.38	1671.65	2472.93	4181.34	4663.84	5865.62	11	Nucleolar protein 6 OS=Mus musculus OX=10090 GN=Nol6 PE=2 SV=2
4704	TRUE	Q9D0W5|PPIL1_MOUSE	125.374	3	23951.4	22608.1	20623.6	19726.5	22183.6	22555.3	16757.4	16381.5	18256.9	18737.3	20624.6	20391.4	3	Peptidyl-prolyl cis-trans isomerase-like 1 OS=Mus musculus OX=10090 GN=Ppil1 PE=1 SV=1
5249	TRUE	Q3UHN9|NDST1_MOUSE	106.863	4													4	Bifunctional heparan sulfate N-deacetylase/N-sulfotransferase 1 OS=Mus musculus OX=10090 GN=Ndst1 PE=1 SV=2
7373	TRUE	Q9CQW0|EMC6_MOUSE	46.0207	1			1400.8	1291.96									1	ER membrane protein complex subunit 6 OS=Mus musculus OX=10090 GN=Emc6 PE=1 SV=1
5536	TRUE	Q3U9N9|MOT10_MOUSE	72.0078	1			82.8863		138.9								1	Monocarboxylate transporter 10 OS=Mus musculus OX=10090 GN=Slc16a10 PE=1 SV=1
574	TRUE	P27659|RL3_MOUSE	247.951	9	219438	202821	222116	192074	280477	265838	170318	157642	170874	161887	286352	261316	9	60S ribosomal protein L3 OS=Mus musculus OX=10090 GN=Rpl3 PE=1 SV=3
6085	TRUE	P62340|TBPL1_MOUSE	69.4837	1					547.191	674.13				365.03			1	TATA box-binding protein-like 1 OS=Mus musculus OX=10090 GN=Tbpl1 PE=1 SV=1
179	TRUE	Q9Z0U1|ZO2_MOUSE	340.84	42	17944.8	20035	18743.3	26224.9	26684.5	30639.8	14409	18587.2	16432	9217.55	19296.2	23213.7	42	Tight junction protein ZO-2 OS=Mus musculus OX=10090 GN=Tjp2 PE=1 SV=2
100	TRUE	P30999|CTND1_MOUSE	369.324	44	49710.1	55134.9	45603.8	38483	54366.9	56631.4	50650.1	45553	80019.1	45724.8	60529.1	106073	44	Catenin delta-1 OS=Mus musculus OX=10090 GN=Ctnnd1 PE=1 SV=2
7382	TRUE	Q9D164|FXYD6_MOUSE	34.3197	1									75.7017				1	FXYD domain-containing ion transport regulator 6 OS=Mus musculus OX=10090 GN=Fxyd6 PE=1 SV=2
3677	TRUE	Q64191|ASPG_MOUSE	155.715	7	6864.78	4711.97	3731.48	3448.91	3491.57	4062.48	8137.93	7808.02	5982.92	5173.74	4716.62	4199.13	7	N(4)-(beta-N-acetylglucosaminyl)-L-asparaginase OS=Mus musculus OX=10090 GN=Aga PE=1 SV=1
2982	TRUE	Q91VK4|ITM2C_MOUSE	193.994	8	27733.2	39116.5	31886.1	31479.3	17990.4	28425.9	22581.6	39664.9	36931.8	54243.9	16345	14504.8	8	Integral membrane protein 2C OS=Mus musculus OX=10090 GN=Itm2c PE=1 SV=2
6248	FALSE	P01748|HVM04_MOUSE	26.8126	1													1	Ig heavy chain V region 23 OS=Mus musculus OX=10090 PE=4 SV=1
5243	TRUE	Q9QYF1|RDH11_MOUSE	109.323	3		308.428	4442.96	3039.48	250.526		5051.59			3472.67	3977.7	5042.35	3	Retinol dehydrogenase 11 OS=Mus musculus OX=10090 GN=Rdh11 PE=1 SV=2
3888	TRUE	Q9Z148|EHMT2_MOUSE	153.4	7	1062	2425.4	1946.76	1594.01	1358.89	2876.49	1176.39	893.775	519.476	591.456	2246.45	1302.63	7	Histone-lysine N-methyltransferase EHMT2 OS=Mus musculus OX=10090 GN=Ehmt2 PE=1 SV=2
1651	TRUE	Q7TNG5|EMAL2_MOUSE	261.527	15	1592.37	501.712	688.825				1169.57				242.178		14	Echinoderm microtubule-associated protein-like 2 OS=Mus musculus OX=10090 GN=Eml2 PE=1 SV=1
2856	TRUE	Q9D6Y7|MSRA_MOUSE	171.263	7		396.43											7	Mitochondrial peptide methionine sulfoxide reductase OS=Mus musculus OX=10090 GN=Msra PE=1 SV=1
4226	TRUE	O88874|CCNK_MOUSE	167.138	4	2299.14	2029.53	2079.87	2451.37	3004.87	2409.16	1353.61	885.607	2532.05	1146.71	3166.3	2315.77	4	Cyclin-K OS=Mus musculus OX=10090 GN=Ccnk PE=1 SV=3
4797	TRUE	Q8K201|KCT2_MOUSE	106.827	3	12856.4	12277.4	6104.45	11660.2	13231.6	13669.2	10731.9	11172.9	9429.26	17470.9	11075	6224.27	3	Keratinocyte-associated transmembrane protein 2 OS=Mus musculus OX=10090 GN=Kct2 PE=1 SV=2
1131	TRUE	Q8BH69|SPS1_MOUSE	199.066	10	20851.2	15396.3	8726.79	11524.1	18370.4	15927.5	15047.8	10634.1	12725.9	13332.3	15464.4	13755.1	10	Selenide, water dikinase 1 OS=Mus musculus OX=10090 GN=Sephs1 PE=1 SV=1
3459	TRUE	P24288|BCAT1_MOUSE	166.331	6	48297.5	30510.7	38952.8	39347.2	20376.2	35355.5	35645.7	10402.7	25019.7	38202.3	43818.3	40635.4	6	Branched-chain-amino-acid aminotransferase, cytosolic OS=Mus musculus OX=10090 GN=Bcat1 PE=1 SV=2
7526	TRUE	Q61555|FBN2_MOUSE	31.1696	1													1	Fibrillin-2 OS=Mus musculus OX=10090 GN=Fbn2 PE=1 SV=2
1780	TRUE	P19783|COX41_MOUSE	212.428	12	154891	142129	123168	91062.8	112444	116523	124836	118936	105866	99991.5	99790.8	123567	12	Cytochrome c oxidase subunit 4 isoform 1, mitochondrial OS=Mus musculus OX=10090 GN=Cox4i1 PE=1 SV=2
2174	TRUE	Q32MW3|ACO10_MOUSE	201.102	13													2	Acyl-coenzyme A thioesterase 10, mitochondrial OS=Mus musculus OX=10090 GN=Acot10 PE=2 SV=1
876	TRUE	Q9CRC8|LRC40_MOUSE	235.977	20	15294.6	9885	12792.4	10926.8	20044.9	25087.8	10032.7	6698.79	11510.1	12224.2	17507.6	12526.7	20	Leucine-rich repeat-containing protein 40 OS=Mus musculus OX=10090 GN=Lrrc40 PE=1 SV=2
66	TRUE	P99024|TBB5_MOUSE	372.669	56	928352	894812	777298	721491	919451	862311	811902	693492	836319	629905	880193	847067	8	Tubulin beta-5 chain OS=Mus musculus OX=10090 GN=Tubb5 PE=1 SV=1
5477	TRUE	Q9D2Q3|PAAT_MOUSE	96.1344	3	237.206	213.981	137.244	506.296	628.286	815.713			528.673	306.109	890.054	908.527	3	ATPase PAAT OS=Mus musculus OX=10090 GN=Paat PE=2 SV=1
2157	TRUE	Q64435|UD16_MOUSE	198.613	11													7	UDP-glucuronosyltransferase 1-6 OS=Mus musculus OX=10090 GN=Ugt1a6 PE=1 SV=1
5783	TRUE	Q9CQN6|TM14C_MOUSE	77.61	3							3540.13		4977.21	5039.17			3	Transmembrane protein 14C OS=Mus musculus OX=10090 GN=Tmem14c PE=1 SV=1
4841	TRUE	Q9JKN6|NOVA1_MOUSE	110.376	4													4	RNA-binding protein Nova-1 OS=Mus musculus OX=10090 GN=Nova1 PE=1 SV=2
5973	TRUE	Q9EQM6|DGCR8_MOUSE	99.5606	3	558.851	388.981	422.519	352.796	523.333	1254.13		181.038			503.92	355.8	3	Microprocessor complex subunit DGCR8 OS=Mus musculus OX=10090 GN=Dgcr8 PE=1 SV=2
5381	TRUE	P35917|VGFR3_MOUSE	67.1399	3	306.787			107.129	440.72	129.95						203.968	3	Vascular endothelial growth factor receptor 3 OS=Mus musculus OX=10090 GN=Flt4 PE=1 SV=1
3505	TRUE	P61620|S61A1_MOUSE	128.968	7	3675.75	4369.38	2767.57	6627.59	7576.07	7779.29	7617.83	5275.9	7208.57	6566.67	8993.3	4229.77	7	Protein transport protein Sec61 subunit alpha isoform 1 OS=Mus musculus OX=10090 GN=Sec61a1 PE=1 SV=2
5326	TRUE	Q9CWN7|CNO11_MOUSE	102.232	4		1341.68		996.154	1145.48	1115.04	758.257	705.567	723.251	743.64	927.425	920.292	4	CCR4-NOT transcription complex subunit 11 OS=Mus musculus OX=10090 GN=Cnot11 PE=1 SV=1
1951	TRUE	Q60631|GRB2_MOUSE	173.118	8	8342.67	5767.07	8767.74	11409	14086.3	13394.9	12749.1	14385.6	10789.2	11709.6	13233.7	11274	8	Growth factor receptor-bound protein 2 OS=Mus musculus OX=10090 GN=Grb2 PE=1 SV=1
3867	TRUE	Q8R1S9|S38A4_MOUSE	132.053	4	11783.2	11712.6	7625.6	8217.91	9904.9	9593.56	7430.68	6363.83	8481.72	9626.33	9328	8905.41	4	Sodium-coupled neutral amino acid transporter 4 OS=Mus musculus OX=10090 GN=Slc38a4 PE=1 SV=1
3156	TRUE	Q7TNV0|DEK_MOUSE	172.207	6	39469.4	60868.2	58564.8	49164.6	66057.4	67316.8	38392.6	39646.4	40476.8	37788.2	61771	58435.3	6	Protein DEK OS=Mus musculus OX=10090 GN=Dek PE=1 SV=1
5008	TRUE	Q9WV30|NFAT5_MOUSE	95.9771	4	585.492					1422.8						318.99	4	Nuclear factor of activated T-cells 5 OS=Mus musculus OX=10090 GN=Nfat5 PE=1 SV=2
1582	TRUE	Q8K297|GT251_MOUSE	216.58	16	34401.7	26650.3	26007.7	23564	35969.1	29195.9	38973.7	39007.1	35633.1	25229.1	39414.7	36018.4	16	Procollagen galactosyltransferase 1 OS=Mus musculus OX=10090 GN=Colgalt1 PE=1 SV=2
102	TRUE	P13020|GELS_MOUSE	374.896	47	579330	578395	441844	397405	514725	477174	722606	723065	586725	608418	506948	467273	47	Gelsolin OS=Mus musculus OX=10090 GN=Gsn PE=1 SV=3
651	TRUE	P11103|PARP1_MOUSE	264.776	28	41079.7	52830.1	34044.1	38155.7	46734.4	42363.6	24755.4	24835.8	31878.1	25707.7	39345.6	40342.5	28	Poly [ADP-ribose] polymerase 1 OS=Mus musculus OX=10090 GN=Parp1 PE=1 SV=3
6768	TRUE	Q9JLJ5|ELOV1_MOUSE	56.9194	2													2	Elongation of very long chain fatty acids protein 1 OS=Mus musculus OX=10090 GN=Elovl1 PE=1 SV=1
3118	TRUE	Q9CPX6|ATG3_MOUSE	177.836	8	19176.4	17990.6	11651.9	9341.14	17944.1	11532.9	14169.2	10537.4	15540.9	12186.2	18158.3	16944.9	8	Ubiquitin-like-conjugating enzyme ATG3 OS=Mus musculus OX=10090 GN=Atg3 PE=1 SV=1
2784	TRUE	Q8CG19|LTBP1_MOUSE	200.152	9	8705.03	7921.23	6292	6314.41	12711.5	10336.6	8053.38	7464.88	7255.86	6602.25	8295.35	8471.71	9	Latent-transforming growth factor beta-binding protein 1 OS=Mus musculus OX=10090 GN=Ltbp1 PE=1 SV=2
733	TRUE	Q5SW19|CLU_MOUSE	246.091	21	25032.9	18586.9	22065.2	26979.8	27237.4	29544.1	9854.34	12262.4	12014.8	13669.2	25288.4	21821.1	21	Clustered mitochondria protein homolog OS=Mus musculus OX=10090 GN=Cluh PE=1 SV=2
3056	TRUE	Q9JJC6|RIPL1_MOUSE	155.897	7	1301.47	1076.95	404.03	718.005	495.199	1000.25	821.46	1158.31	759.385	1535.63	914.313	811.924	7	RILP-like protein 1 OS=Mus musculus OX=10090 GN=Rilpl1 PE=1 SV=1
4147	TRUE	Q61458|CCNH_MOUSE	115.005	4	162.04	725.678	885.893		544.968	865.359				461.923		791.584	4	Cyclin-H OS=Mus musculus OX=10090 GN=Ccnh PE=1 SV=2
4379	TRUE	Q61286|HTF4_MOUSE	108.037	5	170.487	6934.93	144.061		333.787			116.838	149.402	434.534	6239.49		4	Transcription factor 12 OS=Mus musculus OX=10090 GN=Tcf12 PE=1 SV=2
6397	TRUE	Q9JHZ2|ANKH_MOUSE	75.4496	2		349.447	541.35	558.309		473.676	576.104	530.875	513.166	556.354	736.665	615.286	2	Progressive ankylosis protein OS=Mus musculus OX=10090 GN=Ankh PE=2 SV=1
1507	TRUE	Q80U78|PUM1_MOUSE	223.308	14	4875.13	8476.98	6750.4	4592.11	6658.76	10749.6	4796.79	4557.14	3432.31	3486.65	10524	7338.73	12	Pumilio homolog 1 OS=Mus musculus OX=10090 GN=Pum1 PE=1 SV=2
458	TRUE	Q9WUB3|PYGM_MOUSE	294.503	31													25	Glycogen phosphorylase, muscle form OS=Mus musculus OX=10090 GN=Pygm PE=1 SV=3
2125	TRUE	Q3U0J8|TBD2B_MOUSE	179.708	14		600.768			124.585	104.363	361.913	322.133		28090.9	262.609	190.403	14	TBC1 domain family member 2B OS=Mus musculus OX=10090 GN=Tbc1d2b PE=1 SV=2
7654	TRUE	Q8BJ34|MARF1_MOUSE	41.3034	1													1	Meiosis regulator and mRNA stability factor 1 OS=Mus musculus OX=10090 GN=Marf1 PE=1 SV=3
1253	TRUE	Q8BRT1|CLAP2_MOUSE	236.44	19	5523.13	5224.38	4276.37	5535.33	6543.91	3666.16	5918.72	4947.54	7071.78	5917.48	6878.37	5769.23	17	CLIP-associating protein 2 OS=Mus musculus OX=10090 GN=Clasp2 PE=1 SV=1
2787	TRUE	Q9Z2Z9|GFPT2_MOUSE	188.449	9	635.571	69.3221		337.002			2420.46	919.697	2132.41	257.35	910.672	1378	6	Glutamine--fructose-6-phosphate aminotransferase [isomerizing] 2 OS=Mus musculus OX=10090 GN=Gfpt2 PE=1 SV=3
3390	TRUE	P12246|SAMP_MOUSE	158.621	4													4	Serum amyloid P-component OS=Mus musculus OX=10090 GN=Apcs PE=1 SV=2
4343	TRUE	Q8BYY4|TT39B_MOUSE	121.143	5	1186.63	1583.77	2962.99	2697.39	3630.71	1877.32	1514.47	2105.83	2454.37	2646.01	3756.52	2007.14	5	Tetratricopeptide repeat protein 39B OS=Mus musculus OX=10090 GN=Ttc39b PE=1 SV=1
1806	TRUE	Q9JM14|NT5C_MOUSE	194.214	10	27437.2	33001.7	24919.6	19920.7	27010.3	20725.8	25419.3	28266.2	29195	22733.5	22678.9	16494.1	10	5'(3')-deoxyribonucleotidase, cytosolic type OS=Mus musculus OX=10090 GN=Nt5c PE=1 SV=1
3262	TRUE	Q5XG73|ACBD5_MOUSE	156.892	8	6483.36	5848.06	4374.94	3407.93	5291.75	4132.18	2028.28	1942.7	4261.45	4212.26	3148.64	3669.17	8	Acyl-CoA-binding domain-containing protein 5 OS=Mus musculus OX=10090 GN=Acbd5 PE=1 SV=1
7855	TRUE	P27512|TNR5_MOUSE	54.0283	1													1	Tumor necrosis factor receptor superfamily member 5 OS=Mus musculus OX=10090 GN=Cd40 PE=1 SV=3
7877	TRUE	Q9R002|IFI2_MOUSE	66.9316	1		608.602	240.776						856.958		419.623	177.813	1	Interferon-activable protein 202 OS=Mus musculus OX=10090 GN=Ifi202 PE=1 SV=3
679	TRUE	Q60854|SPB6_MOUSE	275.938	16	290231	279570	212290	203794	212277	171223	202175	183455	234264	217144	218623	219922	15	Serpin B6 OS=Mus musculus OX=10090 GN=Serpinb6 PE=1 SV=1
2071	TRUE	Q9CQC6|BZW1_MOUSE	184.972	10	29802.1	23699.8	25103.7	24276.2	21314.2	36676.2	20277.5	23003.3	21185.8	23376.7	36783.5	29590.3	8	Basic leucine zipper and W2 domain-containing protein 1 OS=Mus musculus OX=10090 GN=Bzw1 PE=1 SV=1
939	TRUE	Q9CZD3|GARS_MOUSE	286.687	19	129047	120807	109281	104226	123004	139412	92257.9	101292	117277	118848	124827	108697	19	Glycine--tRNA ligase OS=Mus musculus OX=10090 GN=Gars1 PE=1 SV=1
5458	TRUE	Q7TN75|PEG10_MOUSE	62.2941	1		79.7747	409.747	841.901	842.112	804.38	747.792	866.279	276.627	1190.8	1409.35	1165.58	1	Retrotransposon-derived protein PEG10 OS=Mus musculus OX=10090 GN=Peg10 PE=1 SV=2
5154	TRUE	Q8K2M0|RM38_MOUSE	121.848	4	1042.23	877.125	1207.82	964.794	2712.23	2841.07	1347.25		689.04		2076.27	1669.75	4	39S ribosomal protein L38, mitochondrial OS=Mus musculus OX=10090 GN=Mrpl38 PE=1 SV=2
7463	TRUE	Q8K3W3|CASC3_MOUSE	33.5123	1											227.278		1	Protein CASC3 OS=Mus musculus OX=10090 GN=Casc3 PE=1 SV=3
7249	TRUE	Q61909|MTG8_MOUSE	29.506	1		29.0182											1	Protein CBFA2T1 OS=Mus musculus OX=10090 GN=Runx1t1 PE=2 SV=1
7255	TRUE	Q5BKP2|UBP13_MOUSE	26.6065	1													1	Ubiquitin carboxyl-terminal hydrolase 13 OS=Mus musculus OX=10090 GN=Usp13 PE=1 SV=1
2265	TRUE	Q8CJG0|AGO2_MOUSE	176.93	12	3875.34	11393.9	8376.28	8035.78	6712.42	8479.11	8934.66	5803.81	9640.33	9708.77	13277.5	9863.46	9	Protein argonaute-2 OS=Mus musculus OX=10090 GN=Ago2 PE=1 SV=3
7597	TRUE	Q62559|IFT52_MOUSE	31.4076	1													1	Intraflagellar transport protein 52 homolog OS=Mus musculus OX=10090 GN=Ift52 PE=1 SV=2
5469	TRUE	Q8BU11|TOX4_MOUSE	102.094	3	3655.68	629.387	2931.94	4789.78	3834.18	4819.52	3997.33	3263.17	2241.85	3703.4	5906.57	4908.04	3	TOX high mobility group box family member 4 OS=Mus musculus OX=10090 GN=Tox4 PE=1 SV=3
5656	TRUE	Q80V53|CHSTE_MOUSE	105.6	3		651.112	653.934	540.636	791.692	627.573	491.845	297.727	332.285	338.553	909.867	624.647	3	Carbohydrate sulfotransferase 14 OS=Mus musculus OX=10090 GN=Chst14 PE=2 SV=2
982	TRUE	Q91ZV0|MIA2_MOUSE	223.563	20	9310.57	6531.22	7248.54	2887.08	5090.9	4109	810.009	2215.86	1464.07	1402.38	2544.05	2888.75	20	Melanoma inhibitory activity protein 2 OS=Mus musculus OX=10090 GN=Mia2 PE=1 SV=3
5028	FALSE	P12400|CTL2B_MOUSE	29.0513	1													1	Protein CTLA-2-beta OS=Mus musculus OX=10090 GN=Ctla2b PE=4 SV=2
7325	TRUE	Q8VCR8|MYLK2_MOUSE	29.4583	1					210.926								1	Myosin light chain kinase 2, skeletal/cardiac muscle OS=Mus musculus OX=10090 GN=Mylk2 PE=1 SV=2
434	TRUE	P24527|LKHA4_MOUSE	321.555	27	56995.7	53108.4	40276	45083.3	61457.4	61553.5	53984.1	48087.5	43867.5	44566.2	58183.6	49103.3	27	Leukotriene A-4 hydrolase OS=Mus musculus OX=10090 GN=Lta4h PE=1 SV=4
2762	TRUE	Q9R1Q9|VAS1_MOUSE	183.905	10	10348.7	9732.1	7571.62	7004.6	10203.1	9620.75	8948.61	8621.38	10266.6	8286.65	9696.86	10541.6	10	V-type proton ATPase subunit S1 OS=Mus musculus OX=10090 GN=Atp6ap1 PE=1 SV=1
5626	TRUE	P59222|SREC2_MOUSE	76.414	3			2360.7	1533.27	2332.97	2181.78	1944.59	1634.5		1502.22		1417.63	3	Scavenger receptor class F member 2 OS=Mus musculus OX=10090 GN=Scarf2 PE=1 SV=1
5784	TRUE	Q7TQE6|MACOI_MOUSE	85.4797	3	903.38	750.435	624.143	432.19	714.783	740.854	410.535	322.031	155.215		590.465	257.282	3	Macoilin OS=Mus musculus OX=10090 GN=Maco1 PE=1 SV=1
2130	TRUE	P55302|AMRP_MOUSE	227.883	10	17292.5	16907.2	19579.2	18774.7	17113.5	13569.8	17970.4	17779	18855.1	18745.5	14956.3	17725.3	10	Alpha-2-macroglobulin receptor-associated protein OS=Mus musculus OX=10090 GN=Lrpap1 PE=1 SV=1
5193	TRUE	Q02780|NFIA_MOUSE	102.131	4									691.777	688.76	468.166		3	Nuclear factor 1 A-type OS=Mus musculus OX=10090 GN=Nfia PE=1 SV=1
6693	TRUE	Q9CXT7|TM192_MOUSE	66.9776	1		666.252	295.646	375.516			734.976		426.157	82.128	182.549		1	Transmembrane protein 192 OS=Mus musculus OX=10090 GN=Tmem192 PE=1 SV=1
88	TRUE	Q60847|COCA1_MOUSE	340.608	68	23967.3	20332.3	18803.7	58892.7	22631.1	60044.9	116674	126491	25641.6	30018	40357	75306.8	68	Collagen alpha-1(XII) chain OS=Mus musculus OX=10090 GN=Col12a1 PE=2 SV=3
5658	TRUE	O70622|RTN2_MOUSE	91.5739	3													3	Reticulon-2 OS=Mus musculus OX=10090 GN=Rtn2 PE=1 SV=1
676	TRUE	Q8BJW6|EIF2A_MOUSE	251.227	15	59164.2	61617.9	49544.7	46744.2	37943.1	61975.2	45748.2	34703.5	38281.1	35085.6	46776.1	57263.2	15	Eukaryotic translation initiation factor 2A OS=Mus musculus OX=10090 GN=Eif2a PE=1 SV=2
2775	TRUE	Q5SUF2|LC7L3_MOUSE	178.522	6	20616.7	18153	11481.6	17235.9	12703.4	21369.8	10006.2	13301.1	14918.5	13496.8	20729	18270.4	6	Luc7-like protein 3 OS=Mus musculus OX=10090 GN=Luc7l3 PE=1 SV=1
3775	TRUE	Q8BG94|COMD7_MOUSE	118.136	5	3724.1	3931.05		2435.78	2461.22		2583.77	3129.69	2675.14	3012.16			5	COMM domain-containing protein 7 OS=Mus musculus OX=10090 GN=Commd7 PE=1 SV=1
880	TRUE	Q9WV60|GSK3B_MOUSE	206.398	12	8383.23	1972.15	8193.23	7539.85	7617.92	8792.41	7039.78	8915.56	8696.1	10579.5	8393.92	7942.59	10	Glycogen synthase kinase-3 beta OS=Mus musculus OX=10090 GN=Gsk3b PE=1 SV=2
3866	TRUE	Q3TFD2|PCAT1_MOUSE	128.471	7	630.621	522.302	536.225	461.815	831.913	629.515	303.074	234.986	274.847	138.722	754.326	512.312	7	Lysophosphatidylcholine acyltransferase 1 OS=Mus musculus OX=10090 GN=Lpcat1 PE=1 SV=1
5728	TRUE	Q3UDW8|HGNAT_MOUSE	98.6308	2		504.655	892.971	1249.43	877.415	3172.08			2898.31	4474.49	2649.51	910.127	2	Heparan-alpha-glucosaminide N-acetyltransferase OS=Mus musculus OX=10090 GN=Hgsnat PE=1 SV=2
4970	TRUE	P60898|RPB9_MOUSE	114.363	2	2455.68	1601.71	1895.38	2056.5	2840.4	3164.31	1413.24	1475.8	1514.76	1671.87	2842.53	2169.71	2	DNA-directed RNA polymerase II subunit RPB9 OS=Mus musculus OX=10090 GN=Polr2i PE=1 SV=1
7115	TRUE	Q9Z0J0|NPC2_MOUSE	63.0364	1							411.332	361.832					1	NPC intracellular cholesterol transporter 2 OS=Mus musculus OX=10090 GN=Npc2 PE=1 SV=1
3680	TRUE	Q8CII2|CD123_MOUSE	164.571	7	3842.25	3901.67	918.306	3705.37	5052.55	4770.98	2732.14	2580.8	1626.27	3507.76	4290.86	2722.61	7	Cell division cycle protein 123 homolog OS=Mus musculus OX=10090 GN=Cdc123 PE=1 SV=2
6769	FALSE	P01627|KV2A2_MOUSE	55.8343	1													1	Ig kappa chain V-II region VKappa167 OS=Mus musculus OX=10090 GN=Gm5153 PE=4 SV=1
4660	TRUE	Q9EP53|TSC1_MOUSE	89.5856	5			200.852		398.85		200.092	125.354	138.886	168.201	213.432		4	Hamartin OS=Mus musculus OX=10090 GN=Tsc1 PE=1 SV=1
2051	TRUE	Q8VCH0|THIKB_MOUSE	211.078	8													1	3-ketoacyl-CoA thiolase B, peroxisomal OS=Mus musculus OX=10090 GN=Acaa1b PE=1 SV=1
1908	TRUE	Q8CI71|VPS50_MOUSE	188.34	12	1336.25	910.783	1025.09	628.661	842.571	966.595		517.12	1047.33	999.78	516.29	1053.63	12	Syndetin OS=Mus musculus OX=10090 GN=Vps50 PE=1 SV=2
7061	TRUE	P84751|HVM63_MOUSE	41.5202	1													1	Ig heavy chain Mem5 (Fragment) OS=Mus musculus OX=10090 PE=1 SV=1
2770	FALSE	Q5SDA5|GUC2F_MOUSE	30.4003	1													1	Retinal guanylyl cyclase 2 OS=Mus musculus OX=10090 GN=Gucy2f PE=1 SV=1
1404	TRUE	Q8BH97|RCN3_MOUSE	234.931	13	32069.6	35993.8	42438.5	39395.3	48368.8	47095.7	59195.7	52829.2	54501.9	61540.2	85034.8	70763.2	13	Reticulocalbin-3 OS=Mus musculus OX=10090 GN=Rcn3 PE=1 SV=1
4909	TRUE	Q9CQ79|TXND9_MOUSE	105.214	4	6636.67	9231.91	9134.42	8501.24	12062.7	11654.8	8179.31	7054	6812.52	6653.24	11154.5	10575.9	4	Thioredoxin domain-containing protein 9 OS=Mus musculus OX=10090 GN=Txndc9 PE=1 SV=1
6664	TRUE	Q6F3F9|AGRG6_MOUSE	86.5102	2	763.303	585.914	338.387	245.939	888.17	399.826	873.798	671.033		599.279	449.614	733.026	2	Adhesion G-protein coupled receptor G6 OS=Mus musculus OX=10090 GN=Adgrg6 PE=1 SV=1
3809	TRUE	O35955|PSB10_MOUSE	149.273	7													7	Proteasome subunit beta type-10 OS=Mus musculus OX=10090 GN=Psmb10 PE=1 SV=1
873	TRUE	Q99LE6|ABCF2_MOUSE	259.288	21	69054.8	124379	63640.2	76233	106557	90372.8	45893.3	57764.5	65097.9	45692.7	84016.8	62476	21	ATP-binding cassette sub-family F member 2 OS=Mus musculus OX=10090 GN=Abcf2 PE=1 SV=1
7997	TRUE	Q6IQX7|CHSS2_MOUSE	48.684	1													1	Chondroitin sulfate synthase 2 OS=Mus musculus OX=10090 GN=Chpf PE=1 SV=1
7058	TRUE	P70217|HXD13_MOUSE	72.1943	1				343.864							704.534	602.194	1	Homeobox protein Hox-D13 OS=Mus musculus OX=10090 GN=Hoxd13 PE=1 SV=2
7147	TRUE	Q9JKD3|SCAM5_MOUSE	47.9156	1								404.102					1	Secretory carrier-associated membrane protein 5 OS=Mus musculus OX=10090 GN=Scamp5 PE=1 SV=1
2951	TRUE	Q9QZ08|NAGK_MOUSE	165.319	8	4209.53	3112.28	19693.8	8973.42	2207.83	4240.29	4062.17	4829.9	4549.58	6438.63	1613.27	2462.51	8	N-acetyl-D-glucosamine kinase OS=Mus musculus OX=10090 GN=Nagk PE=1 SV=3
788	TRUE	Q9DCD0|6PGD_MOUSE	303.225	20	146677	157406	134735	135719	149710	142817	120639	122132	149910	151401	148049	144221	20	6-phosphogluconate dehydrogenase, decarboxylating OS=Mus musculus OX=10090 GN=Pgd PE=1 SV=3
6605	TRUE	Q61180|SCNNA_MOUSE	52.5157	1													1	Amiloride-sensitive sodium channel subunit alpha OS=Mus musculus OX=10090 GN=Scnn1a PE=1 SV=2
5572	TRUE	Q8R0X2|CACL1_MOUSE	81.8668	3		653.495	299.606	2039.42	686.796	114.08	572.596	1039.75	389.167				3	CDK2-associated and cullin domain-containing protein 1 OS=Mus musculus OX=10090 GN=Cacul1 PE=2 SV=1
2155	TRUE	P83887|TBG1_MOUSE	199.81	11	14031.4	10877.2	7845.99	4843.85	9492.56	15203.5	8430.77	8449.36	6729.47	5696.4	14094.5	8692.55	11	Tubulin gamma-1 chain OS=Mus musculus OX=10090 GN=Tubg1 PE=1 SV=1
2139	TRUE	P97390|VPS45_MOUSE	190.913	13	3183.36	3425.15	2869.72	1811.31	47394.7	1327.49	2236.89	1353.46	2686.66	800.71	1407.35	2532.68	13	Vacuolar protein sorting-associated protein 45 OS=Mus musculus OX=10090 GN=Vps45 PE=1 SV=1
1766	TRUE	Q3V1V3|ESF1_MOUSE	173.435	15	7807.46	7696.94	11886.9	11417.4	16124.7	14083.1	1573.92	1823.3	3476.09	1351.93	8934.92	10528.5	15	ESF1 homolog OS=Mus musculus OX=10090 GN=Esf1 PE=1 SV=1
4581	TRUE	Q91YP0|L2HDH_MOUSE	107.942	4	115.794	141.924		83.2473	32.8226		118.812	146.924				111.419	4	L-2-hydroxyglutarate dehydrogenase, mitochondrial OS=Mus musculus OX=10090 GN=L2hgdh PE=1 SV=1
3309	TRUE	Q5NC05|TTF2_MOUSE	126.301	7	1248.23	820.528	997.48	1100.98	742.082	823.841	214.47	194.832	591.986	143.734	326.588	417.597	6	Transcription termination factor 2 OS=Mus musculus OX=10090 GN=Ttf2 PE=1 SV=2
6373	TRUE	Q8R1K1|UBAC2_MOUSE	92.8823	2	1493.97		250.245	1562.43	1794.15	2056.86	321.575	1533.41	1375.62	1543.04	348.178	1819.17	2	Ubiquitin-associated domain-containing protein 2 OS=Mus musculus OX=10090 GN=Ubac2 PE=1 SV=1
4495	TRUE	Q9ESC8|AFF4_MOUSE	95.5357	4	805.815	776.848	759.792	466.169	742.334	996.098	335.308	299.555			836.738	772.937	4	AF4/FMR2 family member 4 OS=Mus musculus OX=10090 GN=Aff4 PE=1 SV=1
6973	TRUE	Q8R015|BL1S5_MOUSE	35.4257	1					522.31				534.567	368.093			1	Biogenesis of lysosome-related organelles complex 1 subunit 5 OS=Mus musculus OX=10090 GN=Bloc1s5 PE=1 SV=1
14	TRUE	Q02566|MYH6_MOUSE	473.048	117													33	Myosin-6 OS=Mus musculus OX=10090 GN=Myh6 PE=1 SV=2
4896	TRUE	Q3TWL2|PP4P1_MOUSE	75.9496	2	1780.68	1456.26	1100.21	804.835	1380.88		1437.78	1178.12	1805.38	1669.01	539.939		2	Type 1 phosphatidylinositol 4,5-bisphosphate 4-phosphatase OS=Mus musculus OX=10090 GN=Pip4p1 PE=1 SV=1
3844	TRUE	Q99KN1|ARRD1_MOUSE	117.284	4													4	Arrestin domain-containing protein 1 OS=Mus musculus OX=10090 GN=Arrdc1 PE=1 SV=2
321	TRUE	P42567|EPS15_MOUSE	279.263	28	19580.4	19554.6	11393.4	11679.3	15977.7	15572.2	12783.7	10716.9	13564.3	14376.6	17601.6	16664.4	28	Epidermal growth factor receptor substrate 15 OS=Mus musculus OX=10090 GN=Eps15 PE=1 SV=1
2695	TRUE	Q8VCA8|SCRN2_MOUSE	190.013	8	934.601	2201.19	1973.15	1038.91	1385.7	1948.1	785.999	872.492	2041.89	596.481	3281.39	2287.25	8	Secernin-2 OS=Mus musculus OX=10090 GN=Scrn2 PE=1 SV=1
3222	TRUE	O54784|DAPK3_MOUSE	142.117	8	6213.75	6639.19	2638.09	2742.53	437.969	7369.27	3407.79	2330	3868.59	2808.32	2831.95	4799.15	7	Death-associated protein kinase 3 OS=Mus musculus OX=10090 GN=Dapk3 PE=1 SV=1
4882	TRUE	P54254|ATX1_MOUSE	91.1185	3	405.751			272.459		1989.86	1337.84	1083.88	242.811	1346.78	1848.86	1848.9	3	Ataxin-1 OS=Mus musculus OX=10090 GN=Atxn1 PE=1 SV=2
217	TRUE	Q6ZQ08|CNOT1_MOUSE	268.043	45	46432.1	38413.8	32834.1	20980.8	35911.7	42347.1	35595.9	27308.9	18923.5	41216.6	42497.1	35317.3	45	CCR4-NOT transcription complex subunit 1 OS=Mus musculus OX=10090 GN=Cnot1 PE=1 SV=2
5473	TRUE	Q8CIF4|BTD_MOUSE	69.4765	2							268.347		295.479				2	Biotinidase OS=Mus musculus OX=10090 GN=Btd PE=1 SV=2
7470	TRUE	Q8BLX7|COGA1_MOUSE	37.2717	1													1	Collagen alpha-1(XVI) chain OS=Mus musculus OX=10090 GN=Col16a1 PE=1 SV=2
5355	TRUE	O08997|ATOX1_MOUSE	104.175	2	21857.9	19931.7	16665.4	14778.2	18372.5	16143.7	19104.7	17519.6	17152.7	18464.7	18268.2	18664.3	2	Copper transport protein ATOX1 OS=Mus musculus OX=10090 GN=Atox1 PE=1 SV=1
4817	TRUE	P16301|LCAT_MOUSE	154.148	5													5	Phosphatidylcholine-sterol acyltransferase OS=Mus musculus OX=10090 GN=Lcat PE=1 SV=2
5740	TRUE	Q8BLI4|DSE_MOUSE	97.4845	3	582.402	390.509	4605.97	4755.46		4681.85	4373.94	4580.68	5947.04		4565.5	4156.39	3	Dermatan-sulfate epimerase OS=Mus musculus OX=10090 GN=Dse PE=2 SV=1
5730	TRUE	Q8BTH8|KC1G1_MOUSE	94.6473	3			176.643		184.617	159.889		113.534	126.967	131.501	207.707	169.121	2	Casein kinase I isoform gamma-1 OS=Mus musculus OX=10090 GN=Csnk1g1 PE=1 SV=2
1150	TRUE	Q99JY9|ARP3_MOUSE	258.498	15	80310.9	92574.8	90368.4	83456.8	97570.3	105160	81908.5	64527	87105	79515.2	108394	84311.7	11	Actin-related protein 3 OS=Mus musculus OX=10090 GN=Actr3 PE=1 SV=3
4214	TRUE	O88708|ORC4_MOUSE	114.002	6	2374.46	2863.95	3061.94	3044.7	3911.77	3741.56	1797.51	1150.13	702.213	1109.49	2211.05	1612.45	6	Origin recognition complex subunit 4 OS=Mus musculus OX=10090 GN=Orc4 PE=1 SV=2
4100	TRUE	Q9EPR5|SORC2_MOUSE	103.469	6		302.096	391.686	1460.74	1238.69	1028.48		233.75			434.663	265.972	6	VPS10 domain-containing receptor SorCS2 OS=Mus musculus OX=10090 GN=Sorcs2 PE=1 SV=2
6563	TRUE	Q8R5A0|SMYD2_MOUSE	62.4698	2	734.866	1241.85	539.25	200.557	392.625	1874.93	599.18	183.278		398.902	843.269		2	N-lysine methyltransferase SMYD2 OS=Mus musculus OX=10090 GN=Smyd2 PE=1 SV=1
1621	TRUE	P32233|DRG1_MOUSE	227.336	14	33938.7	49521.5	47258.9	30195.8	49644.3	35906	14508.1	20227.3	25162.9	26341.7	41172.8	51238.7	14	Developmentally-regulated GTP-binding protein 1 OS=Mus musculus OX=10090 GN=Drg1 PE=1 SV=1
2222	TRUE	Q9CRC9|GNPI2_MOUSE	166.401	9	2519.41	2939.12	1650.98	2201.07	1311.42	1389.4	2883.43	1442.18	3404.28	3450.53	2304.63	739.855	7	Glucosamine-6-phosphate isomerase 2 OS=Mus musculus OX=10090 GN=Gnpda2 PE=1 SV=1
219	TRUE	P63101|1433Z_MOUSE	324.617	25	741938	726620	593901	575763	748696	728273	629750	579969	558086	585174	700015	674088	19	14-3-3 protein zeta/delta OS=Mus musculus OX=10090 GN=Ywhaz PE=1 SV=1
1769	TRUE	Q9DBC3|CMTR1_MOUSE	203.854	14	6322.42	14430.7	3409.36	1793.1	6828.88	2853.45	1955.86	935.662	8737.77	3803.61	3699.64	2578.38	14	Cap-specific mRNA (nucleoside-2'-O-)-methyltransferase 1 OS=Mus musculus OX=10090 GN=Cmtr1 PE=1 SV=1
3472	TRUE	Q9R099|TBL2_MOUSE	143.547	7	3872.94	3191.47	2914.41	2625.66	4757.83	3341.76	3043	2601.39	3489.78	3265.68	3640.5	2992.17	7	Transducin beta-like protein 2 OS=Mus musculus OX=10090 GN=Tbl2 PE=1 SV=2
6697	TRUE	Q9D0L4|ADCK1_MOUSE	83.1316	2		651.153					252.849						2	AarF domain-containing protein kinase 1 OS=Mus musculus OX=10090 GN=Adck1 PE=1 SV=1
435	TRUE	P97310|MCM2_MOUSE	298.043	29	90616.6	89560.9	108130	95349.5	103154	112827	69344.6	70412.8	87824.1	97242.5	101800	115694	29	DNA replication licensing factor MCM2 OS=Mus musculus OX=10090 GN=Mcm2 PE=1 SV=3
4496	TRUE	Q9WU62|INCE_MOUSE	141.62	5	2614.93	2475.89	1969.67		3082.97	3796.01	31.5654	1079.36	225.702	1266.85	2484.13	1997.78	5	Inner centromere protein OS=Mus musculus OX=10090 GN=Incenp PE=1 SV=2
4093	TRUE	Q91WE1|SNX15_MOUSE	135.064	6				712.113		793.47			1001.33	1269.36	1637.35	1281.37	6	Sorting nexin-15 OS=Mus musculus OX=10090 GN=Snx15 PE=1 SV=1
7533	TRUE	Q9D659|VISTA_MOUSE	46.1551	1													1	V-type immunoglobulin domain-containing suppressor of T-cell activation OS=Mus musculus OX=10090 GN=Vsir PE=1 SV=2
7347	TRUE	Q8BN78|KAISO_MOUSE	71.4184	1	46.8024	113.792		104.599	67.3552	101.134				37.1696	107.095	120.004	1	Transcriptional regulator Kaiso OS=Mus musculus OX=10090 GN=Zbtb33 PE=1 SV=1
6464	TRUE	Q5BU09|EAPP_MOUSE	63.7398	1				729.076		630.973		167.873					1	E2F-associated phosphoprotein OS=Mus musculus OX=10090 GN=Eapp PE=1 SV=2
824	TRUE	Q8C3J5|DOCK2_MOUSE	246.187	26													26	Dedicator of cytokinesis protein 2 OS=Mus musculus OX=10090 GN=Dock2 PE=1 SV=3
3980	TRUE	Q3TYA6|MPP8_MOUSE	122.574	6	784.394	584.412	1380.79	1392.24	1186.83	2082.83	904.797	938.174	458.238	462.676		164.193	6	M-phase phosphoprotein 8 OS=Mus musculus OX=10090 GN=Mphosph8 PE=1 SV=1
4103	TRUE	O55128|SAP18_MOUSE	120.71	3	10164.1	8863.55	6800.76	5434.22	8499.04	7452.81	4152.91	3947.1	4156.67	4169.52	7417.88	6661.04	3	Histone deacetylase complex subunit SAP18 OS=Mus musculus OX=10090 GN=Sap18 PE=1 SV=1
4413	TRUE	Q0II04|NEBL_MOUSE	98.8271	5													5	Nebulette OS=Mus musculus OX=10090 GN=Nebl PE=1 SV=1
6754	TRUE	Q6P3Y5|Z280C_MOUSE	53.4538	2		3282.63	362.082		196.493		2422.64				2870.69	2512.44	2	Zinc finger protein 280C OS=Mus musculus OX=10090 GN=Znf280c PE=1 SV=1
3287	TRUE	P30681|HMGB2_MOUSE	216.79	8	76329.2	71182.5	78656.2	69712.3	110820	84802.4	56813.7	52151	56996.7	57741	76313.8	86846.8	7	High mobility group protein B2 OS=Mus musculus OX=10090 GN=Hmgb2 PE=1 SV=3
8008	TRUE	Q8BP01|VMAC_MOUSE	36.2504	1													1	Vimentin-type intermediate filament-associated coiled-coil protein OS=Mus musculus OX=10090 GN=Vmac PE=1 SV=1
2473	TRUE	Q02013|AQP1_MOUSE	180.95	4		761.179	876.076	767.367	1025.21	1086.35				1301.62	2075.45	1292.68	4	Aquaporin-1 OS=Mus musculus OX=10090 GN=Aqp1 PE=1 SV=3
3770	TRUE	Q9JJT0|RCL1_MOUSE	136.015	6	4497.09	5680.3	8823.02	7192.27	6057.19	4535.32	5323.29	5689.36	3350.29	5707.02	4206.41	8901.94	6	RNA 3'-terminal phosphate cyclase-like protein OS=Mus musculus OX=10090 GN=Rcl1 PE=2 SV=1
4083	TRUE	Q3SXD3|HDDC2_MOUSE	142.98	4	4047.37	2236.38	1749.53	1914.78	2331.42	1971.19	1414.66	604.088	1670.74	1601.47	4143.91	2095.1	4	5'-deoxynucleotidase HDDC2 OS=Mus musculus OX=10090 GN=Hddc2 PE=1 SV=1
7358	TRUE	P60334|CDO1_MOUSE	42.7885	1													1	Cysteine dioxygenase type 1 OS=Mus musculus OX=10090 GN=Cdo1 PE=1 SV=1
1417	TRUE	Q9Z204|HNRPC_MOUSE	228.004	14	205457	188010	156313	178864	201590	168609	117290	135472	149147	117441	208394	159964	14	Heterogeneous nuclear ribonucleoproteins C1/C2 OS=Mus musculus OX=10090 GN=Hnrnpc PE=1 SV=1
5611	TRUE	Q8VED2|BL1S4_MOUSE	93.8181	3	453.682									71.2065			3	Biogenesis of lysosome-related organelles complex 1 subunit 4 OS=Mus musculus OX=10090 GN=Bloc1s4 PE=1 SV=1
4462	TRUE	P01844|LAC2_MOUSE	76.4371	3													3	Ig lambda-2 chain C region OS=Mus musculus OX=10090 GN=Iglc2 PE=1 SV=1
2197	TRUE	Q8BH43|WASF2_MOUSE	191.479	10	2364.3	2892.89	2390.19	3558.65	5393.51	5125.17	3288.96	2987.26	3737.71	4074.04	2723.46	4779.84	9	Wiskott-Aldrich syndrome protein family member 2 OS=Mus musculus OX=10090 GN=Wasf2 PE=1 SV=1
3609	TRUE	Q9EQN3|T22D4_MOUSE	110.937	5		33.6932								132.931			4	TSC22 domain family protein 4 OS=Mus musculus OX=10090 GN=Tsc22d4 PE=1 SV=2
700	TRUE	Q01730|RSU1_MOUSE	217.008	12	17394	18146.2	15366.4	15173	18090.7	16001.2	22482.9	10584	15513.1	16479.4	20275.9	10077.2	12	Ras suppressor protein 1 OS=Mus musculus OX=10090 GN=Rsu1 PE=1 SV=3
7500	TRUE	Q80ZW2|THEM6_MOUSE	36.9429	1													1	Protein THEM6 OS=Mus musculus OX=10090 GN=Them6 PE=1 SV=1
2066	TRUE	P07309|TTHY_MOUSE	264.602	12	520.973	376.749						216.829	241.635	385.627		199.872	12	Transthyretin OS=Mus musculus OX=10090 GN=Ttr PE=1 SV=1
1099	TRUE	P42230|STA5A_MOUSE	209.792	19					551.721								2	Signal transducer and activator of transcription 5A OS=Mus musculus OX=10090 GN=Stat5a PE=1 SV=1
5799	TRUE	Q8VC57|KCTD5_MOUSE	108.29	2	1933.19	1683.12		472.582	1931.12	1053.66	1247.7	305.083	1063.6	1118.26	598.687	1453.29	2	BTB/POZ domain-containing protein KCTD5 OS=Mus musculus OX=10090 GN=Kctd5 PE=1 SV=1
1280	TRUE	O70589|CSKP_MOUSE	211.273	12	2339.39	1620.78		301.82	404.389	480.024	279.872	187.981	1844.53	941.438	37.9812		12	Peripheral plasma membrane protein CASK OS=Mus musculus OX=10090 GN=Cask PE=1 SV=2
4920	TRUE	Q9QZ73|DCNL1_MOUSE	136.335	4	3020.13	2471.52	1681.71	1186.48	2649.9	2956.1	1594.69	1225.72	1843.65	1903.46	2825.58	1782.75	4	DCN1-like protein 1 OS=Mus musculus OX=10090 GN=Dcun1d1 PE=2 SV=1
1095	TRUE	Q99PU8|DHX30_MOUSE	224.753	20	6176.97	7311.41	6718.47	9965.65	9344.65	9953.97	4034.66	3443.53	5908.65	3856.43	11143.4	11630.3	20	ATP-dependent RNA helicase DHX30 OS=Mus musculus OX=10090 GN=Dhx30 PE=1 SV=1
4487	TRUE	Q9CQU3|RER1_MOUSE	131.169	5	6227.22	6105.69	10730.5	10008.2	9818.09	10364.5	10293.4	10487.1	15493.8	15606.2	14275.6	14287.7	5	Protein RER1 OS=Mus musculus OX=10090 GN=Rer1 PE=1 SV=1
3636	TRUE	Q5SU73|COIL_MOUSE	143.626	5	1699.49	1368.58	934.246	737.036	221.775	419.914	580.358	658.134			556.931	1029.73	5	Coilin OS=Mus musculus OX=10090 GN=Coil PE=1 SV=1
7314	TRUE	O35083|PLCA_MOUSE	42.1411	1	854.492			735.232			697.266			627.164	753.102		1	1-acyl-sn-glycerol-3-phosphate acyltransferase alpha OS=Mus musculus OX=10090 GN=Agpat1 PE=1 SV=1
2403	TRUE	Q64444|CAH4_MOUSE	193.051	8													8	Carbonic anhydrase 4 OS=Mus musculus OX=10090 GN=Ca4 PE=1 SV=1
6803	TRUE	Q3V3V9|CARL2_MOUSE	31.109	1													1	Capping protein, Arp2/3 and myosin-I linker protein 2 OS=Mus musculus OX=10090 GN=Carmil2 PE=1 SV=2
4515	TRUE	Q9ERN0|SCAM2_MOUSE	154.08	3	1057.65	1062.55	1342.01	873.23	2158.38	1210.21	856.256	420.515	334.965	645.26	779.848	909.801	3	Secretory carrier-associated membrane protein 2 OS=Mus musculus OX=10090 GN=Scamp2 PE=1 SV=1
1830	TRUE	P97298|PEDF_MOUSE	208.555	12	1157.95	665.454	642.362	527.572	228.119		1634.75	688.884	1184.03	1029.44			12	Pigment epithelium-derived factor OS=Mus musculus OX=10090 GN=Serpinf1 PE=1 SV=2
3858	TRUE	Q570Y9|DPTOR_MOUSE	134.522	7													7	DEP domain-containing mTOR-interacting protein OS=Mus musculus OX=10090 GN=Deptor PE=1 SV=2
1258	TRUE	P33609|DPOLA_MOUSE	215.893	16	26340	8087.38	10943.2	11478.7	9447	12429.4	3653.82	4408.99	6068.94	7000.92	12438.7	9648.3	16	DNA polymerase alpha catalytic subunit OS=Mus musculus OX=10090 GN=Pola1 PE=1 SV=2
4306	TRUE	P14234|FGR_MOUSE	115.193	6													6	Tyrosine-protein kinase Fgr OS=Mus musculus OX=10090 GN=Fgr PE=1 SV=2
479	TRUE	Q9D1A2|CNDP2_MOUSE	319.415	25	102273	104266	59264.4	63162.2	62713.7	73074.5	80091.8	76301.4	81167.1	82717	59511.3	62433.1	25	Cytosolic non-specific dipeptidase OS=Mus musculus OX=10090 GN=Cndp2 PE=1 SV=1
7256	TRUE	Q8BVV7|CEP95_MOUSE	29.8197	1													1	Centrosomal protein of 95 kDa OS=Mus musculus OX=10090 GN=Cep95 PE=1 SV=2
4455	TRUE	O09000|NCOA3_MOUSE	122.596	5	134.289	78.6022	58.3837	151.468	244.62					24.6159	162.655	47.2695	5	Nuclear receptor coactivator 3 OS=Mus musculus OX=10090 GN=Ncoa3 PE=1 SV=2
6599	TRUE	Q9JI18|LRP1B_MOUSE	44.2599	2													1	Low-density lipoprotein receptor-related protein 1B OS=Mus musculus OX=10090 GN=Lrp1b PE=1 SV=1
3575	TRUE	Q91YD9|WASL_MOUSE	140.061	4	625.766	2092.33	2152.86	2180.14	720.822	2364.69	1799.36	1823.87	1739.99	1951.08	2333.3	2207.88	4	Neural Wiskott-Aldrich syndrome protein OS=Mus musculus OX=10090 GN=Wasl PE=1 SV=1
1560	TRUE	Q5SF07|IF2B2_MOUSE	245.463	14	44541.1	37128.9	29631.5	37451.9	44632.9	48972.4	25495.6	19876.8	32893.1	30117.8	31598.7	30271.1	12	Insulin-like growth factor 2 mRNA-binding protein 2 OS=Mus musculus OX=10090 GN=Igf2bp2 PE=1 SV=1
1778	TRUE	P98083|SHC1_MOUSE	199.308	11	6876.4	12450.7	8687.62	8055.93	8212.87	11439.2	71749	9022.85	10999.7	5401.52	90505.1	77509.9	11	SHC-transforming protein 1 OS=Mus musculus OX=10090 GN=Shc1 PE=1 SV=3
4126	TRUE	Q8BX80|ENASE_MOUSE	101.786	6													6	Cytosolic endo-beta-N-acetylglucosaminidase OS=Mus musculus OX=10090 GN=Engase PE=1 SV=1
7427	TRUE	Q8BHN0|PPM1L_MOUSE	44.4903	1						144.268			310.699		248.199		1	Protein phosphatase 1L OS=Mus musculus OX=10090 GN=Ppm1l PE=1 SV=1
6049	TRUE	Q8BJL0|SMAL1_MOUSE	111.215	2	108.445	103.733	44.6379	105.816	152.684	135.445					100.892	107.872	2	SWI/SNF-related matrix-associated actin-dependent regulator of chromatin subfamily A-like protein 1 OS=Mus musculus OX=10090 GN=Smarcal1 PE=1 SV=1
5828	TRUE	Q99LJ1|FUCO_MOUSE	99.7031	3													3	Tissue alpha-L-fucosidase OS=Mus musculus OX=10090 GN=Fuca1 PE=1 SV=1
2899	TRUE	Q8BI72|CARF_MOUSE	176.785	9	4771.83	5431.13	5404.35	4675.34	4368.49	5415	5863.47	3364.92	4048.93	3978.2	5449.51	5711.75	9	CDKN2A-interacting protein OS=Mus musculus OX=10090 GN=Cdkn2aip PE=1 SV=1
5595	TRUE	P16382|IL4RA_MOUSE	72.6711	2	523.133	184.856			202.856								2	Interleukin-4 receptor subunit alpha OS=Mus musculus OX=10090 GN=Il4r PE=1 SV=1
7407	TRUE	Q5SV80|MYO19_MOUSE	43.0842	1	422.315					214.461		205.18					1	Unconventional myosin-XIX OS=Mus musculus OX=10090 GN=Myo19 PE=1 SV=1
724	TRUE	A2A432|CUL4B_MOUSE	264.255	25	26092.2	26098.9	27735.8	27744.1	28442.5	28492.7	18448.9	18309.3	16901.9	19221	29472.5	25097.8	20	Cullin-4B OS=Mus musculus OX=10090 GN=Cul4b PE=1 SV=1
[truncated: 6,250 more rows]

## Sheet: Processed data
Protein Group	Top	Accession	-10LgP	#Peptides	Control Median	Control Stdev	Vangl1/2 KO Median	Vangl1/2 KO Stdev	#Unique	Description
1	TRUE	Q9QXS1|PLEC_MOUSE	516.353	264	1.51048e+06	110209	1.45757e+06	124519	260	Plectin OS=Mus musculus OX=10090 GN=Plec PE=1 SV=3
2	TRUE	Q9QXZ0|MACF1_MOUSE	488.662	254	63448.8	14758.9	60183.4	8919.06	249	Microtubule-actin cross-linking factor 1 OS=Mus musculus OX=10090 GN=Macf1 PE=1 SV=2
4	TRUE	P16546|SPTN1_MOUSE	546.417	209	1.194e+06	151706	1.11262e+06	114042	208	Spectrin alpha chain, non-erythrocytic 1 OS=Mus musculus OX=10090 GN=Sptan1 PE=1 SV=4
6	TRUE	Q9JHU4|DYHC1_MOUSE	477.177	204	697471	61402.3	677005	72750.5	203	Cytoplasmic dynein 1 heavy chain 1 OS=Mus musculus OX=10090 GN=Dync1h1 PE=1 SV=2
5	TRUE	Q62261|SPTB2_MOUSE	516.594	176	1.23261e+06	172956	1.17693e+06	182650	171	Spectrin beta chain, non-erythrocytic 1 OS=Mus musculus OX=10090 GN=Sptbn1 PE=1 SV=2
8	TRUE	Q8BTM8|FLNA_MOUSE	523.799	154	2.9763e+06	348938	3.07281e+06	284811	145	Filamin-A OS=Mus musculus OX=10090 GN=Flna PE=1 SV=5
3	TRUE	Q8VDD5|MYH9_MOUSE	509.405	164	4213929	573798	3.88541e+06	277295	135	Myosin-9 OS=Mus musculus OX=10090 GN=Myh9 PE=1 SV=4
10	TRUE	Q6URW6|MYH14_MOUSE	475.34	141	785.208	168.922	69812.3	44392	131	Myosin-14 OS=Mus musculus OX=10090 GN=Myh14 PE=1 SV=1
7	TRUE	P26039|TLN1_MOUSE	509.123	134	878611	84763.5	790309	38044	124	Talin-1 OS=Mus musculus OX=10090 GN=Tln1 PE=1 SV=2
21	TRUE	P08032|SPTA1_MOUSE	431.972	123			184.024		122	Spectrin alpha chain, erythrocytic 1 OS=Mus musculus OX=10090 GN=Spta1 PE=1 SV=3
25	TRUE	Q6ZWQ0|SYNE2_MOUSE	357.988	114	6291.11	7609.67	7810.16	5711.07	114	Nesprin-2 OS=Mus musculus OX=10090 GN=Syne2 PE=1 SV=2
11	TRUE	Q80X90|FLNB_MOUSE	483.608	117	1.70746e+06	434892	1.67133e+06	205969	107	Filamin-B OS=Mus musculus OX=10090 GN=Flnb PE=1 SV=3
9	TRUE	P20152|VIME_MOUSE	460.827	116	5.07703e+06	424128	4.75917e+06	460828	104	Vimentin OS=Mus musculus OX=10090 GN=Vim PE=1 SV=3
12	TRUE	Q61879|MYH10_MOUSE	451.327	122	499997	88856.1	491813	102544	98	Myosin-10 OS=Mus musculus OX=10090 GN=Myh10 PE=1 SV=2
15	TRUE	P19096|FAS_MOUSE	428.979	97	523093	72699.8	526223	15376.9	97	Fatty acid synthase OS=Mus musculus OX=10090 GN=Fasn PE=1 SV=2
18	TRUE	Q8VHX6|FLNC_MOUSE	454.269	107	755731	75289.3	606147	37454.1	96	Filamin-C OS=Mus musculus OX=10090 GN=Flnc PE=1 SV=3
37	TRUE	P15508|SPTB1_MOUSE	416.002	98	300.911				95	Spectrin beta chain, erythrocytic OS=Mus musculus OX=10090 GN=Sptb PE=1 SV=4
46	TRUE	P01942|HBA_MOUSE	471.863	94	7786.28	13899.6	37656.7	17376.7	94	Hemoglobin subunit alpha OS=Mus musculus OX=10090 GN=Hba PE=1 SV=2
22	TRUE	P39447|ZO1_MOUSE	440.251	94	44149.7	8203.57	34856.6	5887.04	94	Tight junction protein ZO-1 OS=Mus musculus OX=10090 GN=Tjp1 PE=1 SV=2
48	TRUE	E9Q414|APOB_MOUSE	347.22	93	102653	38308.3	115473	35470	93	Apolipoprotein B-100 OS=Mus musculus OX=10090 GN=Apob PE=1 SV=1
40	TRUE	E9Q555|RN213_MOUSE	383.267	91	32862.1	13331.2	37253.3	33336.7	91	E3 ubiquitin-protein ligase RNF213 OS=Mus musculus OX=10090 GN=Rnf213 PE=1 SV=2
30	TRUE	Q61838|PZP_MOUSE	427.48	90	7958.4	3477.7	18905.4	7338.17	89	Pregnancy zone protein OS=Mus musculus OX=10090 GN=Pzp PE=1 SV=3
43	TRUE	Q69ZN7|MYOF_MOUSE	400.329	90	385579	42908.6	294724	15747.5	87	Myoferlin OS=Mus musculus OX=10090 GN=Myof PE=1 SV=2
42	TRUE	Q9R269|PEPL_MOUSE	353.563	85					85	Periplakin OS=Mus musculus OX=10090 GN=Ppl PE=1 SV=1
29	TRUE	P01027|CO3_MOUSE	423.283	83	1472.04	918.643	1544.03	860.674	83	Complement C3 OS=Mus musculus OX=10090 GN=C3 PE=1 SV=3
62	TRUE	Q91ZU6|DYST_MOUSE	328.835	86	22994.2	8304.92	22799	4478.58	81	Dystonin OS=Mus musculus OX=10090 GN=Dst PE=1 SV=2
36	TRUE	A2AN08|UBR4_MOUSE	371.361	81	87324	44309.2	104072	48377.7	81	E3 ubiquitin-protein ligase UBR4 OS=Mus musculus OX=10090 GN=Ubr4 PE=1 SV=1
17	TRUE	Q64727|VINC_MOUSE	422.204	81	1.33429e+06	170030	1.33442e+06	87016.8	81	Vinculin OS=Mus musculus OX=10090 GN=Vcl PE=1 SV=4
19	TRUE	Q68FD5|CLH1_MOUSE	421.775	80	741364	102719	653893	114861	80	Clathrin heavy chain 1 OS=Mus musculus OX=10090 GN=Cltc PE=1 SV=3
16	TRUE	Q9JKF1|IQGA1_MOUSE	421.396	81	486073	114585	566348	83362.7	79	Ras GTPase-activating-like protein IQGAP1 OS=Mus musculus OX=10090 GN=Iqgap1 PE=1 SV=2
44	TRUE	P07724|ALBU_MOUSE	385.359	78	40394.5	27049.6	75578.5	18420.6	78	Albumin OS=Mus musculus OX=10090 GN=Alb PE=1 SV=3
39	TRUE	E9Q7G0|NUMA1_MOUSE	374.71	76	72790.5	4444.39	71684	14831.4	76	Nuclear mitotic apparatus protein 1 OS=Mus musculus OX=10090 GN=Numa1 PE=1 SV=1
34	TRUE	P11276|FINC_MOUSE	418.914	76	462475	239659	538914	64830	76	Fibronectin OS=Mus musculus OX=10090 GN=Fn1 PE=1 SV=4
45	TRUE	F6ZDS4|TPR_MOUSE	372.763	72	156164	27054.6	141264	40515	72	Nucleoprotein TPR OS=Mus musculus OX=10090 GN=Tpr PE=1 SV=1
26	TRUE	O08638|MYH11_MOUSE	399.335	90	6506.67	3584.89	2481.68	2476.5	71	Myosin-11 OS=Mus musculus OX=10090 GN=Myh11 PE=1 SV=1
75	TRUE	Q91ZX7|LRP1_MOUSE	377.713	72	163588	13292.5	197986	31296.9	71	Prolow-density lipoprotein receptor-related protein 1 OS=Mus musculus OX=10090 GN=Lrp1 PE=1 SV=1
65	TRUE	Q6P4T2|U520_MOUSE	383.088	71	131297	21766.2	97255.7	33719.5	71	U5 small nuclear ribonucleoprotein 200 kDa helicase OS=Mus musculus OX=10090 GN=Snrnp200 PE=1 SV=1
38	TRUE	Q9WTQ5|AKA12_MOUSE	439.704	71	304405	77261.7	397208	41066.6	71	A-kinase anchor protein 12 OS=Mus musculus OX=10090 GN=Akap12 PE=1 SV=1
85	TRUE	Q8BX70|VP13C_MOUSE	317.555	70	6211.42	2181.11	5276.13	28776.2	70	Vacuolar protein sorting-associated protein 13C OS=Mus musculus OX=10090 GN=Vps13c PE=1 SV=2
47	TRUE	P48678|LMNA_MOUSE	396.599	70	1.09892e+06	184007	1.08346e+06	65635.9	69	Prelamin-A/C OS=Mus musculus OX=10090 GN=Lmna PE=1 SV=2
70	TRUE	E9PVA8|GCN1_MOUSE	383.01	69	113613	20532.2	101478	20193.1	69	eIF-2-alpha kinase activator GCN1 OS=Mus musculus OX=10090 GN=Gcn1 PE=1 SV=1
88	TRUE	Q60847|COCA1_MOUSE	340.608	68	23299.2	19725.9	57831.9	44356.9	68	Collagen alpha-1(XII) chain OS=Mus musculus OX=10090 GN=Col12a1 PE=2 SV=3
51	TRUE	P23116|EIF3A_MOUSE	347.604	67	250537	14566.5	213429	41113.1	67	Eukaryotic translation initiation factor 3 subunit A OS=Mus musculus OX=10090 GN=Eif3a PE=1 SV=5
56	TRUE	Q99PV0|PRP8_MOUSE	355.722	66	182426	81578	155832	28992.5	66	Pre-mRNA-processing-splicing factor 8 OS=Mus musculus OX=10090 GN=Prpf8 PE=1 SV=2
97	TRUE	E9PVX6|KI67_MOUSE	344.175	65	45546.2	6788.02	21595.9	20448	65	Proliferation marker protein Ki-67 OS=Mus musculus OX=10090 GN=Mki67 PE=1 SV=1
72	TRUE	Q9ERU9|RBP2_MOUSE	374.957	65	97605.7	18425.1	80173.9	11702.4	64	E3 SUMO-protein ligase RanBP2 OS=Mus musculus OX=10090 GN=Ranbp2 PE=1 SV=2
52	TRUE	O55103|PRAX_MOUSE	401.884	61	19032.6	2133.08	16926.3	2147.25	61	Periaxin OS=Mus musculus OX=10090 GN=Prx PE=1 SV=1
13	TRUE	P60710|ACTB_MOUSE	480.784	139	3.92688e+06	273088	3.75908e+06	310400	60	Actin, cytoplasmic 1 OS=Mus musculus OX=10090 GN=Actb PE=1 SV=1
13	FALSE	P63260|ACTG_MOUSE	480.48	138	3.92688e+06	273088	3.75906e+06	310405	59	Actin, cytoplasmic 2 OS=Mus musculus OX=10090 GN=Actg1 PE=1 SV=1
78	TRUE	Q02357|ANK1_MOUSE	369.147	63					59	Ankyrin-1 OS=Mus musculus OX=10090 GN=Ank1 PE=1 SV=2
79	TRUE	P14873|MAP1B_MOUSE	381.473	60	118338	15274.6	93975.2	20671.5	59	Microtubule-associated protein 1B OS=Mus musculus OX=10090 GN=Map1b PE=1 SV=2
60	TRUE	Q6P5E4|UGGG1_MOUSE	365.527	59	114876	15101.5	132221	26680.7	59	UDP-glucose:glycoprotein glucosyltransferase 1 OS=Mus musculus OX=10090 GN=Uggt1 PE=1 SV=4
120	TRUE	A2AGT5|CKAP5_MOUSE	327.464	59	98547.9	15314.7	76109.5	19009.5	59	Cytoskeleton-associated protein 5 OS=Mus musculus OX=10090 GN=Ckap5 PE=1 SV=1
58	TRUE	Q6P5H2|NEST_MOUSE	387.551	57	346728	41571	261857	52239.5	57	Nestin OS=Mus musculus OX=10090 GN=Nes PE=1 SV=1
111	TRUE	Q9JMH9|MY18A_MOUSE	337.48	57	4865.05	1470.3	3791.89	996.209	57	Unconventional myosin-XVIIIa OS=Mus musculus OX=10090 GN=Myo18a PE=1 SV=2
74	TRUE	Q5SWU9|ACACA_MOUSE	341.133	66	53343.3	11566.5	46131.3	10842.7	55	Acetyl-CoA carboxylase 1 OS=Mus musculus OX=10090 GN=Acaca PE=1 SV=1
110	TRUE	P59242|CING_MOUSE	342.111	56	707.116	530.769	161.055	5.2357	55	Cingulin OS=Mus musculus OX=10090 GN=Cgn PE=1 SV=1
126	TRUE	P97434|MPRIP_MOUSE	355.752	56	23877.8	4434.16	25230.5	6553.19	55	Myosin phosphatase Rho-interacting protein OS=Mus musculus OX=10090 GN=Mprip PE=1 SV=2
151	TRUE	Q8BL66|EEA1_MOUSE	330.241	54	87344.3	45079.2	83715	59680	54	Early endosome antigen 1 OS=Mus musculus OX=10090 GN=Eea1 PE=1 SV=2
108	TRUE	Q6PDN3|MYLK_MOUSE	349.254	54					54	Myosin light chain kinase, smooth muscle OS=Mus musculus OX=10090 GN=Mylk PE=1 SV=3
91	TRUE	P11087|CO1A1_MOUSE	411.729	54	196747	67187.2	287790	36887.3	53	Collagen alpha-1(I) chain OS=Mus musculus OX=10090 GN=Col1a1 PE=1 SV=4
41	TRUE	P56480|ATPB_MOUSE	378.817	53	1.32773e+06	153941	1.11084e+06	83760.7	53	ATP synthase subunit beta, mitochondrial OS=Mus musculus OX=10090 GN=Atp5f1b PE=1 SV=2
166	TRUE	Q9QZQ1|AFAD_MOUSE	316.459	53	30573	5267.69	17992.9	7633.26	53	Afadin OS=Mus musculus OX=10090 GN=Afdn PE=1 SV=3
124	TRUE	Q7TMY8|HUWE1_MOUSE	337.611	53	34006	3342.64	26584.9	6242.46	53	E3 ubiquitin-protein ligase HUWE1 OS=Mus musculus OX=10090 GN=Huwe1 PE=1 SV=5
81	TRUE	Q71LX4|TLN2_MOUSE	365.643	62	10558.1	6365.94	6632.8	3327.49	52	Talin-2 OS=Mus musculus OX=10090 GN=Tln2 PE=1 SV=3
96	TRUE	O70318|E41L2_MOUSE	363.956	54	55169.6	19669.6	60542.8	14951.7	51	Band 4.1-like protein 2 OS=Mus musculus OX=10090 GN=Epb41l2 PE=1 SV=2
216	TRUE	Q6ZWR6|SYNE1_MOUSE	261.237	51	286.551	2094.5	4095.26	2321.9	51	Nesprin-1 OS=Mus musculus OX=10090 GN=Syne1 PE=1 SV=2
105	TRUE	O08788|DCTN1_MOUSE	354.67	51	67058.5	12186	67878.9	6832.08	51	Dynactin subunit 1 OS=Mus musculus OX=10090 GN=Dctn1 PE=1 SV=3
89	TRUE	Q8VDJ3|VIGLN_MOUSE	371.51	51	236658	31795.1	259251	31062.7	51	Vigilin OS=Mus musculus OX=10090 GN=Hdlbp PE=1 SV=1
20	TRUE	P02088|HBB1_MOUSE	430.156	91					50	Hemoglobin subunit beta-1 OS=Mus musculus OX=10090 GN=Hbb-b1 PE=1 SV=2
54	TRUE	Q01853|TERA_MOUSE	371.705	51	615504	75921.3	512543	120669	50	Transitional endoplasmic reticulum ATPase OS=Mus musculus OX=10090 GN=Vcp PE=1 SV=4
112	TRUE	P58871|TB182_MOUSE	360.515	50	68553	7389.15	65931.6	7398.14	50	182 kDa tankyrase-1-binding protein OS=Mus musculus OX=10090 GN=Tnks1bp1 PE=1 SV=2
121	TRUE	Q61595|KTN1_MOUSE	335.841	50	118786	17982.3	99096.3	15451.9	50	Kinectin OS=Mus musculus OX=10090 GN=Ktn1 PE=1 SV=1
106	TRUE	P07356|ANXA2_MOUSE	384.063	50	1.33949e+06	212140	1.37738e+06	94546.4	50	Annexin A2 OS=Mus musculus OX=10090 GN=Anxa2 PE=1 SV=2
35	TRUE	P26041|MOES_MOUSE	383.487	59	923436	145329	684568	95675.6	49	Moesin OS=Mus musculus OX=10090 GN=Msn PE=1 SV=3
68	TRUE	P20029|BIP_MOUSE	403.644	54	1.64858e+06	194018	1.68064e+06	231393	49	Endoplasmic reticulum chaperone BiP OS=Mus musculus OX=10090 GN=Hspa5 PE=1 SV=3
92	TRUE	P08113|ENPL_MOUSE	414.013	51	1.12928e+06	70567.7	1.17673e+06	64670.5	49	Endoplasmin OS=Mus musculus OX=10090 GN=Hsp90b1 PE=1 SV=2
132	TRUE	Q99NB9|SF3B1_MOUSE	331.344	49	99558.1	8372.41	79750.6	15928.8	49	Splicing factor 3B subunit 1 OS=Mus musculus OX=10090 GN=Sf3b1 PE=1 SV=1
94	TRUE	Q7TPV4|MBB1A_MOUSE	355.847	49	417878	23229.2	314751	51508.2	49	Myb-binding protein 1A OS=Mus musculus OX=10090 GN=Mybbp1a PE=1 SV=2
107	TRUE	O54931|AKAP2_MOUSE	357.081	49	66476.6	6707.24	53574.6	6025.79	49	A-kinase anchor protein 2 OS=Mus musculus OX=10090 GN=Akap2 PE=1 SV=3
127	TRUE	Q9WTI7|MYO1C_MOUSE	335.76	50	123619	14102.4	114138	9500.52	48	Unconventional myosin-Ic OS=Mus musculus OX=10090 GN=Myo1c PE=1 SV=2
137	TRUE	D3YVF0|AKAP5_MOUSE	374.302	48					48	A-kinase anchor protein 5 OS=Mus musculus OX=10090 GN=Akap5 PE=1 SV=2
102	TRUE	P13020|GELS_MOUSE	374.896	47	495949	73571.9	597571	106454	47	Gelsolin OS=Mus musculus OX=10090 GN=Gsn PE=1 SV=3
198	TRUE	Q9CW03|SMC3_MOUSE	308.301	47	66437.2	14008.9	58041.8	17720.6	47	Structural maintenance of chromosomes protein 3 OS=Mus musculus OX=10090 GN=Smc3 PE=1 SV=2
145	TRUE	O08709|PRDX6_MOUSE	379.743	47	147619	33711.7	105647	18009.3	47	Peroxiredoxin-6 OS=Mus musculus OX=10090 GN=Prdx6 PE=1 SV=3
157	TRUE	Q922J3|CLIP1_MOUSE	339.455	51	42168.5	7510.47	35011.3	3305.22	46	CAP-Gly domain-containing linker protein 1 OS=Mus musculus OX=10090 GN=Clip1 PE=1 SV=1
154	TRUE	Q78PY7|SND1_MOUSE	343.558	46	171941	20498.3	171425	23123	46	Staphylococcal nuclease domain-containing protein 1 OS=Mus musculus OX=10090 GN=Snd1 PE=1 SV=1
171	TRUE	Q8CGC7|SYEP_MOUSE	361.886	46	341798	97798.7	311418	75460	46	Bifunctional glutamate/proline--tRNA ligase OS=Mus musculus OX=10090 GN=Eprs1 PE=1 SV=4
119	TRUE	Q05920|PYC_MOUSE	330.423	46	5684.95	3645.42	12008.3	3403.91	46	Pyruvate carboxylase, mitochondrial OS=Mus musculus OX=10090 GN=Pc PE=1 SV=1
197	TRUE	P13864|DNMT1_MOUSE	341.15	46	96604.7	11096.4	78731.4	22598.9	46	DNA (cytosine-5)-methyltransferase 1 OS=Mus musculus OX=10090 GN=Dnmt1 PE=1 SV=5
159	TRUE	Q05793|PGBM_MOUSE	323.904	46	27626.3	15814.9	31768.7	5928.58	46	Basement membrane-specific heparan sulfate proteoglycan core protein OS=Mus musculus OX=10090 GN=Hspg2 PE=1 SV=1
158	TRUE	P70336|ROCK2_MOUSE	311.489	48	64105.7	82706.7	60525.8	4376.15	45	Rho-associated protein kinase 2 OS=Mus musculus OX=10090 GN=Rock2 PE=1 SV=1
82	TRUE	P08074|CBR2_MOUSE	334.34	46			1027.54	1000.53	45	Carbonyl reductase [NADPH] 2 OS=Mus musculus OX=10090 GN=Cbr2 PE=1 SV=1
217	TRUE	Q6ZQ08|CNOT1_MOUSE	268.043	45	37162.8	8836.35	35456.6	8932.96	45	CCR4-NOT transcription complex subunit 1 OS=Mus musculus OX=10090 GN=Cnot1 PE=1 SV=2
98	TRUE	P58252|EF2_MOUSE	362.106	45	1.36897e+06	114053	1.05153e+06	259140	45	Elongation factor 2 OS=Mus musculus OX=10090 GN=Eef2 PE=1 SV=2
240	TRUE	Q8K4L3|SVIL_MOUSE	326.884	45	2954.93	1630.22	4699.63	1671.79	45	Supervillin OS=Mus musculus OX=10090 GN=Svil PE=1 SV=1
155	TRUE	P27773|PDIA3_MOUSE	381.797	45	1.60819e+06	121303	1.49402e+06	112518	45	Protein disulfide-isomerase A3 OS=Mus musculus OX=10090 GN=Pdia3 PE=1 SV=2
199	TRUE	O88738|BIRC6_MOUSE	299.172	45	19433.7	4432.37	14770.6	5282.97	45	Baculoviral IAP repeat-containing protein 6 OS=Mus musculus OX=10090 GN=Birc6 PE=1 SV=2
103	TRUE	P09470|ACE_MOUSE	339.035	45					45	Angiotensin-converting enzyme OS=Mus musculus OX=10090 GN=Ace PE=1 SV=3
212	TRUE	Q6PB66|LPPRC_MOUSE	323.22	45	141404	5934.81	108393	20591.9	45	Leucine-rich PPR motif-containing protein, mitochondrial OS=Mus musculus OX=10090 GN=Lrpprc PE=1 SV=2
201	TRUE	Q9CU62|SMC1A_MOUSE	316.569	45	57673	7936.27	59152.8	27372.3	45	Structural maintenance of chromosomes protein 1A OS=Mus musculus OX=10090 GN=Smc1a PE=1 SV=4
55	TRUE	O08553|DPYL2_MOUSE	416.335	51	164059	26123.4	208841	11414.6	44	Dihydropyrimidinase-related protein 2 OS=Mus musculus OX=10090 GN=Dpysl2 PE=1 SV=2
87	TRUE	Q8BH64|EHD2_MOUSE	401.169	48	34844.5	8569.29	43873.9	6123.61	44	EH domain-containing protein 2 OS=Mus musculus OX=10090 GN=Ehd2 PE=1 SV=1
156	TRUE	P52480|KPYM_MOUSE	372.933	45	2.07621e+06	199889	1.78233e+06	87835.2	44	Pyruvate kinase PKM OS=Mus musculus OX=10090 GN=Pkm PE=1 SV=4
109	TRUE	P14824|ANXA6_MOUSE	353.99	44	418224	51800.6	461571	60130.7	44	Annexin A6 OS=Mus musculus OX=10090 GN=Anxa6 PE=1 SV=3
100	TRUE	P30999|CTND1_MOUSE	369.324	44	52038.5	6949.27	55589.6	24032.8	44	Catenin delta-1 OS=Mus musculus OX=10090 GN=Ctnnd1 PE=1 SV=2
141	TRUE	Q3UH68|LIMC1_MOUSE	369.33	44	788.156	833.359			44	LIM and calponin homology domains-containing protein 1 OS=Mus musculus OX=10090 GN=Limch1 PE=1 SV=2
27	TRUE	P63017|HSP7C_MOUSE	408.162	70	2.2985e+06	218021	1793761	238486	43	Heat shock cognate 71 kDa protein OS=Mus musculus OX=10090 GN=Hspa8 PE=1 SV=1
24	TRUE	P57780|ACTN4_MOUSE	436.691	62	1091511	184062	1.03249e+06	93486.2	43	Alpha-actinin-4 OS=Mus musculus OX=10090 GN=Actn4 PE=1 SV=1
86	TRUE	P14733|LMNB1_MOUSE	343.647	50	235837	23530.4	191156	32108.5	43	Lamin-B1 OS=Mus musculus OX=10090 GN=Lmnb1 PE=1 SV=3
163	TRUE	P28665|MUG1_MOUSE	338.151	44	25395	5627.55	31162.8	12155.2	43	Murinoglobulin-1 OS=Mus musculus OX=10090 GN=Mug1 PE=1 SV=3
222	TRUE	B2RQC6|PYR1_MOUSE	354.001	44	109412	22485.9	91927.4	23878.4	43	CAD protein OS=Mus musculus OX=10090 GN=Cad PE=1 SV=1
116	TRUE	P35441|TSP1_MOUSE	352.655	44	330172	47702.7	663743	224359	43	Thrombospondin-1 OS=Mus musculus OX=10090 GN=Thbs1 PE=1 SV=1
238	TRUE	Q9JIF7|COPB_MOUSE	320.954	43	154289	13505.7	171639	11985.5	43	Coatomer subunit beta OS=Mus musculus OX=10090 GN=Copb1 PE=1 SV=1
250	TRUE	Q8CJF7|ELYS_MOUSE	303.624	43	31131.5	12006.4	33140.8	22561.6	43	Protein ELYS OS=Mus musculus OX=10090 GN=Ahctf1 PE=1 SV=1
188	TRUE	Q61147|CERU_MOUSE	367.906	43					43	Ceruloplasmin OS=Mus musculus OX=10090 GN=Cp PE=1 SV=2
231	TRUE	Q5XG71|UTP20_MOUSE	273.446	43	25144.5	4635.34	16450.8	9636.6	43	Small subunit processome component 20 homolog OS=Mus musculus OX=10090 GN=Utp20 PE=1 SV=2
175	TRUE	Q8BU30|SYIC_MOUSE	321.054	43	154160	20797.8	125109	11643.9	43	Isoleucine--tRNA ligase, cytoplasmic OS=Mus musculus OX=10090 GN=Iars1 PE=1 SV=2
113	TRUE	Q9EQP2|EHD4_MOUSE	359.089	47	26945	4704.14	30805.1	8186.52	42	EH domain-containing protein 4 OS=Mus musculus OX=10090 GN=Ehd4 PE=1 SV=1
122	TRUE	Q6NZJ6|IF4G1_MOUSE	356.171	44	289023	15954.3	225471	29414.4	42	Eukaryotic translation initiation factor 4 gamma 1 OS=Mus musculus OX=10090 GN=Eif4g1 PE=1 SV=1
115	TRUE	Q3TLH4|PRC2C_MOUSE	333.165	43	73032.5	10516	59402.7	11279.5	42	Protein PRRC2C OS=Mus musculus OX=10090 GN=Prrc2c PE=1 SV=3
143	TRUE	Q9JKR6|HYOU1_MOUSE	330.174	42	181269	39706.7	143175	17541.9	42	Hypoxia up-regulated protein 1 OS=Mus musculus OX=10090 GN=Hyou1 PE=1 SV=1
179	TRUE	Q9Z0U1|ZO2_MOUSE	340.84	42	23129.9	5175.84	17509.6	4772.52	42	Tight junction protein ZO-2 OS=Mus musculus OX=10090 GN=Tjp2 PE=1 SV=2
140	TRUE	Q9EQK5|MVP_MOUSE	334.175	42	46472.9	17948.1	84653	21520.7	42	Major vault protein OS=Mus musculus OX=10090 GN=Mvp PE=1 SV=4
196	TRUE	Q9D952|EVPL_MOUSE	297.682	42					42	Envoplakin OS=Mus musculus OX=10090 GN=Evpl PE=1 SV=3
168	TRUE	Q8VHY0|CSPG4_MOUSE	327.826	42	26009.2	7423.83	35859.5	13071.7	42	Chondroitin sulfate proteoglycan 4 OS=Mus musculus OX=10090 GN=Cspg4 PE=1 SV=3
260	TRUE	Q70IV5|SYNEM_MOUSE	312.964	42					42	Synemin OS=Mus musculus OX=10090 GN=Synm PE=1 SV=2
234	TRUE	A6X935|ITIH4_MOUSE	339.033	42					42	Inter alpha-trypsin inhibitor, heavy chain 4 OS=Mus musculus OX=10090 GN=Itih4 PE=1 SV=2
142	TRUE	P09103|PDIA1_MOUSE	360.355	42	1.32921e+06	74124.5	1.36543e+06	111511	42	Protein disulfide-isomerase OS=Mus musculus OX=10090 GN=P4hb PE=1 SV=2
152	TRUE	P33267|CP2F2_MOUSE	365.205	42					42	Cytochrome P450 2F2 OS=Mus musculus OX=10090 GN=Cyp2f2 PE=1 SV=1
32	TRUE	Q7TPR4|ACTN1_MOUSE	404.213	63	854986	103731	829577	155027	41	Alpha-actinin-1 OS=Mus musculus OX=10090 GN=Actn1 PE=1 SV=1
77	TRUE	Q63918|CAVN2_MOUSE	397.474	41	104656	17444.6	101118	27439.2	41	Caveolae-associated protein 2 OS=Mus musculus OX=10090 GN=Cavin2 PE=1 SV=3
177	TRUE	Q91V92|ACLY_MOUSE	363.889	41	247077	30151.7	225921	22987.5	41	ATP-citrate synthase OS=Mus musculus OX=10090 GN=Acly PE=1 SV=1
239	TRUE	P55937|GOGA3_MOUSE	309.226	41	16506.7	2495.33	15387.5	2459.76	41	Golgin subfamily A member 3 OS=Mus musculus OX=10090 GN=Golga3 PE=1 SV=3
257	TRUE	P01029|CO4B_MOUSE	297.827	41	39596.3	7565.08	53799.3	22699.4	41	Complement C4-B OS=Mus musculus OX=10090 GN=C4b PE=1 SV=3
256	TRUE	Q80U93|NU214_MOUSE	303.947	41	38716.6	5801	27715.4	5005.86	41	Nuclear pore complex protein Nup214 OS=Mus musculus OX=10090 GN=Nup214 PE=1 SV=2
95	TRUE	Q99KI0|ACON_MOUSE	361.717	41	246089	30185.6	214494	30754.2	41	Aconitate hydratase, mitochondrial OS=Mus musculus OX=10090 GN=Aco2 PE=1 SV=1
114	TRUE	P48036|ANXA5_MOUSE	320.053	41	609029	94832.8	688514	27201.4	41	Annexin A5 OS=Mus musculus OX=10090 GN=Anxa5 PE=1 SV=1
223	TRUE	Q8CG48|SMC2_MOUSE	316.87	41	98436.8	12997	70850.1	24217.9	41	Structural maintenance of chromosomes protein 2 OS=Mus musculus OX=10090 GN=Smc2 PE=1 SV=2
178	TRUE	Q9JIK5|DDX21_MOUSE	338.632	41	335404	29684.9	217534	68029	40	Nucleolar RNA helicase 2 OS=Mus musculus OX=10090 GN=Ddx21 PE=1 SV=3
272	TRUE	Q6PDI5|ECM29_MOUSE	303.656	40	41221	6579.41	32966.1	5136.21	40	Proteasome adapter and scaffold protein ECM29 OS=Mus musculus OX=10090 GN=Ecpas PE=1 SV=3
189	TRUE	Q3U7R1|ESYT1_MOUSE	342.076	40	50390.8	6673.67	69759	11167.1	40	Extended synaptotagmin-1 OS=Mus musculus OX=10090 GN=Esyt1 PE=1 SV=2
306	TRUE	Q80SU7|GVIN1_MOUSE	270.579	40	17901.4	5974.73	1367.09	4068.06	40	Interferon-induced very large GTPase 1 OS=Mus musculus OX=10090 GN=Gvin1 PE=1 SV=1
232	TRUE	Q05D44|IF2P_MOUSE	341.004	40	79864.3	12991.9	67066.3	10864.8	40	Eukaryotic translation initiation factor 5B OS=Mus musculus OX=10090 GN=Eif5b PE=1 SV=2
130	TRUE	E9PV24|FIBA_MOUSE	384.913	40	439.84	66.1508			40	Fibrinogen alpha chain OS=Mus musculus OX=10090 GN=Fga PE=1 SV=1
135	TRUE	Q01149|CO1A2_MOUSE	362.482	40	86022.7	30299.4	95343.6	23290.2	40	Collagen alpha-2(I) chain OS=Mus musculus OX=10090 GN=Col1a2 PE=1 SV=2
136	TRUE	Q03265|ATPA_MOUSE	352.388	40	817106	48479.7	735134	52432.5	40	ATP synthase subunit alpha, mitochondrial OS=Mus musculus OX=10090 GN=Atp5f1a PE=1 SV=1
271	TRUE	P70398|USP9X_MOUSE	317.709	40	27574.4	6356.95	24856.9	5769.34	40	Probable ubiquitin carboxyl-terminal hydrolase FAF-X OS=Mus musculus OX=10090 GN=Usp9x PE=1 SV=2
93	TRUE	P38647|GRP75_MOUSE	360.616	41	1.05056e+06	169745	841031	75882.1	39	Stress-70 protein, mitochondrial OS=Mus musculus OX=10090 GN=Hspa9 PE=1 SV=3
90	TRUE	P63038|CH60_MOUSE	367.04	39	1.03075e+06	97143.1	717100	134098	39	60 kDa heat shock protein, mitochondrial OS=Mus musculus OX=10090 GN=Hspd1 PE=1 SV=1
209	TRUE	P02468|LAMC1_MOUSE	292.829	39	33417.5	11883.8	32010.8	4341.5	39	Laminin subunit gamma-1 OS=Mus musculus OX=10090 GN=Lamc1 PE=1 SV=2
63	TRUE	P16858|G3P_MOUSE	357.68	39	2.62734e+06	405295	2.46176e+06	244530	39	Glyceraldehyde-3-phosphate dehydrogenase OS=Mus musculus OX=10090 GN=Gapdh PE=1 SV=2
245	TRUE	Q8CAQ8|MIC60_MOUSE	316.162	39	110112	14173.5	98790.8	5348.51	39	MICOS complex subunit Mic60 OS=Mus musculus OX=10090 GN=Immt PE=1 SV=1
193	TRUE	Q99PL5|RRBP1_MOUSE	323.742	39	229472	34076.4	227117	35394.9	39	Ribosome-binding protein 1 OS=Mus musculus OX=10090 GN=Rrbp1 PE=1 SV=2
144	TRUE	Q6PDQ2|CHD4_MOUSE	334.182	50	72846.8	11670.1	52522.5	13476.8	38	Chromodomain-helicase-DNA-binding protein 4 OS=Mus musculus OX=10090 GN=Chd4 PE=1 SV=1
343	TRUE	Q99104|MYO5A_MOUSE	267.682	41	27590.9	4545.46	33619.4	4460.24	38	Unconventional myosin-Va OS=Mus musculus OX=10090 GN=Myo5a PE=1 SV=2
264	TRUE	Q7TT50|MRCKB_MOUSE	317.329	41	9806.4	2162.73	9476.73	2362.77	38	Serine/threonine-protein kinase MRCK beta OS=Mus musculus OX=10090 GN=Cdc42bpb PE=1 SV=2
67	TRUE	Q61316|HSP74_MOUSE	368.561	39	386780	37200.9	304845	37572	38	Heat shock 70 kDa protein 4 OS=Mus musculus OX=10090 GN=Hspa4 PE=1 SV=1
320	TRUE	Q8BUR4|DOCK1_MOUSE	261.81	39	2349.37	1270	2130.2	865.024	38	Dedicator of cytokinesis protein 1 OS=Mus musculus OX=10090 GN=Dock1 PE=1 SV=3
227	TRUE	Q6PFD9|NUP98_MOUSE	309.452	38	42265.1	7588.41	36039.2	9402.9	38	Nuclear pore complex protein Nup98-Nup96 OS=Mus musculus OX=10090 GN=Nup98 PE=1 SV=2
150	TRUE	O70133|DHX9_MOUSE	332.533	38	139238	22280	111052	41602.8	38	ATP-dependent RNA helicase A OS=Mus musculus OX=10090 GN=Dhx9 PE=1 SV=2
183	TRUE	Q64514|TPP2_MOUSE	308.709	38	72970.8	15984.4	69002.3	13105.8	38	Tripeptidyl-peptidase 2 OS=Mus musculus OX=10090 GN=Tpp2 PE=1 SV=3
251	TRUE	Q11011|PSA_MOUSE	294.249	38	92563.1	9496.56	76255	9748.5	38	Puromycin-sensitive aminopeptidase OS=Mus musculus OX=10090 GN=Npepps PE=1 SV=2
313	TRUE	Q3U1J4|DDB1_MOUSE	304.736	38	150238	21763.9	113808	42307.4	38	DNA damage-binding protein 1 OS=Mus musculus OX=10090 GN=Ddb1 PE=1 SV=2
186	TRUE	Q921I1|TRFE_MOUSE	304.197	38	8342.62	2406.07	7411.6	1846.98	38	Serotransferrin OS=Mus musculus OX=10090 GN=Tf PE=1 SV=1
59	TRUE	P07901|HS90A_MOUSE	418.594	61	1.14028e+06	145819	845127	109861	37	Heat shock protein HSP 90-alpha OS=Mus musculus OX=10090 GN=Hsp90aa1 PE=1 SV=4
49	TRUE	Q02053|UBA1_MOUSE	374.902	44	440976	50386.6	368969	44426.6	37	Ubiquitin-like modifier-activating enzyme 1 OS=Mus musculus OX=10090 GN=Uba1 PE=1 SV=1
297	TRUE	Q8BMJ2|SYLC_MOUSE	297.449	37	181689	26679	170414	25378.1	37	Leucine--tRNA ligase, cytoplasmic OS=Mus musculus OX=10090 GN=Lars1 PE=1 SV=2
206	TRUE	Q60597|ODO1_MOUSE	337.48	37	70100.3	9990.8	66383.5	5524.69	37	2-oxoglutarate dehydrogenase, mitochondrial OS=Mus musculus OX=10090 GN=Ogdh PE=1 SV=3
229	TRUE	P29341|PABP1_MOUSE	323.404	37	417373	34406.1	322111	60643.2	37	Polyadenylate-binding protein 1 OS=Mus musculus OX=10090 GN=Pabpc1 PE=1 SV=2
200	TRUE	Q8JZQ9|EIF3B_MOUSE	360.017	37	189372	19311.8	144597	25109.2	37	Eukaryotic translation initiation factor 3 subunit B OS=Mus musculus OX=10090 GN=Eif3b PE=1 SV=1
131	TRUE	Q62151|RAGE_MOUSE	337.841	37			617.112		37	Advanced glycosylation end product-specific receptor OS=Mus musculus OX=10090 GN=Ager PE=1 SV=2
208	TRUE	Q9WU78|PDC6I_MOUSE	316.084	37	271430	42151.8	220430	18456.5	37	Programmed cell death 6-interacting protein OS=Mus musculus OX=10090 GN=Pdcd6ip PE=1 SV=3
329	TRUE	A2AQ25|SKT_MOUSE	275.566	37	130.939				37	Sickle tail protein OS=Mus musculus OX=10090 GN=Skt PE=1 SV=1
221	TRUE	Q8VDM4|PSMD2_MOUSE	343.002	37	220092	25968.8	176727	16767.5	37	26S proteasome non-ATPase regulatory subunit 2 OS=Mus musculus OX=10090 GN=Psmd2 PE=1 SV=1
289	TRUE	Q9ESD7|DYSF_MOUSE	271.118	39	341.263	2468.49	4890.84	1910.6	36	Dysferlin OS=Mus musculus OX=10090 GN=Dysf PE=1 SV=3
202	TRUE	Q8BHN3|GANAB_MOUSE	317.549	37	114732	13845.3	124607	12376	36	Neutral alpha-glucosidase AB OS=Mus musculus OX=10090 GN=Ganab PE=1 SV=1
326	TRUE	O35639|ANXA3_MOUSE	351.916	37	640670	162303	561154	62958.6	36	Annexin A3 OS=Mus musculus OX=10090 GN=Anxa3 PE=1 SV=4
374	TRUE	P08775|RPB1_MOUSE	301.011	36	24866.1	6272.4	12346.1	6551.26	36	DNA-directed RNA polymerase II subunit RPB1 OS=Mus musculus OX=10090 GN=Polr2a PE=1 SV=3
265	TRUE	Q63ZW7|INADL_MOUSE	287.018	36					36	InaD-like protein OS=Mus musculus OX=10090 GN=Patj PE=1 SV=2
294	TRUE	Q6ZQ38|CAND1_MOUSE	320.027	36	164364	18775.2	141469	21297.8	36	Cullin-associated NEDD8-dissociated protein 1 OS=Mus musculus OX=10090 GN=Cand1 PE=1 SV=2
172	TRUE	P17563|SBP1_MOUSE	359.111	36			152.283		36	Methanethiol oxidase OS=Mus musculus OX=10090 GN=Selenbp1 PE=1 SV=2
220	TRUE	Q9EPU0|RENT1_MOUSE	301.594	36	74311.9	10396.4	51084.3	14157.4	36	Regulator of nonsense transcripts 1 OS=Mus musculus OX=10090 GN=Upf1 PE=1 SV=2
273	TRUE	P35564|CALX_MOUSE	359.985	36	420237	47832.2	415651	46831	36	Calnexin OS=Mus musculus OX=10090 GN=Canx PE=1 SV=1
50	TRUE	P11499|HS90B_MOUSE	430.184	61	1.49404e+06	214479	1.22332e+06	210805	35	Heat shock protein HSP 90-beta OS=Mus musculus OX=10090 GN=Hsp90ab1 PE=1 SV=3
165	TRUE	Q64511|TOP2B_MOUSE	304.423	43	42187.8	18903.2	36399.8	9000.26	35	DNA topoisomerase 2-beta OS=Mus musculus OX=10090 GN=Top2b PE=1 SV=2
57	TRUE	P17182|ENOA_MOUSE	394.582	41	2.81278e+06	502520	2.35432e+06	296749	35	Alpha-enolase OS=Mus musculus OX=10090 GN=Eno1 PE=1 SV=3
125	TRUE	P26231|CTNA1_MOUSE	342.149	40	105535	29142.5	99919.6	17293	35	Catenin alpha-1 OS=Mus musculus OX=10090 GN=Ctnna1 PE=1 SV=1
149	TRUE	Q61233|PLSL_MOUSE	342.567	39	53.0767				35	Plastin-2 OS=Mus musculus OX=10090 GN=Lcp1 PE=1 SV=4
310	TRUE	P70335|ROCK1_MOUSE	246.205	38	8308.29	2299.79	9019.99	1907.79	35	Rho-associated protein kinase 1 OS=Mus musculus OX=10090 GN=Rock1 PE=1 SV=1
301	TRUE	Q6A065|CE170_MOUSE	283.078	37	25297.8	2468.14	19479.7	5268.76	35	Centrosomal protein of 170 kDa OS=Mus musculus OX=10090 GN=Cep170 PE=1 SV=2
235	TRUE	P27546|MAP4_MOUSE	337.772	35	313315	35715.3	321988	19990.2	35	Microtubule-associated protein 4 OS=Mus musculus OX=10090 GN=Map4 PE=1 SV=3
405	TRUE	Q62383|SPT6H_MOUSE	273.219	35	18542.1	4300.88	17757.4	3989.36	35	Transcription elongation factor SPT6 OS=Mus musculus OX=10090 GN=Supt6h PE=1 SV=2
237	TRUE	O54988|SLK_MOUSE	301.499	35	36007.2	10333.7	31154.6	3094.64	35	STE20-like serine/threonine-protein kinase OS=Mus musculus OX=10090 GN=Slk PE=1 SV=2
169	TRUE	P08003|PDIA4_MOUSE	341.339	35	314820	33486.9	307678	42844.3	35	Protein disulfide-isomerase A4 OS=Mus musculus OX=10090 GN=Pdia4 PE=1 SV=3
302	TRUE	E9Q394|AKP13_MOUSE	279.323	35	1081.31	41331.4	36475.8	34982.5	35	A-kinase anchor protein 13 OS=Mus musculus OX=10090 GN=Akap13 PE=1 SV=1
351	TRUE	Q8BI84|TGO1_MOUSE	298.846	35	18086	3195.03	18693.9	2685.4	35	Transport and Golgi organization protein 1 homolog OS=Mus musculus OX=10090 GN=Mia3 PE=1 SV=2
277	TRUE	Q8CIE6|COPA_MOUSE	311.093	35	120429	9952.17	129179	9072.94	35	Coatomer subunit alpha OS=Mus musculus OX=10090 GN=Copa PE=1 SV=2
211	TRUE	P56399|UBP5_MOUSE	322.237	35	134804	13768.2	117166	17223.8	35	Ubiquitin carboxyl-terminal hydrolase 5 OS=Mus musculus OX=10090 GN=Usp5 PE=1 SV=1
236	TRUE	Q91YQ5|RPN1_MOUSE	328.903	35	177536	17362.6	168917	25120.7	35	Dolichyl-diphosphooligosaccharide--protein glycosyltransferase subunit 1 OS=Mus musculus OX=10090 GN=Rpn1 PE=1 SV=1
128	TRUE	Q61768|KINH_MOUSE	322.419	43	227061	20820.6	180114	31081.2	34	Kinesin-1 heavy chain OS=Mus musculus OX=10090 GN=Kif5b PE=1 SV=3
204	TRUE	P21619|LMNB2_MOUSE	318.809	41	17451.5	3458.95	12686	3640.78	34	Lamin-B2 OS=Mus musculus OX=10090 GN=Lmnb2 PE=1 SV=2
395	TRUE	Q8R1A4|DOCK7_MOUSE	286.124	36	23101.5	4451.83	23775.5	4866.37	34	Dedicator of cytokinesis protein 7 OS=Mus musculus OX=10090 GN=Dock7 PE=1 SV=3
267	TRUE	P16406|AMPE_MOUSE	305.851	34					34	Glutamyl aminopeptidase OS=Mus musculus OX=10090 GN=Enpep PE=1 SV=1
214	TRUE	Q8CIB5|FERM2_MOUSE	322.346	34	72406.6	6570.89	80812.2	10207	34	Fermitin family homolog 2 OS=Mus musculus OX=10090 GN=Fermt2 PE=1 SV=1
266	TRUE	Q921M3|SF3B3_MOUSE	314.282	34	104284	17952.4	88973.8	30586.5	34	Splicing factor 3B subunit 3 OS=Mus musculus OX=10090 GN=Sf3b3 PE=1 SV=1
349	TRUE	Q9Z1Q9|SYVC_MOUSE	315.567	34	146847	19691.4	155418	33429.6	34	Valine--tRNA ligase OS=Mus musculus OX=10090 GN=Vars1 PE=1 SV=1
363	TRUE	Q6NS46|RRP5_MOUSE	289.477	34	24634.8	2785.54	16400.8	7622.68	34	Protein RRP5 homolog OS=Mus musculus OX=10090 GN=Pdcd11 PE=1 SV=2
453	TRUE	P06684|CO5_MOUSE	278.049	34					34	Complement C5 OS=Mus musculus OX=10090 GN=C5 PE=1 SV=2
138	TRUE	P70168|IMB1_MOUSE	323.879	34	397056	33745.6	335927	41514.1	34	Importin subunit beta-1 OS=Mus musculus OX=10090 GN=Kpnb1 PE=1 SV=2
315	TRUE	O08808|DIAP1_MOUSE	305.651	34	11276.9	2868.24	7301.38	2215.46	34	Protein diaphanous homolog 1 OS=Mus musculus OX=10090 GN=Diaph1 PE=1 SV=1
330	TRUE	Q60902|EP15R_MOUSE	283.422	34	22393.1	8138.25	15834.8	21216.8	34	Epidermal growth factor receptor substrate 15-like 1 OS=Mus musculus OX=10090 GN=Eps15l1 PE=1 SV=3
14	TRUE	Q02566|MYH6_MOUSE	473.048	117					33	Myosin-6 OS=Mus musculus OX=10090 GN=Myh6 PE=1 SV=2
263	TRUE	G5E8K5|ANK3_MOUSE	279.554	40	244.82	76.4984	292.444	47.1151	33	Ankyrin-3 OS=Mus musculus OX=10090 GN=Ank3 PE=1 SV=1
389	TRUE	Q58A65|JIP4_MOUSE	306.292	36	22218.7	7428.5	18568.4	3111.12	33	C-Jun-amino-terminal kinase-interacting protein 4 OS=Mus musculus OX=10090 GN=Spag9 PE=1 SV=2
230	TRUE	Q9WV92|E41L3_MOUSE	310.911	35	79760.7	12444.9	87023.5	8908.34	33	Band 4.1-like protein 3 OS=Mus musculus OX=10090 GN=Epb41l3 PE=1 SV=1
377	TRUE	Q9QYR6|MAP1A_MOUSE	273.422	34	4165.75	1383.18	10832.2	2162.6	33	Microtubule-associated protein 1A OS=Mus musculus OX=10090 GN=Map1a PE=1 SV=2
456	TRUE	Q8BY87|UBP47_MOUSE	278.113	33	22689.6	2207.66	20600.4	6753.64	33	Ubiquitin carboxyl-terminal hydrolase 47 OS=Mus musculus OX=10090 GN=Usp47 PE=1 SV=2
441	TRUE	Q8R422|CD109_MOUSE	270.461	33	27416.5	6165.12	39408.8	7602.17	33	CD109 antigen OS=Mus musculus OX=10090 GN=Cd109 PE=1 SV=1
361	TRUE	P97927|LAMA4_MOUSE	296.532	33					33	Laminin subunit alpha-4 OS=Mus musculus OX=10090 GN=Lama4 PE=1 SV=2
253	TRUE	P40142|TKT_MOUSE	339.072	33	310741	35382	257981	37743	33	Transketolase OS=Mus musculus OX=10090 GN=Tkt PE=1 SV=1
303	TRUE	Q6PB44|PTN23_MOUSE	294.146	33	56294.3	20864.3	42191.3	5707.94	33	Tyrosine-protein phosphatase non-receptor type 23 OS=Mus musculus OX=10090 GN=Ptpn23 PE=1 SV=2
421	TRUE	Q9JLN9|MTOR_MOUSE	267.518	33	4615.88	1157.34	3970.04	1288.41	33	Serine/threonine-protein kinase mTOR OS=Mus musculus OX=10090 GN=Mtor PE=1 SV=2
413	TRUE	Q6P5D8|SMHD1_MOUSE	296.029	33	20583.9	6163.91	13263	5973.33	33	Structural maintenance of chromosomes flexible hinge domain-containing protein 1 OS=Mus musculus OX=10090 GN=Smchd1 PE=1 SV=2
207	TRUE	P19324|SERPH_MOUSE	346.159	33	747501	58217.7	816378	49218.8	33	Serpin H1 OS=Mus musculus OX=10090 GN=Serpinh1 PE=1 SV=3
340	TRUE	O08810|U5S1_MOUSE	300.624	33	85105.6	13091.9	58591.2	14389.2	33	116 kDa U5 small nuclear ribonucleoprotein component OS=Mus musculus OX=10090 GN=Eftud2 PE=1 SV=1
167	TRUE	O54724|CAVN1_MOUSE	347.594	33	256840	28843.2	216026	24079.7	33	Caveolae-associated protein 1 OS=Mus musculus OX=10090 GN=Cavin1 PE=1 SV=1
284	TRUE	Q8K1N2|PHLB2_MOUSE	273.999	33	48464.7	116814	23264.4	17312.2	33	Pleckstrin homology-like domain family B member 2 OS=Mus musculus OX=10090 GN=Phldb2 PE=1 SV=2
319	TRUE	Q8C8U0|LIPB1_MOUSE	293.586	34	33321.4	45522.8	31540	4077.32	32	Liprin-beta-1 OS=Mus musculus OX=10090 GN=Ppfibp1 PE=1 SV=3
195	TRUE	Q60864|STIP1_MOUSE	295.408	33	408794	28762.6	330182	28034.9	32	Stress-induced-phosphoprotein 1 OS=Mus musculus OX=10090 GN=Stip1 PE=1 SV=1
246	TRUE	O88569|ROA2_MOUSE	345.432	33	380743	82648.3	278998	87778	32	Heterogeneous nuclear ribonucleoproteins A2/B1 OS=Mus musculus OX=10090 GN=Hnrnpa2b1 PE=1 SV=2
510	TRUE	Q7TSC1|PRC2A_MOUSE	286.036	33	27458.7	4893.83	22094.1	5817.29	32	Protein PRRC2A OS=Mus musculus OX=10090 GN=Prrc2a PE=1 SV=1
225	TRUE	Q9ERK4|XPO2_MOUSE	294.372	32	152758	11654.5	117276	30816.3	32	Exportin-2 OS=Mus musculus OX=10090 GN=Cse1l PE=1 SV=1
[truncated: 5,500 more rows]
